# Supplementary material for: Linc02527 promoted autophagy in Intrahepatic cholestasis of pregnancy
Source: Cell Death Dis. 2018 Sep 24;9(10):979. doi: 10.1038/s41419-018-1013-z (PMC6155230; doi:10.1038/s41419-018-1013-z)
Supplement: Supplementary file 7 — DEG_case vs control_mRNA [file 41419_2018_1013_MOESM7_ESM.xlsx]

## Sheet: mRNA
ProbeName	p (Corr)	p	FC (abs)	Regulation	A_36:gProcessedSignal(raw)	B_037:gProcessedSignal(raw)	B_044:gProcessedSignal(raw)	B_047:gProcessedSignal(raw)	A_12:gProcessedSignal(raw)	B_007:gProcessedSignal(raw)	B_018:gProcessedSignal(raw)	B_051:gProcessedSignal(raw)	A_36:gProcessedSignal(normalized)	B_037:gProcessedSignal(normalized)	B_044:gProcessedSignal(normalized)	B_047:gProcessedSignal(normalized)	A_12:gProcessedSignal(normalized)	B_007:gProcessedSignal(normalized)	B_018:gProcessedSignal(normalized)	B_051:gProcessedSignal(normalized)	A_12:gFEFlags	B_007:gFEFlags	B_037:gFEFlags	B_047:gFEFlags	A_36:gFEFlags	B_018:gFEFlags	B_051:gFEFlags	B_044:gFEFlags	ControlType	mRNA_ProbeName	ProbeID	PrimaryAccession	RefSeqAccession	GenbankAccession	UniGeneID	EntrezGeneID	GeneSymbol	GeneName	EnsemblID	TIGRID	GO	Description	GenomicCoordinates	Cytoband	Sequence
A_21_P0010162	0.99998	0.00624037	2.13804	up	272.886	267.433	219.333	116.704	70.8399	99.3151	118.268	137.108	-0.423469	-0.623844	-0.92206	-1.385	-2.26675	-2.06835	-1.48904	-1.91539	Detected	Detected	Detected	Detected	Detected	Detected	Detected	Detected	0	A_21_P0010162	A_21_P0010162	NR_110419	NR_110419			100996609	LINC01436	long intergenic non-protein coding RNA 1436	ENST00000457157	THC2633305		"Homo sapiens long intergenic non-protein coding RNA 1436 (LINC01436), long non-coding RNA [NR_110419]"	chr21:37379819-37379878	hs|21q22.12	CGTTTCAAAAGCAAAAGTCCCCTACCAGCCAGTGAAGCTACCTGATTTCTCAGTATCTTA
A_24_P922465	0.99998	0.00658231	2.25245	up	311.286	425.89	248.453	327.699	131.119	236.917	119.736	143.871	-0.233522	0.0474586	-0.742208	0.104523	-1.37851	-0.814052	-1.47124	-1.84592	Detected	Detected	Detected	Detected	Detected	Detected	Detected	Detected	0	A_24_P922465	A_24_P922465	THC2539168								THC2539168		"ALU1_HUMAN (P39188) Alu subfamily J sequence contamination warning entry, partial (11%) [THC2539168]"	chr19:037756260-037756201	hs|19q13.12	CGAGATCATCCAAATCCCTATGTGTAGACATATGTGTATAAAGGCCTTTAAGAGACTCAG
A_33_P3338413	0.99998	0.0320288	2.01313	up	903.385	447.916	367.445	412.261	309.499	261.762	169.328	347.176	1.30358	0.120205	-0.177652	0.435708	-0.139448	-0.670176	-0.97128	-0.575034	Detected	Detected	Detected	Detected	Detected	Detected	Detected	Detected	0	A_33_P3338413	A_33_P3338413	NM_007356	NM_007356	NM_007356	Hs.62022	22798	LAMB4	"laminin, beta 4"	ENST00000388781	THC2652964	GO:0005604(basement membrane)|GO:0007155(cell adhesion)	"Homo sapiens laminin, beta 4 (LAMB4), mRNA [NM_007356]"	chr7:107669557-107669498	hs|7q31.1	GTTAAACAGCTAAAAGATGCGGCAGAAAAATTGGCTGGAGATACAGAGGCCAAGATAAGA
A_23_P154217	0.99998	0.0249897	2.57688	up	339.488	221.765	185.009	280.767	160.768	134.103	47.3767	110.811	-0.108406	-0.893992	-1.16758	-0.118475	-1.0844	-1.63509	-2.80885	-2.2226	Detected	Detected	Detected	Detected	Detected	Detected	Detected	Detected	0	A_23_P154217	A_23_P154217	NM_000888	NM_000888	NM_000888	Hs.470399	3694	ITGB6	"integrin, beta 6"	ENST00000409872	THC2479841	GO:0001618(viral receptor activity)|GO:0005178(integrin binding)|GO:0005886(plasma membrane)|GO:0006954(inflammatory response)|GO:0007155(cell adhesion)|GO:0007160(cell-matrix adhesion)|GO:0007229(integrin-mediated signaling pathway)|GO:0007275(multicellular organismal development)|GO:0008305(integrin complex)|GO:0009615(response to virus)|GO:0009897(external side of plasma membrane)|GO:0016032(v…	"Homo sapiens integrin, beta 6 (ITGB6), transcript variant 1, mRNA [NM_000888]"	chr2:160964233-160958330	hs|2q24.2	TTGCCAAATTTGAAGCAGAACGATCAAAAGCCAAGTGGCAAACGGGAACCAATCCACTCT
A_33_P3237260	0.99998	0.0473303	2.00639	up	36.759	41.8331	50.935	56.5053	24.8751	33.6487	26.8443	15.5111	-3.3156	-3.30031	-3.02845	-2.43139	-3.77661	-3.62981	-3.62841	-5.05933	Not Detected	Not Detected	Not Detected	Detected	Detected	Not Detected	Not Detected	Detected	0	A_33_P3237260	A_33_P3237260	NM_198498	NM_198498	NM_198498	Hs.298685	341032	C11orf53	chromosome 11 open reading frame 53	ENST00000280325	THC2484202		"Homo sapiens chromosome 11 open reading frame 53 (C11orf53), mRNA [NM_198498]"	chr11:111156911-111156970	hs|11q23.1	GGGCATTTATTTGTAATCCTCTCCACTGTAACCCCACTGAAATAAAACAGAATGTTAATT
A_23_P334328	0.99998	0.0170741	2.37716	up	327.956	161.867	127.32	148.136	101.788	76.7002	56.3257	90.9908	-0.158264	-1.34821	-1.70672	-1.04093	-1.74381	-2.44113	-2.55924	-2.50691	Detected	Detected	Detected	Detected	Detected	Detected	Detected	Detected	0	A_23_P334328	A_23_P334328	NM_007356	NM_007356	NM_007356	Hs.62022	22798	LAMB4	"laminin, beta 4"	ENST00000483484	THC2638592	GO:0005604(basement membrane)|GO:0007155(cell adhesion)	"Homo sapiens laminin, beta 4 (LAMB4), mRNA [NM_007356]"	chr7:107664594-107664535	hs|7q31.1	CTAAGTAGACAAGCAAAAGCTGATCAACTGAGAATATTGGAAGATCAAGTTGTTGCCATT
A_21_P0011517	0.99998	0.0172776	2.03347	up	222.534	153.157	239.643	90.6005	52.3502	120.603	71.7857	121.861	-0.71774	-1.42801	-0.794293	-1.75026	-2.70312	-1.78817	-2.20933	-2.08546	Detected	Detected	Detected	Detected	Detected	Detected	Detected	Detected	0	A_21_P0011517	A_21_P0011517	NM_000526	NM_000526	NM_000526	Hs.654380	3861	KRT14	"keratin 14, type I"	ENST00000453883	THC2531223	GO:0005200(structural constituent of cytoskeleton)|GO:0005515(protein binding)|GO:0005634(nucleus)|GO:0005737(cytoplasm)|GO:0005829(cytosol)|GO:0005882(intermediate filament)|GO:0007568(aging)|GO:0008544(epidermis development)|GO:0010043(response to zinc ion)|GO:0010212(response to ionizing radiation)|GO:0030855(epithelial cell differentiation)|GO:0031581(hemidesmosome assembly)|GO:0034329(cell j…	"Homo sapiens keratin 14, type I (KRT14), mRNA [NM_000526]"	chr17:39742628-39742569	hs|17q21.2	GCAGCGGCCTGCTGAGATCAAAGACTACAGTCCCTACTTCAAGACCATCGAGGATCTGAG
A_33_P3224660	0.99998	0.00254261	2.28344	up	1828.68	3552.74	3796.83	3203.62	1139.55	1532.75	1244.72	1706.19	2.32097	3.10784	3.19154	3.39378	1.74101	1.87962	1.90665	1.722	Detected	Detected	Detected	Detected	Detected	Detected	Detected	Detected	0	A_33_P3224660	A_33_P3224660	NM_000033	NM_000033	NM_000033	Hs.159546	215	ABCD1	"ATP-binding cassette, sub-family D (ALD), member 1"	ENST00000429313	THC2603106	"GO:0005215(transporter activity)|GO:0005325(peroxisomal fatty-acyl-CoA transporter activity)|GO:0005515(protein binding)|GO:0005524(ATP binding)|GO:0005737(cytoplasm)|GO:0005739(mitochondrion)|GO:0005777(peroxisome)|GO:0005778(peroxisomal membrane)|GO:0005779(integral to peroxisomal membrane)|GO:0005829(cytosol)|GO:0006635(fatty acid beta-oxidation)|GO:0007031(peroxisome organization)|GO:0015910…	"Homo sapiens ATP-binding cassette, sub-family D (ALD), member 1 (ABCD1), mRNA [NM_000033]"	chrX:153008953-153009012	hs|Xq28	ACACACTTGCTACAGTTCGATGGGGAGGGTGGCTGGAAGTTCGAGAAGCTGGACTCAGCT
A_23_P108294	0.99998	0.0374801	3.00719	up	790.348	1367.83	1274.52	1264.81	226.498	186.872	485.419	1323.6	1.11072	1.73079	1.6167	2.053	-0.589888	-1.15639	0.548129	1.35569	Detected	Detected	Detected	Detected	Detected	Detected	Detected	Detected	0	A_23_P108294	A_23_P108294	NM_177543	NM_177543	NM_177543	Hs.465506	8612	PPAP2C	phosphatidic acid phosphatase type 2C	ENST00000621795	THC2554424	GO:0004721(phosphoprotein phosphatase activity)|GO:0005886(plasma membrane)|GO:0006665(sphingolipid metabolic process)|GO:0008195(phosphatidate phosphatase activity)|GO:0016020(membrane)|GO:0016021(integral to membrane)|GO:0016311(dephosphorylation)|GO:0030148(sphingolipid biosynthetic process)|GO:0044281(small molecule metabolic process)	"Homo sapiens phosphatidic acid phosphatase type 2C (PPAP2C), transcript variant 3, mRNA [NM_177543]"	chr19:282253-282194	hs|19p13.3	CAGTTCTTCCTGGTGGCCTTTGCCCTCTACGTGGGCTACACCCGCGTGTCTGATTACAAA
A_21_P0011178	0.99998	0.0203097	2.25888	up	53.968	75.0912	56.41	35.7887	18.2988	19.2784	16.7152	68.0071	-2.76159	-2.45631	-2.88116	-3.09027	-4.21956	-4.43338	-4.31187	-2.92695	Not Detected	Not Detected	Detected	Detected	Detected	Not Detected	Detected	Detected	0	A_21_P0011178	A_21_P0011178	TCONS_l2_00007069					XLOC_l2_003897			THC2705600		"BROAD Institute lincRNA (XLOC_l2_003897), lincRNA [TCONS_l2_00007069]"	chr13:21904582-21904523	hs|13q12.11	AATGTTTAGGAATGACCTCAGACCAGGTACATACAAGGTACAACGTGGTATGTACAAGGC
A_24_P399980	0.99998	0.0421251	2.48539	up	74.7447	42.5689	117.873	55.5206	11.4634	49.1134	22.6723	54.5575	-2.29172	-3.27515	-1.81794	-2.45675	-4.89427	-3.08424	-3.8721	-3.24485	Not Detected	Detected	Not Detected	Detected	Detected	Not Detected	Detected	Detected	0	A_24_P399980	A_24_P399980	NM_014799	NM_014799	NM_014799	Hs.31720	9843	HEPH	hephaestin	ENST00000343002	THC2461505	GO:0004322(ferroxidase activity)|GO:0005507(copper ion binding)|GO:0005622(intracellular)|GO:0005886(plasma membrane)|GO:0006825(copper ion transport)|GO:0006826(iron ion transport)|GO:0006879(cellular iron ion homeostasis)|GO:0008198(ferrous iron binding)|GO:0016021(integral to membrane)|GO:0016323(basolateral plasma membrane)|GO:0048471(perinuclear region of cytoplasm)|GO:0055085(transmembrane …	"Homo sapiens hephaestin (HEPH), transcript variant 2, mRNA [NM_014799]"	chrX:65486328-65486387	hs|Xq12	CATGCAGATCCCCATAAAGAATGTTGAGATGCTGGCCTCTGTTTTGGTTGCCATTAGTGT
A_24_P277615	0.99998	0.00800801	2.01852	up	76.6339	44.1834	76.2267	46.5582	28.4104	23.8402	30.2754	45.0478	-2.25571	-3.22145	-2.44681	-2.71074	-3.58489	-4.12696	-3.45488	-3.52117	Not Detected	Not Detected	Not Detected	Detected	Detected	Not Detected	Detected	Detected	0	A_24_P277615	A_24_P277615	NM_203297	NM_203297	NM_203297	Hs.487412	81786	TRIM7	tripartite motif containing 7	ENST00000393319	THC2516288	GO:0005634(nucleus)|GO:0005737(cytoplasm)|GO:0008270(zinc ion binding)	"Homo sapiens tripartite motif containing 7 (TRIM7), transcript variant 2, mRNA [NM_203297]"	chr5:180621733-180621674	hs|5q35.3	AGCTCTGCCTTGAGAGGTTGTGGGACCTCTGGATCCAGCTGACCTGACAGGTCATCTACT
A_33_P3385957	0.99998	0.00837505	1.55184	up	515.624	454.86	444.021	375.124	330.873	304.014	268.356	318.448	0.494555	0.142399	0.0954485	0.29952	-0.0431061	-0.454295	-0.306951	-0.699645	Detected	Detected	Detected	Detected	Detected	Detected	Detected	Detected	0	A_33_P3385957	A_33_P3385957	NM_012263	NM_012263	NM_012263	Hs.660298	25809	TTLL1	tubulin tyrosine ligase-like family member 1	ENST00000440761	THC2490400	GO:0003351(epithelial cilium movement)|GO:0005737(cytoplasm)|GO:0005874(microtubule)|GO:0018095(protein polyglutamylation)|GO:0035082(axoneme assembly)|GO:0070740(tubulin-glutamic acid ligase activity)	"Homo sapiens tubulin tyrosine ligase-like family member 1 (TTLL1), transcript variant 1, mRNA [NM_012263]"	chr22:43447881-43447822	hs|22q13.2	AATGACAAGCACTGCTTTGAATGCTATGGCTACGACATCATCATCGACGACAAGCTGAAG
A_24_P336853	0.99998	0.0713594	1.63199	up	272.841	249.773	288.739	213.848	182.449	167.756	207.52	119.183	-0.423707	-0.722404	-0.525413	-0.511261	-0.901888	-1.31207	-0.677848	-2.11752	Detected	Detected	Detected	Detected	Detected	Detected	Detected	Detected	0	A_24_P336853	A_24_P336853	NM_020143	NM_020143	NM_020143	Hs.262858	56902	PNO1	partner of NOB1 homolog (S. cerevisiae)	ENST00000263657	THC2462538	GO:0005634(nucleus)|GO:0005730(nucleolus)	"Homo sapiens partner of NOB1 homolog (S. cerevisiae) (PNO1), mRNA [NM_020143]"	chr2:68402335-68402394	hs|2p14	GATTATCTCAGAAAAACCTCTCTGAATGATGACCCTTCCTTAATACTGGGTGATGTGTGA
A_24_P369232	0.99998	0.0635254	1.8601	up	2200.73	951.49	1291.16	1528.4	1089.06	826.006	653.259	749.593	2.58814	1.20716	1.63542	2.3261	1.67563	0.98772	0.976554	0.535405	Detected	Detected	Detected	Detected	Detected	Detected	Detected	Detected	0	A_24_P369232	A_24_P369232	NM_031455	NM_031455	NM_031455	Hs.498720	83643	CCDC3	coiled-coil domain containing 3	ENST00000378825	THC2601402	GO:0005576(extracellular region)|GO:0005783(endoplasmic reticulum)	"Homo sapiens coiled-coil domain containing 3 (CCDC3), transcript variant 1, mRNA [NM_031455]"	chr10:12938688-12938629	hs|10p13	ACACCCCTACAGGTGCATACTGTTCTGCTTTTCCAATAAATACGAGCGGCGATTTCAACC
A_21_P0011216	0.99998	0.0579672	1.84702	up	119.046	116.668	105.901	37.6321	35.7455	46.0557	36.3665	101.376	-1.62025	-1.82061	-1.97246	-3.01782	-3.25355	-3.17698	-3.19042	-2.35098	Detected	Detected	Detected	Detected	Detected	Not Detected	Detected	Detected	0	A_21_P0011216	A_21_P0011216	NR_103841	NR_103841	NR_103841		100652865	LINC00539	long intergenic non-protein coding RNA 539	ENST00000411525	THC2771431		"Homo sapiens long intergenic non-protein coding RNA 539 (LINC00539), transcript variant 2, long non-coding RNA [NR_103841]"	chr13:21904772-21904713	hs|13q12.11	ATCTGAACTGCAGAATATCAATTTCCAGACATTCTTCCTAGATGATGCCGTCTGCCACGG
A_21_P0001037	0.99998	0.0950029	1.62089	up	100.964	76.4655	64.5183	90.737	80.0447	43.2812	42.5405	56.6966	-1.85792	-2.43014	-2.6874	-1.74809	-2.09051	-3.26662	-2.96419	-3.18937	Detected	Detected	Detected	Detected	Detected	Detected	Detected	Detected	0	A_21_P0001037	A_21_P0001037	ENST00000444887			Hs.568709				ENST00000444887			long intergenic non-protein coding RNA 1037 [Source:HGNC Symbol;Acc:HGNC:49025] [ENST00000444887]	chr1:187412804-187439207	hs|1q31.1	GAGAAGAAAGAACACTCAGATGTGCCCTGGAGACTTTCCTTTTATTTTTAAACAGTTTTT
A_33_P3418798	0.99998	0.051271	1.51588	up	857.254	982.352	1446.53	813.17	600.845	767.094	822.15	631.773	1.22796	1.25322	1.79934	1.41571	0.81761	0.88097	1.3083	0.288705	Detected	Detected	Detected	Detected	Detected	Detected	Detected	Detected	0	A_33_P3418798	A_33_P3418798	NM_001042690	NM_001042690	NM_001042690	Hs.442291	345222	MSANTD1	Myb/SANT-like DNA-binding domain containing 1	ENST00000438480	THC2660896		"Homo sapiens Myb/SANT-like DNA-binding domain containing 1 (MSANTD1), mRNA [NM_001042690]"	chr4:3255149-3255208	hs|4p16.3	AAGGCCGCTTCGAGGATGATCGCTCCGACAGCTCCTCCAGCTTACTGTCCCTTAAGTTCA
A_33_P3399208	0.99998	0.0146986	1.55799	up	24266	25632.2	27887.6	13900.3	10875.5	20468.8	13099	17909.4	6.05103	5.95879	6.0683	5.51112	4.99555	5.61885	5.30222	5.11387	Detected	Detected	Detected	Detected	Detected	Detected	Detected	Detected	0	A_33_P3399208	A_33_P3399208	ENST00000466304	XR_246962	XR_246962	Hs.77961	3106	HLA-B	"major histocompatibility complex, class I, B"	ENST00000466304	THC2587029	"GO:0000139(Golgi membrane)|GO:0001916(positive regulation of T cell mediated cytotoxicity)|GO:0002474(antigen processing and presentation of peptide antigen via MHC class I)|GO:0002479(antigen processing and presentation of exogenous peptide antigen via MHC class I, TAP-dependent)|GO:0002480(antigen processing and presentation of exogenous peptide antigen via MHC class I, TAP-independent)|GO:000…	"major histocompatibility complex, class I, B [Source:HGNC Symbol;Acc:HGNC:4932] [ENST00000466304]"			AACACACAGATCTCCAAGACCAACACACAGACTTACCGAGAGAGCCTGCGGAACCTGCGC
A_23_P80694	0.99998	0.0347825	1.66536	up	423.492	424.859	448.097	207.971	211.356	158.097	238.716	348.755	0.210571	0.0439615	0.108633	-0.551466	-0.689707	-1.39762	-0.475807	-0.568486	Detected	Detected	Detected	Detected	Detected	Detected	Detected	Detected	0	A_23_P80694	A_23_P80694	NM_022899	NM_022899	NM_022899	Hs.412186	93973	ACTR8	ARP8 actin-related protein 8 homolog (yeast)	ENST00000335754	THC2476778	"GO:0005515(protein binding)|GO:0005524(ATP binding)|GO:0005634(nucleus)|GO:0006281(DNA repair)|GO:0006310(DNA recombination)|GO:0006338(chromatin remodeling)|GO:0006351(transcription, DNA-dependent)|GO:0006355(regulation of transcription, DNA-dependent)|GO:0007067(mitosis)|GO:0031011(Ino80 complex)|GO:0051301(cell division)"	"Homo sapiens ARP8 actin-related protein 8 homolog (yeast) (ACTR8), mRNA [NM_022899]"	chr3:53901581-53901522	hs|3p21.1	GGGATGGAAATCAGAAGGGAATATAGAAAGAACTCTGGATGTGGAGAAATGCCGGTACCT
A_33_P3362791	0.99998	0.0914801	1.8593	up	3061.82	1853.07	2046.7	602.606	931.247	778.263	829.513	1242.94	3.06455	2.16883	2.30005	0.983365	1.44978	0.901825	1.32116	1.26499	Detected	Detected	Detected	Detected	Detected	Detected	Detected	Detected	0	A_33_P3362791	A_33_P3362791	BC131768		BC131768	Hs.694468							Homo sapiens cDNA clone IMAGE:40122421. [BC131768]	chr4:132650242-132650301	hs|4q28.3	ACTGAATCTTTTGGCTGCCACGGATGTCAGGGAGCCAACGGGACTGGGTTTTGGTTGGGT
A_33_P3345534	0.99998	0.0926992	2.03733	up	76.3063	95.2096	242.057	42.4442	24.687	58.7319	42.063	90.6552	-2.26189	-2.11384	-0.779834	-2.84421	-3.78756	-2.82622	-2.98048	-2.51224	Not Detected	Detected	Detected	Detected	Detected	Not Detected	Detected	Detected	0	A_33_P3345534	A_33_P3345534	NM_000526	NM_000526	NM_000526	Hs.654380	3861	KRT14	"keratin 14, type I"	ENST00000476662	THC2553320	GO:0005200(structural constituent of cytoskeleton)|GO:0005515(protein binding)|GO:0005634(nucleus)|GO:0005737(cytoplasm)|GO:0005829(cytosol)|GO:0005882(intermediate filament)|GO:0007568(aging)|GO:0008544(epidermis development)|GO:0010043(response to zinc ion)|GO:0010212(response to ionizing radiation)|GO:0030855(epithelial cell differentiation)|GO:0031581(hemidesmosome assembly)|GO:0034329(cell j…	"Homo sapiens keratin 14, type I (KRT14), mRNA [NM_000526]"	chr17:39740072-39740013	hs|17q21.2	CCAGTATGAGAAGATGGCAGAGAAGAACCGCAAGGATGCCGAGGAATGGTTCTTCACCAA
A_33_P3379166	0.99998	0.0785368	1.84415	up	2755.68	1571.65	1688.41	589.26	856.108	725.175	746.416	1025.97	2.91257	1.93118	2.02241	0.951054	1.32841	0.799896	1.16888	0.988214	Detected	Detected	Detected	Detected	Detected	Detected	Detected	Detected	0	A_33_P3379166	A_33_P3379166	BC131768		BC131768	Hs.694468							Homo sapiens cDNA clone IMAGE:40122421. [BC131768]	chr4:132650235-132650294	hs|4q28.3	TTCTGGCACTGAATCTTTTGGCTGCCACGGATGACAGGGAGCCAACGGGACTGGGTTTTG
A_33_P3221498	0.99998	0.00459821	1.81387	up	100.127	66.5723	92.6044	58.9224	35.0031	57.6797	40.9802	51.8239	-1.86994	-2.63003	-2.16603	-2.37096	-3.28383	-2.8523	-3.0181	-3.31901	Not Detected	Detected	Detected	Detected	Detected	Not Detected	Detected	Detected	0	A_33_P3221498	A_33_P3221498	NM_001260504	NM_001260504	NM_001260504	Hs.309767	56164	STK31	serine/threonine kinase 31	ENST00000405627	THC2463839	GO:0001669(acrosomal vesicle)|GO:0004674(protein serine/threonine kinase activity)|GO:0005524(ATP binding)|GO:0006468(protein phosphorylation)	"Homo sapiens serine/threonine kinase 31 (STK31), transcript variant 4, mRNA [NM_001260504]"	chr7:23871856-23871915	hs|7p15.3	GCAATCAGTTCCAAACCCAGAAAAAGATACTGAATACACCCTATATAAAAAGGAAGAAGA
A_23_P88678	0.99998	0.0638028	1.90881	up	85.2983	71.0241	57.647	83.7061	72.248	31.3054	29.1775	42.5838	-2.10118	-2.53664	-2.84986	-1.86445	-2.23836	-3.73395	-3.50817	-3.60232	Detected	Not Detected	Detected	Detected	Detected	Not Detected	Detected	Detected	0	A_23_P88678	A_23_P88678	NM_152335	NM_152335	NM_152335	Hs.661411	123591	C15orf27	chromosome 15 open reading frame 27	ENST00000484722	THC2478242	GO:0005245(voltage-gated calcium channel activity)|GO:0005886(plasma membrane)|GO:0016021(integral to membrane)|GO:0070509(calcium ion import)|GO:0070588(calcium ion transmembrane transport)|GO:0086010(membrane depolarization involved in regulation of action potential)	"Homo sapiens chromosome 15 open reading frame 27 (C15orf27), mRNA [NM_152335]"	chr15:76497139-76497198	hs|15q24.2	TCTCATTCCAGCATGAGCGTTTCTGAGTCTCTTCAAGACGAATCTAGTTTTCACCTTCAC
A_23_P96158	0.99998	0.0954553	1.68946	up	71.8535	77.8801	168.359	50.1843	28.6884	80.6284	44.3335	72.222	-2.34863	-2.4037	-1.30364	-2.60254	-3.57084	-2.36907	-2.90463	-2.84019	Not Detected	Detected	Detected	Detected	Detected	Detected	Detected	Detected	0	A_23_P96158	A_23_P96158	NM_000422	NM_000422	NM_000422	Hs.2785	3872	KRT17	"keratin 17, type I"	ENST00000493253	THC2520552	GO:0005200(structural constituent of cytoskeleton)|GO:0005515(protein binding)|GO:0005737(cytoplasm)|GO:0005882(intermediate filament)|GO:0007165(signal transduction)|GO:0008544(epidermis development)|GO:0030307(positive regulation of cell growth)|GO:0031069(hair follicle morphogenesis)|GO:0031424(keratinization)|GO:0032395(MHC class II receptor activity)|GO:0042289(MHC class II protein binding)|…	"Homo sapiens keratin 17, type I (KRT17), mRNA [NM_000422]"	chr17:39777035-39776976	hs|17q21.2	CTGGCCCAGCTTCGCTGCGAGATGGAGCAGCAGAACCAGGAATACAAAATCCTGCTGGAT
A_23_P40240	0.99998	0.00771521	1.68393	up	1141.31	1112.98	1373.26	969.388	813.319	587.957	702.759	798.603	1.64085	1.43334	1.72435	1.66922	1.25444	0.497277	1.08193	0.626777	Detected	Detected	Detected	Detected	Detected	Detected	Detected	Detected	0	A_23_P40240	A_23_P40240	NM_001336	NM_001336	NM_001336	Hs.252549	1522	CTSZ	cathepsin Z	ENST00000217131	THC2466332	GO:0002003(angiotensin maturation)|GO:0005615(extracellular space)|GO:0005764(lysosome)|GO:0005783(endoplasmic reticulum)|GO:0005886(plasma membrane)|GO:0006508(proteolysis)|GO:0008234(cysteine-type peptidase activity)|GO:0043231(intracellular membrane-bounded organelle)|GO:0044267(cellular protein metabolic process)|GO:0060441(epithelial tube branching involved in lung morphogenesis)|GO:0070062(…	"Homo sapiens cathepsin Z (CTSZ), mRNA [NM_001336]"	chr20:57570420-57570361	hs|20q13.32	AGAGGACTTGATATTTTGTATTTGGCAACTGTGGGCAATAATATGGCATTTAAGAGGTGA
A_21_P0013880	0.99998	0.0672019	2.05414	up	245.988	267.365	120.304	172.516	169.381	111.56	49.803	103.964	-0.573176	-0.624212	-1.78849	-0.821116	-1.00911	-1.90061	-2.7368	-2.31462	Detected	Detected	Detected	Detected	Detected	Detected	Detected	Detected	0	A_21_P0013880	A_21_P0013880	ENST00000460561							ENST00000460561	THC2783530		Kallmann syndrome sequence pseudogene [Source:HGNC Symbol;Acc:HGNC:6214] [ENST00000460561]	chrY:15980985-15983548	hs|Yq11.221	GAATTGCCGTCTGGACAGCTGGAGATCCAACCAACATGTGAGAATAAAAGGTGACATGTT
A_23_P80940	0.99998	0.0169604	1.54843	up	497.894	777.187	576.401	436.192	378.609	400.397	385.351	369.708	0.444074	0.915237	0.471893	0.517114	0.151323	-0.057003	0.215072	-0.484315	Detected	Detected	Detected	Detected	Detected	Detected	Detected	Detected	0	A_23_P80940	A_23_P80940	NM_002703	NM_002703	NM_002703	Hs.331420	5471	PPAT	phosphoribosyl pyrophosphate amidotransferase	ENST00000425339	THC2609685	"GO:0000082(G1/S transition of mitotic cell cycle)|GO:0001822(kidney development)|GO:0004044(amidophosphoribosyltransferase activity)|GO:0005829(cytosol)|GO:0006144(purine base metabolic process)|GO:0006164(purine nucleotide biosynthetic process)|GO:0006189('de novo' IMP biosynthetic process)|GO:0006543(glutamine catabolic process)|GO:0007595(lactation)|GO:0009113(purine base biosynthetic process…	"Homo sapiens phosphoribosyl pyrophosphate amidotransferase (PPAT), mRNA [NM_002703]"	chr4:57261568-57261509	hs|4q12	CATTGTACAGCTTGTCTCACTGGAAAATATCCTGTAGAATTAGAATGGTAGCTGGTAGGG
A_23_P146456	0.99998	0.0211738	1.90612	up	950.542	992.108	1136.49	648.44	690.405	385.934	302.166	834.462	1.37699	1.26747	1.45133	1.08912	1.01806	-0.110078	-0.13576	0.690145	Detected	Detected	Detected	Detected	Detected	Detected	Detected	Detected	0	A_23_P146456	A_23_P146456	NM_001333	NM_001333	NM_001333	Hs.610096	1515	CTSV	cathepsin V	ENST00000259470	THC2499457	GO:0004177(aminopeptidase activity)|GO:0004197(cysteine-type endopeptidase activity)|GO:0005576(extracellular region)|GO:0005615(extracellular space)|GO:0005730(nucleolus)|GO:0005902(microvillus)|GO:0006508(proteolysis)|GO:0007283(spermatogenesis)|GO:0008234(cysteine-type peptidase activity)|GO:0009267(cellular response to starvation)|GO:0009749(response to glucose stimulus)|GO:0009897(external s…	"Homo sapiens cathepsin V (CTSV), transcript variant 1, mRNA [NM_001333]"	chr9:99795211-99795152	hs|9q22.33	GAAGGACTTAAGGACAGCATGTCTGGGGAAATTTTATCTTGAAACTGACCAAACGCTTAT
A_24_P788878	0.99998	0.0829204	1.55436	up	291.797	204.046	226.705	177.59	191.588	167.051	137.362	119.208	-0.326798	-1.01413	-0.874366	-0.779296	-0.831377	-1.31815	-1.27312	-2.11722	Detected	Detected	Detected	Detected	Detected	Detected	Detected	Detected	0	A_24_P788878	A_24_P788878	NM_001007595	NM_001007595	NM_001007595	Hs.144372	388125	C2CD4B	C2 calcium-dependent domain containing 4B	ENST00000380392	THC2647275	GO:0005730(nucleolus)|GO:0005925(focal adhesion)	"Homo sapiens C2 calcium-dependent domain containing 4B (C2CD4B), mRNA [NM_001007595]"	chr15:62455837-62455778	hs|15q22.2	ACTGGGAGAGAAAGGAAGTACACCCATCTGCATTGTTTTTAATTCCTTCCGGTTTTCTAT
A_21_P0013689	0.99998	0.0475289	1.59205	up	305.649	233.045	201.146	227.289	162.418	193.366	149.675	137.613	-0.259889	-0.822413	-1.04694	-0.423324	-1.06968	-1.1071	-1.14926	-1.91008	Detected	Detected	Detected	Detected	Detected	Detected	Detected	Detected	0	A_21_P0013689	A_21_P0013689	NR_121586	NR_121586	NR_121586	Hs.122828	101929302	RFX3-AS1	RFX3 antisense RNA 1	ENST00000423112			"Homo sapiens RFX3 antisense RNA 1 (RFX3-AS1), long non-coding RNA [NR_121586]"	chr9:3671558-3671617	hs|9p24.2	ATTAAGCTGCCTCTTTCTCCTGAAATTGGATTGGGATTCCAGGACACCTCTCAACCTACA
A_23_P43476	0.99998	0.0161453	1.69509	up	628.296	389.523	500.725	361.293	247.578	289.428	315.952	302.287	0.77968	-0.081316	0.268839	0.245318	-0.461503	-0.525228	-0.071394	-0.774784	Detected	Detected	Detected	Detected	Detected	Detected	Detected	Detected	0	A_23_P43476	A_23_P43476	NM_003383	NM_003383	NM_003383	Hs.370422	7436	VLDLR	very low density lipoprotein receptor	ENST00000382100	THC2603268	GO:0000122(negative regulation of transcription from RNA polymerase II promoter)|GO:0001948(glycoprotein binding)|GO:0005041(low-density lipoprotein receptor activity)|GO:0005509(calcium ion binding)|GO:0005515(protein binding)|GO:0005886(plasma membrane)|GO:0005905(coated pit)|GO:0006869(lipid transport)|GO:0006898(receptor-mediated endocytosis)|GO:0007165(signal transduction)|GO:0007399(nervous…	"Homo sapiens very low density lipoprotein receptor (VLDLR), transcript variant 1, mRNA [NM_003383]"	chr9:2653897-2653956	hs|9p24.2	TCTAAACAAATAATACCCCCGTCGGAATGGTAACCGAGCCAGCAGCTGAAGTCTCTTTTT
A_33_P3298024	0.99998	0.0993152	1.57536	up	270.04	254.326	264.711	417.925	126.385	243.067	228.905	223.872	-0.438593	-0.696346	-0.650761	0.455394	-1.43156	-0.777081	-0.536355	-1.20803	Detected	Detected	Detected	Detected	Detected	Detected	Detected	Detected	0	A_33_P3298024	A_33_P3298024	NM_001144070	NM_001144070	NM_001144070	Hs.463421	8714	ABCC3	"ATP-binding cassette, sub-family C (CFTR/MRP), member 3"	ENST00000427699	NP393613	"GO:0005524(ATP binding)|GO:0005886(plasma membrane)|GO:0005887(integral to plasma membrane)|GO:0006810(transport)|GO:0008206(bile acid metabolic process)|GO:0008514(organic anion transmembrane transporter activity)|GO:0015721(bile acid and bile salt transport)|GO:0016020(membrane)|GO:0042626(ATPase activity, coupled to transmembrane movement of substances)|GO:0044281(small molecule metabolic pro…	"Homo sapiens ATP-binding cassette, sub-family C (CFTR/MRP), member 3 (ABCC3), transcript variant 2, mRNA [NM_001144070]"	chr17:48745220-48745279	hs|17q21.33	TCAGGTGACCCTGATCACCCTCTGGGTGTACGTGTACGTGGACCCAAACAATGTGCTGGA
A_23_P119464	0.99998	0.0585378	1.77437	up	97.3254	55.0327	60.9861	35.4467	46.7946	30.5	21.5607	48.4423	-1.91088	-2.90466	-2.76863	-3.10412	-2.86497	-3.77155	-3.94462	-3.41636	Detected	Not Detected	Detected	Detected	Detected	Not Detected	Detected	Detected	0	A_23_P119464	A_23_P119464	NM_033103	NM_033103	NM_033103	Hs.466435	85415	RHPN2	"rhophilin, Rho GTPase binding protein 2"	ENST00000592247	THC2753505	GO:0005654(nucleoplasm)|GO:0005737(cytoplasm)|GO:0007165(signal transduction)|GO:0043231(intracellular membrane-bounded organelle)|GO:0048471(perinuclear region of cytoplasm)	"Homo sapiens rhophilin, Rho GTPase binding protein 2 (RHPN2), mRNA [NM_033103]"	chr19:33470925-33470866	hs|19q13.11	AACTCAGACAGTTCTTGGTACTAATGTGAGGAAACAAACATGTTCAGGCCCCGAACATTT
A_32_P126311	0.99998	0.0766735	1.58026	up	3737.87	3826.77	3795.42	2956.79	3892.07	2188.04	1532.95	2516.29	3.35238	3.21503	3.19101	3.27811	3.51308	2.39314	2.20714	2.28253	Detected	Detected	Detected	Detected	Detected	Detected	Detected	Detected	0	A_32_P126311	A_32_P126311	NM_173514	NM_173514	NM_173514	Hs.745105	153129	SLC38A9	"solute carrier family 38, member 9"	ENST00000508124	NP1136312	GO:0003333(amino acid transmembrane transport)|GO:0006814(sodium ion transport)|GO:0015171(amino acid transmembrane transporter activity)|GO:0016021(integral to membrane)	"Homo sapiens solute carrier family 38, member 9 (SLC38A9), transcript variant 1, mRNA [NM_173514]"	chr5:54922011-54921952	hs|5q11.2	GGTGGATTTATTTTGCCTGCAGTAAAGATTCTCAGGGTGTCAGAGCAGCATATTGTCAAA
A_24_P280762	0.99998	0.054631	1.76279	up	41.7703	64.4653	77.1264	51.4649	21.8692	64.7826	20.6833	48.2063	-3.13121	-2.67643	-2.42988	-2.56619	-3.96242	-2.68476	-4.00456	-3.42341	Not Detected	Detected	Detected	Detected	Detected	Not Detected	Detected	Detected	0	A_24_P280762	A_24_P280762	NM_030568	NM_030568	NM_030568	Hs.433062	80759	KHDC1	KH homology domain containing 1	ENST00000433730	THC2496810	GO:0003723(RNA binding)|GO:0016021(integral to membrane)	"Homo sapiens KH homology domain containing 1 (KHDC1), transcript variant 2, mRNA [NM_030568]"	chr6:73951921-73951862	hs|6q13	GCCACACCCTTATTCAGCTGGAGAGTTGGTTCACAGCTACAGGCCAGACTCGTGTGACTG
A_23_P15727	0.99998	0.0939048	1.60471	up	933.986	503.604	953.036	593.044	623.391	446.24	442.503	415.626	1.35164	0.289267	1.19735	0.96029	0.870752	0.0993853	0.414586	-0.315417	Detected	Detected	Detected	Detected	Detected	Detected	Detected	Detected	0	A_23_P15727	A_23_P15727	NM_021939	NM_021939	NM_021939	Hs.463035	60681	FKBP10	"FK506 binding protein 10, 65 kDa"	ENST00000489591	THC2598885	GO:0000413(protein peptidyl-prolyl isomerization)|GO:0003755(peptidyl-prolyl cis-trans isomerase activity)|GO:0005509(calcium ion binding)|GO:0005528(FK506 binding)|GO:0005788(endoplasmic reticulum lumen)|GO:0005789(endoplasmic reticulum membrane)|GO:0061077(chaperone-mediated protein folding)	"Homo sapiens FK506 binding protein 10, 65 kDa (FKBP10), mRNA [NM_021939]"	chr17:39979229-39979291	hs|17q21.2	CAGACTGGGCTGTAGTTAGCTTTTCATCCCTAAAGAAGGCTTTCCCTAAGGAACCATAGA
A_24_P117323	0.99998	0.0646115	1.57369	up	2759.99	1781	1366.78	1330.29	1167.46	974.575	1180.31	1384.79	2.91482	2.11159	1.71753	2.12582	1.77591	1.22634	1.83	1.4209	Detected	Detected	Detected	Detected	Detected	Detected	Detected	Detected	0	A_24_P117323	A_24_P117323	NM_032775	NM_032775	NM_032775	Hs.517419	84861	KLHL22	kelch-like family member 22	ENST00000328879	THC2571974	GO:0000070(mitotic sister chromatid segregation)|GO:0005515(protein binding)|GO:0005737(cytoplasm)|GO:0005813(centrosome)|GO:0005827(polar microtubule)|GO:0006513(protein monoubiquitination)|GO:0007094(mitotic cell cycle spindle assembly checkpoint)|GO:0031463(Cul3-RING ubiquitin ligase complex)|GO:0051301(cell division)|GO:0072686(mitotic spindle)	"Homo sapiens kelch-like family member 22 (KLHL22), transcript variant 1, mRNA [NM_032775]"	chr22:20800911-20800852	hs|22q11.21	GCCGCAGAGGGGAGGATTACCTGAAAGAGACACACTGCTACGATCCAGGCAGCAACACTT
A_33_P3216337	0.99998	0.0738037	1.55196	up	229.797	163.994	217.589	165.2	164.179	138.24	124.104	105.794	-0.671403	-1.32938	-0.933575	-0.883638	-1.05412	-1.59126	-1.41956	-2.28945	Detected	Detected	Detected	Detected	Detected	Detected	Detected	Detected	0	A_33_P3216337	A_33_P3216337	NM_177439	NM_177439	NM_177439	Hs.23170	24140	FTSJ1	FtsJ RNA methyltransferase homolog 1 (E. coli)	ENST00000019019	THC2566583	GO:0002128(tRNA nucleoside ribose methylation)|GO:0002181(cytoplasmic translation)|GO:0005737(cytoplasm)|GO:0008175(tRNA methyltransferase activity)	"Homo sapiens FtsJ RNA methyltransferase homolog 1 (E. coli) (FTSJ1), transcript variant 3, mRNA [NM_177439]"	chrX:48344619-48344678	hs|Xp11.23	GTCACCTCTTGGAATGATAGCAGATCCTGTAAGTTGATGTATTAATTAAAAAGCCCATAT
A_33_P3252695	0.99998	0.0906315	1.54677	up	1243.32	638.881	587.554	674.343	565.845	536.759	376.164	614.151	1.76436	0.632523	0.499541	1.14563	0.731022	0.365841	0.180261	0.247891	Detected	Detected	Detected	Detected	Detected	Detected	Detected	Detected	0	A_33_P3252695	A_33_P3252695	NM_018659	NM_018659	NM_018659	Hs.13872	54360	CYTL1	cytokine-like 1	ENST00000307746	NP373502	GO:0002062(chondrocyte differentiation)|GO:0005102(receptor binding)|GO:0005615(extracellular space)|GO:0007165(signal transduction)|GO:0045944(positive regulation of transcription from RNA polymerase II promoter)|GO:0048839(inner ear development)|GO:0050650(chondroitin sulfate proteoglycan biosynthetic process)|GO:0051091(positive regulation of sequence-specific DNA binding transcription factor …	"Homo sapiens cytokine-like 1 (CYTL1), mRNA [NM_018659]"	chr4:5018622-5018563	hs|4p16.2	GATTCCTTGAAGGACAAAGCACGGAAGCTGTACACCATCATGAACTCGTTCTGCAGGAGA
A_33_P3252800	0.99998	0.0371755	1.57202	up	41.5257	84.1704	63.9901	33.1887	29.2591	42.0377	23.7147	53.1779	-3.13969	-2.29164	-2.69926	-3.19909	-3.54243	-3.30868	-3.80725	-3.2818	Not Detected	Detected	Detected	Detected	Detected	Not Detected	Detected	Detected	0	A_33_P3252800	A_33_P3252800	NM_002849	NM_002849	NM_002849	Hs.506076	5801	PTPRR	"protein tyrosine phosphatase, receptor type, R"	ENST00000549107	NP091230	GO:0001701(in utero embryonic development)|GO:0004725(protein tyrosine phosphatase activity)|GO:0005001(transmembrane receptor protein tyrosine phosphatase activity)|GO:0005515(protein binding)|GO:0005615(extracellular space)|GO:0005886(plasma membrane)|GO:0006470(protein dephosphorylation)|GO:0010633(negative regulation of epithelial cell migration)|GO:0016021(integral to membrane)|GO:0019901(pr…	"Homo sapiens protein tyrosine phosphatase, receptor type, R (PTPRR), transcript variant 1, mRNA [NM_002849]"	chr12:71050544-71050485	hs|12q15	AGCTGAAAGAAGAAGGAGTTGTGGATGCACTAAGCATTGTCTGCCAGCTTCGTATGGATA
A_24_P329597	0.99998	0.0113719	1.65389	up	250.901	232.601	298.685	226.574	182.553	136.646	109.811	245.915	-0.544644	-0.825167	-0.476555	-0.427866	-0.901073	-1.60799	-1.59607	-1.07254	Detected	Detected	Detected	Detected	Detected	Detected	Detected	Detected	0	A_24_P329597	A_24_P329597	NM_013438	NM_013438	NM_013438	Hs.9589	29979	UBQLN1	ubiquilin 1	ENST00000533705	THC2469947	GO:0000502(proteasome complex)|GO:0005515(protein binding)|GO:0005654(nucleoplasm)|GO:0005737(cytoplasm)|GO:0005783(endoplasmic reticulum)|GO:0019900(kinase binding)|GO:0019904(protein domain specific binding)|GO:0031396(regulation of protein ubiquitination)|GO:0034976(response to endoplasmic reticulum stress)|GO:0043234(protein complex)|GO:0048471(perinuclear region of cytoplasm)|GO:0071456(cell…	"Homo sapiens ubiquilin 1 (UBQLN1), transcript variant 1, mRNA [NM_013438]"	chr9:86275724-86275665	hs|9q21.32	TCTGTTTTCTCATGCACAGGCAATACACAAATTTAAAATGAGTTGTGAGCCAATTGTTTC
A_23_P3979	0.99998	0.0409937	1.51737	up	4504.56	5745.37	6063.64	6828.03	4467.63	3512.42	3401.45	4832.72	3.62155	3.8013	3.86693	4.48555	3.71205	3.07596	3.35698	3.22406	Detected	Detected	Detected	Detected	Detected	Detected	Detected	Detected	0	A_23_P3979	A_23_P3979	NM_015971	NM_015971	NM_015971	Hs.71787	51081	MRPS7	mitochondrial ribosomal protein S7	ENST00000577767	THC2495156	GO:0003723(RNA binding)|GO:0003735(structural constituent of ribosome)|GO:0005743(mitochondrial inner membrane)|GO:0006412(translation)|GO:0006996(organelle organization)|GO:0022627(cytosolic small ribosomal subunit)|GO:0032543(mitochondrial translation)|GO:0070124(mitochondrial translational initiation)|GO:0070125(mitochondrial translational elongation)|GO:0070126(mitochondrial translational ter…	"Homo sapiens mitochondrial ribosomal protein S7 (MRPS7), mRNA [NM_015971]"	chr17:73258756-73258930	hs|17q25.1	GACCCAGTCATCAGTAAATTCACCAACATGATGATGATAGGAGGAAACAAAGTACTGGCC
A_21_P0011633	0.99998	0.0636489	2.30865	up	56.2783	62.403	138.131	29.9251	11.6181	50.6245	26.819	41.3433	-2.70111	-2.72334	-1.58914	-3.34842	-4.87494	-3.04053	-3.62977	-3.64498	Not Detected	Detected	Detected	Not Detected	Detected	Not Detected	Detected	Detected	0	A_21_P0011633	A_21_P0011633	NM_000526	NM_000526	NM_000526	Hs.654380	3861	KRT14	"keratin 14, type I"	ENST00000425692	THC2531223	GO:0005200(structural constituent of cytoskeleton)|GO:0005515(protein binding)|GO:0005634(nucleus)|GO:0005737(cytoplasm)|GO:0005829(cytosol)|GO:0005882(intermediate filament)|GO:0007568(aging)|GO:0008544(epidermis development)|GO:0010043(response to zinc ion)|GO:0010212(response to ionizing radiation)|GO:0030855(epithelial cell differentiation)|GO:0031581(hemidesmosome assembly)|GO:0034329(cell j…	"Homo sapiens keratin 14, type I (KRT14), mRNA [NM_000526]"	chr17:39738765-39738706	hs|17q21.2	AATCCACACCAAGATCATGGATGTGCACGATGGCAAGGTGGTGTCCACCCACGAGCAGGT
A_21_P0013032	0.99998	0.00632904	1.94403	up	391.241	432.206	243.48	220.496	150.943	188.958	157.3	180.795	0.0962944	0.0686951	-0.771378	-0.467097	-1.17538	-1.14036	-1.07758	-1.51635	Detected	Detected	Detected	Detected	Detected	Detected	Detected	Detected	0	A_21_P0013032	A_21_P0013032	ENST00000368966				221262	CCDC162P	"coiled-coil domain containing 162, pseudogene"	ENST00000368966	THC2725069		"coiled-coil domain containing 162, pseudogene [Source:HGNC Symbol;Acc:HGNC:21565] [ENST00000368966]"	chr6:109635359-109635418	hs|6q21	TCCTTTGCTTTGCTGAGATCATTTCTGATACTGTGGAAGCAGCTGGAAGTGCTAAAGGAG
A_33_P3306068	0.99998	0.0140476	1.52647	up	425.039	523.335	454.912	384.647	351.511	245.484	242.021	438.063	0.215832	0.34471	0.130407	0.335687	0.0441837	-0.762804	-0.455971	-0.239564	Detected	Detected	Detected	Detected	Detected	Detected	Detected	Detected	0	A_33_P3306068	A_33_P3306068	NM_001033081	NM_001033081	NM_001033081	Hs.437922	4610	MYCL	v-myc avian myelocytomatosis viral oncogene lung carcinoma derived homolog		THC2601476	"GO:0003677(DNA binding)|GO:0003700(sequence-specific DNA binding transcription factor activity)|GO:0005634(nucleus)|GO:0006355(regulation of transcription, DNA-dependent)|GO:0046983(protein dimerization activity)"	"Homo sapiens v-myc avian myelocytomatosis viral oncogene lung carcinoma derived homolog (MYCL), transcript variant 1, mRNA [NM_001033081]"	chr1:40361179-40361120	hs|1p34.2	GTATTTAGTTGTGATTACTGATTGCCTGATTTTAAAATGTTGCCTTCTGGGACATCTTCT
A_23_P361544	0.99998	0.0294416	1.73215	up	214.607	121.395	133.584	107.949	73.2399	65.5269	78.8633	140.713	-0.770069	-1.76331	-1.63743	-1.4975	-2.21868	-2.66827	-2.07367	-1.87795	Detected	Detected	Detected	Detected	Detected	Detected	Detected	Detected	0	A_23_P361544	A_23_P361544	NM_173815	NM_173815	NM_173815	Hs.346947	283848	CES4A	carboxylesterase 4A	ENST00000535696	THC2556966	GO:0005615(extracellular space)|GO:0008152(metabolic process)|GO:0052689(carboxylic ester hydrolase activity)	"Homo sapiens carboxylesterase 4A (CES4A), transcript variant 1, mRNA [NM_173815]"	chr16:67042980-67043039	hs|16q22.1	AAGAAGATGGCTTTTTGGATGAGTCTGTACCAGTCTCAAAGACCTGAGAAGCAGAGGCAA
A_23_P114232	0.99998	0.0722774	1.5195	up	1101.82	1167.67	1573.34	1010.33	780.133	677.036	1137.47	814.886	1.59004	1.50254	1.92058	1.7289	1.19434	0.7008	1.77666	0.655896	Detected	Detected	Detected	Detected	Detected	Detected	Detected	Detected	0	A_23_P114232	A_23_P114232	NM_006406	NM_006406	NM_006406	Hs.83383	10549	PRDX4	peroxiredoxin 4	ENST00000379341	THC2468870	GO:0005515(protein binding)|GO:0005615(extracellular space)|GO:0005634(nucleus)|GO:0005739(mitochondrion)|GO:0005790(smooth endoplasmic reticulum)|GO:0005829(cytosol)|GO:0007252(I-kappaB phosphorylation)|GO:0007283(spermatogenesis)|GO:0008379(thioredoxin peroxidase activity)|GO:0008584(male gonad development)|GO:0019471(4-hydroxyproline metabolic process)|GO:0022417(protein maturation by protein …	"Homo sapiens peroxiredoxin 4 (PRDX4), mRNA [NM_006406]"	chrX:23700566-23700625	hs|Xp22.11	ATCTTCCTGTGGGTAGATCAGTGGATGAGACACTACGTTTGGTTCAAGCATTCCAGTACA
A_33_P3321303	0.99998	0.0162088	1.63426	up	95.617	83.1401	80.4695	57.3235	49.2355	49.5058	30.916	87.0583	-1.93643	-2.30941	-2.36866	-2.41065	-2.79161	-3.07276	-3.42467	-2.57065	Detected	Detected	Detected	Detected	Detected	Not Detected	Detected	Detected	0	A_33_P3321303	A_33_P3321303	NM_001145312	NM_001145312	NM_001145312	Hs.105636	2117	ETV3	ets variant 3	ENST00000368192	THC2605268	GO:0000122(negative regulation of transcription from RNA polymerase II promoter)|GO:0000981(sequence-specific DNA binding RNA polymerase II transcription factor activity)|GO:0003674(molecular_function)|GO:0005634(nucleus)|GO:0006357(regulation of transcription from RNA polymerase II promoter)|GO:0006366(transcription from RNA polymerase II promoter)|GO:0008150(biological_process)|GO:0017053(trans…	"Homo sapiens ets variant 3 (ETV3), transcript variant 1, mRNA [NM_001145312]"	chr1:157094692-157094633	hs|1q23.1	AAGTTTCTCTGGAATGGGTCAGGACCCCAGGGCTTGGCAACAGCAGCTGCTGATGCTTAG
A_21_P0000922	0.99998	0.0491335	1.8926	up	132.769	316.038	122.438	192.395	96.6022	115.61	57.1555	154.018	-1.46284	-0.382926	-1.76313	-0.66378	-1.81926	-1.84916	-2.53814	-1.74761	Detected	Detected	Detected	Detected	Detected	Detected	Detected	Detected	0	A_21_P0000922	A_21_P0000922	NR_125944	NR_125944	NR_125944	Hs.520658	101927787	LOC101927787	uncharacterized LOC101927787	ENST00000417805	THC2606309		"Homo sapiens uncharacterized LOC101927787 (LOC101927787), long non-coding RNA [NR_125944]"	chr1:234796607-234796666	hs|1q42.3	GCCTACAGCATTTTTTATTAGTAAATCCAGAGGACGTGTTATATAAAGTGTAAGACAACC
A_24_P206624	0.99998	0.0821185	1.69521	up	1545.52	1076.27	1033.98	1295.19	1214.53	596.303	561.472	846.547	2.07825	1.38495	1.31496	2.08724	1.83294	0.517612	0.758113	0.710889	Detected	Detected	Detected	Detected	Detected	Detected	Detected	Detected	0	A_24_P206624	A_24_P206624	NM_022970	NM_022970	NM_022970	Hs.533683	2263	FGFR2	fibroblast growth factor receptor 2	ENST00000457416	NP1155187	GO:0000122(negative regulation of transcription from RNA polymerase II promoter)|GO:0001525(angiogenesis)|GO:0001657(ureteric bud development)|GO:0001701(in utero embryonic development)|GO:0001837(epithelial to mesenchymal transition)|GO:0002053(positive regulation of mesenchymal cell proliferation)|GO:0003148(outflow tract septum morphogenesis)|GO:0003149(membranous septum morphogenesis)|GO:0004…	"Homo sapiens fibroblast growth factor receptor 2 (FGFR2), transcript variant 2, mRNA [NM_022970]"	chr10:123243276-123243217	hs|10q26.13	AGAGACCAACGTTCAAGCAGTTGGTAGAAGACTTGGATCGAATTCTCACTCTCACAACCA
A_23_P17316	0.99998	0.0166303	1.84251	up	61.5596	48.8899	114.621	52.1993	32.7045	44.5869	33.622	40.6697	-2.57171	-3.07542	-1.85831	-2.54575	-3.38182	-3.22374	-3.30362	-3.66868	Detected	Detected	Not Detected	Detected	Detected	Not Detected	Detected	Detected	0	A_23_P17316	A_23_P17316	NM_152864	NM_152864	NM_152864	Hs.46627	128414	NKAIN4	Na+/K+ transporting ATPase interacting 4	ENST00000470246	THC2661565	GO:0005886(plasma membrane)|GO:0016021(integral to membrane)	"Homo sapiens Na+/K+ transporting ATPase interacting 4 (NKAIN4), mRNA [NM_152864]"	chr20:61873965-61873906	hs|20q13.33	TGGTGGATTTGATCCATTTCCTCTCTACCATGTCAATGAAAAGCCATCCAGTCTCTTGTC
A_24_P51909	0.99998	0.0643326	1.82849	up	213.367	214.63	151.546	157.747	59.0382	203.939	61.4652	168.885	-0.778427	-0.941173	-1.45542	-0.950242	-2.52966	-1.0303	-2.43326	-1.61466	Detected	Detected	Detected	Detected	Detected	Detected	Detected	Detected	0	A_24_P51909	A_24_P51909	NM_006651	NM_006651	NM_006651	Hs.478930	10815	CPLX1	complexin 1	ENST00000304062	THC2473933	GO:0005326(neurotransmitter transporter activity)|GO:0005829(cytosol)|GO:0006887(exocytosis)|GO:0007268(synaptic transmission)|GO:0007269(neurotransmitter secretion)|GO:0014047(glutamate secretion)|GO:0016079(synaptic vesicle exocytosis)|GO:0017075(syntaxin-1 binding)|GO:0017157(regulation of exocytosis)|GO:0030073(insulin secretion)|GO:0030425(dendrite)|GO:0043025(neuronal cell body)|GO:0045202(…	"Homo sapiens complexin 1 (CPLX1), mRNA [NM_006651]"	chr4:778985-778926	hs|4p16.3	TCGTGTCTTTTAAAAACTCCTGTTTTCACACCTTACAAAGCCAGCTCTGAGCAGACAGGG
A_33_P3393927	0.99998	0.0230438	1.5264	up	1928.78	1673.19	1300.3	1283.23	936.986	1289.19	978.029	1071.53	2.39785	2.02151	1.64559	2.07386	1.45864	1.62996	1.55878	1.0509	Detected	Detected	Detected	Detected	Detected	Detected	Detected	Detected	0	A_33_P3393927	A_33_P3393927	NM_181873	NM_181873	NM_181873	Hs.425144	10903	MTMR11	myotubularin related protein 11	ENST00000369140	THC2479307	GO:0016311(dephosphorylation)|GO:0016791(phosphatase activity)|GO:0070062(extracellular vesicular exosome)	"Homo sapiens myotubularin related protein 11 (MTMR11), transcript variant 2, mRNA [NM_181873]"	chr1:149901167-149901108	hs|1q21.2	CTATCCCATCTTCAGGAGTTATTACGGAAATGGACACCAAGAATATCTCCTGAGGATCAC
A_23_P77043	0.99998	0.0805273	1.80619	up	174.318	264.522	120.037	72.7106	80.2097	106.403	85.1765	66.3844	-1.07005	-0.639636	-1.7917	-2.06761	-2.08753	-1.9689	-1.96257	-2.96179	Detected	Detected	Detected	Detected	Detected	Detected	Detected	Detected	0	A_23_P77043	A_23_P77043	NM_024764	NM_024764	NM_024764	Hs.131755	79820	CATSPERB	catsper channel auxiliary subunit beta	ENST00000256343	THC2626808	GO:0005886(plasma membrane)|GO:0005929(cilium)|GO:0007275(multicellular organismal development)|GO:0007283(spermatogenesis)|GO:0007338(single fertilization)|GO:0030154(cell differentiation)|GO:0032504(multicellular organism reproduction)|GO:0035036(sperm-egg recognition)|GO:0036128(CatSper complex)	"Homo sapiens catsper channel auxiliary subunit beta (CATSPERB), mRNA [NM_024764]"	chr14:92054338-92053578	hs|14q32.12	TCAACTTAAGCATAAAGGGCTCTGAACTTTTCCACTTTAGAGTGACCGTCATTTCAGGAG
A_23_P15786	0.99998	0.0731214	1.64966	up	212.966	140.511	123.14	93.7901	79.6025	86.6719	49.3678	174.845	-0.781143	-1.55234	-1.75487	-1.70034	-2.0985	-2.2648	-2.74946	-1.56463	Detected	Detected	Detected	Detected	Detected	Detected	Detected	Detected	0	A_23_P15786	A_23_P15786	NM_181534	NM_181534	NM_181534	Hs.55412	147183	KRT25	"keratin 25, type I"	ENST00000312150	NP852857	GO:0003674(molecular_function)|GO:0005198(structural molecule activity)|GO:0005737(cytoplasm)|GO:0005882(intermediate filament)|GO:0007568(aging)|GO:0031069(hair follicle morphogenesis)|GO:0042633(hair cycle)|GO:0045109(intermediate filament organization)|GO:0070062(extracellular vesicular exosome)	"Homo sapiens keratin 25, type I (KRT25), mRNA [NM_181534]"	chr17:38905541-38904611	hs|17q21.2	TGGATCTGGAAATGTGGGAAGTCAAGTCAAAGACCCAGCCAAAGCCATAGTGGTTAAGAA
A_24_P262321	0.99998	0.0033441	1.82791	up	174.334	210.272	205.851	197.988	108.512	90.405	93.6817	185.828	-1.06992	-0.97077	-1.01358	-0.622437	-1.65153	-2.20396	-1.82526	-1.47673	Detected	Detected	Detected	Detected	Detected	Detected	Detected	Detected	0	A_24_P262321	A_24_P262321	NM_001204478	NM_001204478	NM_001204478	Hs.164595	100533496	TVP23C-CDRT4	TVP23C-CDRT4 readthrough	ENST00000481756	THC2629764		"Homo sapiens TVP23C-CDRT4 readthrough (TVP23C-CDRT4), transcript variant 1, mRNA [NM_001204478]"	chr17:15341444-15341385	hs|17p12	TACCTCTCAGACAGTGAAAAGACTCATTGAGAAAAGCAAAACTAGAGAACTGGAATGCAT
A_23_P13493	0.99998	0.0935947	1.52415	up	412.397	304.601	521.587	230.039	245.872	233.803	137.166	452.017	0.172268	-0.436103	0.327728	-0.405974	-0.471475	-0.833142	-1.27518	-0.194324	Detected	Detected	Detected	Detected	Detected	Detected	Detected	Detected	0	A_23_P13493	A_23_P13493	NM_152430	NM_152430	NM_152430	Hs.470038	143503	OR51E1	"olfactory receptor, family 51, subfamily E, member 1"	ENST00000396952	THC2479456	GO:0004930(G-protein coupled receptor activity)|GO:0004984(olfactory receptor activity)|GO:0005886(plasma membrane)|GO:0007186(G-protein coupled receptor signaling pathway)|GO:0016021(integral to membrane)|GO:0050911(detection of chemical stimulus involved in sensory perception of smell)	"Homo sapiens olfactory receptor, family 51, subfamily E, member 1 (OR51E1), mRNA [NM_152430]"	chr11:4674697-4674756	hs|11p15.4	ACGCTTCAGAGCCCTAGGTGTCAGTGATCAAACTTCTTTTCCATTCAGAGTCCTCTGATT
A_23_P149992	0.99998	0.0954779	1.62788	up	3160.77	1943.93	2194.81	2296.02	2245.29	1444.04	1336.18	1298.79	3.11044	2.23788	2.40084	2.91321	2.71945	1.79361	2.00894	1.3284	Detected	Detected	Detected	Detected	Detected	Detected	Detected	Detected	0	A_23_P149992	A_23_P149992	NM_020992	NM_020992	NM_020992	Hs.368525	9124	PDLIM1	PDZ and LIM domain 1	ENST00000490391	NP1206865	"GO:0001666(response to hypoxia)|GO:0003713(transcription coactivator activity)|GO:0005667(transcription factor complex)|GO:0005737(cytoplasm)|GO:0005856(cytoskeleton)|GO:0005925(focal adhesion)|GO:0006355(regulation of transcription, DNA-dependent)|GO:0006979(response to oxidative stress)|GO:0008270(zinc ion binding)"	"Homo sapiens PDZ and LIM domain 1 (PDLIM1), mRNA [NM_020992]"	chr10:97007103-97007044	hs|10q24.1	CAAGCAGCCTTGTCATCGACAAAGAATCTGAAGTTTACAAGATGCTTCAGGAGAAACAGG
A_24_P44462	0.99998	0.0217588	1.64881	up	5104.7	3962.86	7897.47	3985.26	2576.7	3184.36	3488.8	3840.45	3.80199	3.26544	4.24814	3.70875	2.91807	2.9345	3.39356	2.8925	Detected	Detected	Detected	Detected	Detected	Detected	Detected	Detected	0	A_24_P44462	A_24_P44462	NM_000366	NM_000366	NM_000366	Hs.133892	7168	TPM1	tropomyosin 1 (alpha)	ENST00000288398	NP1470921	GO:0001701(in utero embryonic development)|GO:0001725(stress fiber)|GO:0003065(positive regulation of heart rate by epinephrine)|GO:0003779(actin binding)|GO:0005200(structural constituent of cytoskeleton)|GO:0005829(cytosol)|GO:0005856(cytoskeleton)|GO:0005862(muscle thin filament tropomyosin)|GO:0006928(cellular component movement)|GO:0006936(muscle contraction)|GO:0006937(regulation of muscle …	"Homo sapiens tropomyosin 1 (alpha) (TPM1), transcript variant Tpm1.5, mRNA [NM_000366]"	chr15:63353441-63354441	hs|15q22.2	CCTTGAAAGCATTAATGGCTGCAGAGGATAAGTACTCGCAGAAGGAAGACAGATATGAGG
A_33_P3335228	0.99998	0.0205308	1.85152	up	76.5193	68.2537	80.491	58.5815	61.0309	33.6465	31.7808	40.9773	-2.25787	-2.59404	-2.36828	-2.37933	-2.48177	-3.6299	-3.38487	-3.65781	Detected	Not Detected	Detected	Detected	Detected	Not Detected	Detected	Detected	0	A_33_P3335228	A_33_P3335228	NM_001195296	NM_001195296	NM_001195296	Hs.660396	145282	MIPOL1	mirror-image polydactyly 1	ENST00000396294	THC2482312	GO:0005634(nucleus)	"Homo sapiens mirror-image polydactyly 1 (MIPOL1), transcript variant 1, mRNA [NM_001195296]"	chr14:37737907-37737966	hs|14q13.3	CTCCTTGTCAAGTTACTTCAGACTCAGATAAAGAGAAGACAATAGCATTTCTTCTAAAAG
A_23_P150053	0.99998	0.0479817	1.60583	up	12177.3	14330.6	19624.9	9986.28	7345.97	14188.6	8160.1	7717.02	5.05629	5.11993	5.56136	5.03403	4.4295	5.09015	4.61942	3.89927	Detected	Detected	Detected	Detected	Detected	Detected	Detected	Detected	0	A_23_P150053	A_23_P150053	NM_001613	NM_001613	NM_001613	Hs.500483	59	ACTA2	"actin, alpha 2, smooth muscle, aorta"	ENST00000458208	THC2573035	GO:0005524(ATP binding)|GO:0005615(extracellular space)|GO:0005737(cytoplasm)|GO:0005829(cytosol)|GO:0006936(muscle contraction)|GO:0008217(regulation of blood pressure)|GO:0009615(response to virus)|GO:0014829(vascular smooth muscle contraction)|GO:0015629(actin cytoskeleton)|GO:0019901(protein kinase binding)|GO:0030485(smooth muscle contractile fiber)|GO:0043234(protein complex)|GO:0070062(ext…	"Homo sapiens actin, alpha 2, smooth muscle, aorta (ACTA2), transcript variant 2, mRNA [NM_001613]"	chr10:90697958-90697899	hs|10q23.31	ATCATGAAGTGTGATATTGACATCAGGAAGGACCTCTATGCTAACAATGTCCTATCAGGG
A_33_P3219790	0.99998	0.0338383	1.73547	up	966.532	1473.92	925.477	850.205	763.437	697.358	587.782	503.923	1.40105	1.83856	1.15502	1.47996	1.16312	0.743465	0.824181	-0.0374975	Detected	Detected	Detected	Detected	Detected	Detected	Detected	Detected	0	A_33_P3219790	A_33_P3219790	ENST00000417143							ENST00000417143	THC2649210		chromosome 6 open reading frame 183 [Source:HGNC Symbol;Acc:HGNC:21562] [ENST00000417143]	chr6:109517741-109517800	hs|6q21	TAGGTGGAAGAGGTTTTGCCAACACAGTAAGATCATGGAGCAACTTTATCCTCTTTACAA
A_23_P364544	0.99998	0.0716411	1.85217	up	40.8658	27.0143	55.7723	35.8792	33.5208	14.3373	22.3783	22.2733	-3.1628	-3.93123	-2.89756	-3.08663	-3.34625	-4.86059	-3.89093	-4.53731	Not Detected	Not Detected	Not Detected	Detected	Detected	Not Detected	Not Detected	Detected	0	A_23_P364544	A_23_P364544	NM_175874	NM_175874	NM_175874	Hs.659951	144608	C12orf60	chromosome 12 open reading frame 60	ENST00000330828	THC2475333		"Homo sapiens chromosome 12 open reading frame 60 (C12orf60), mRNA [NM_175874]"	chr12:14976513-14976572	hs|12p12.3	TCAAGGCTATGGGACCAATCTTAGAGATCCTCCAAAAAGCGATAAAGACTATGGAAATGA
A_32_P147078	0.99998	0.00293292	1.53	up	458.151	561.016	670.195	391.691	356.997	378.451	298.396	389.762	0.324057	0.445017	0.689402	0.361865	0.0665293	-0.138327	-0.153872	-0.408109	Detected	Detected	Detected	Detected	Detected	Detected	Detected	Detected	0	A_32_P147078	A_32_P147078	NM_021097	NM_021097	NM_021097	Hs.468274	6546	SLC8A1	"solute carrier family 8 (sodium/calcium exchanger), member 1"	ENST00000406785	THC2652328	GO:0001892(embryonic placenta development)|GO:0002026(regulation of the force of heart contraction)|GO:0002027(regulation of heart rate)|GO:0003007(heart morphogenesis)|GO:0005432(calcium:sodium antiporter activity)|GO:0005516(calmodulin binding)|GO:0005886(plasma membrane)|GO:0005887(integral to plasma membrane)|GO:0006811(ion transport)|GO:0006883(cellular sodium ion homeostasis)|GO:0006936(mus…	"Homo sapiens solute carrier family 8 (sodium/calcium exchanger), member 1 (SLC8A1), transcript variant A, mRNA [NM_021097]"	chr2:40339484-40339425	hs|2p22.1	GGGGGGCGGGAAATGCACTAATTGTGCTCTTCCTTATAAATGGTACATATTACTGACACA
A_33_P3293009	0.99998	0.00728823	1.85994	up	85.1261	92.5142	161.672	73.2263	55.1017	49.9646	55.8619	64.6454	-2.10409	-2.15528	-1.36211	-2.05742	-2.62922	-3.05946	-2.57116	-3.00008	Detected	Detected	Detected	Detected	Detected	Detected	Detected	Detected	0	A_33_P3293009	A_33_P3293009	NM_152864	NM_152864	NM_152864	Hs.46627	128414	NKAIN4	Na+/K+ transporting ATPase interacting 4	ENST00000370316	THC2470845	GO:0005886(plasma membrane)|GO:0016021(integral to membrane)	"Homo sapiens Na+/K+ transporting ATPase interacting 4 (NKAIN4), mRNA [NM_152864]"	chr20:61872198-61872139	hs|20q13.33	AACAGTCCCAAAGGCTCCCCCAGGTATCATCAAGTTGGTAAATAAACAGGAACATGGCCC
A_23_P146084	0.99998	0.0890561	1.52646	up	6593.12	5733.12	5511.17	5252.86	5895.46	2915.26	3395.12	4407.89	4.17112	3.79823	3.72911	4.10718	4.11215	2.80712	3.35429	3.09131	Detected	Detected	Detected	Detected	Detected	Detected	Detected	Detected	0	A_23_P146084	A_23_P146084	NM_000637	NM_000637	NM_000637	Hs.271510	2936	GSR	glutathione reductase	ENST00000221130	THC2472101	GO:0000302(response to reactive oxygen species)|GO:0004362(glutathione-disulfide reductase activity)|GO:0005759(mitochondrial matrix)|GO:0005829(cytosol)|GO:0006749(glutathione metabolic process)|GO:0009055(electron carrier activity)|GO:0009897(external side of plasma membrane)|GO:0015949(nucleobase-containing small molecule interconversion)|GO:0016152(mercury (II) reductase activity)|GO:0044281(…	"Homo sapiens glutathione reductase (GSR), transcript variant 1, mRNA [NM_000637]"	chr8:30537028-30536969	hs|8p12	AGACACGTGTGGCGGGCAGTGGGACCCATAGATCTTCTGAAATGAAACAAATAATCACAT
A_21_P0012921	0.99998	0.0962805	1.67091	up	183.246	228.741	141.239	69.9438	127.253	73.9582	68.0803	105.804	-0.997987	-0.849309	-1.55704	-2.12358	-1.42168	-2.49365	-2.28579	-2.28931	Detected	Detected	Detected	Detected	Detected	Detected	Detected	Detected	0	A_21_P0012921	A_21_P0012921	ENST00000522838			Hs.742952				ENST00000522838	THC2707195			chr5:104099075-104099016	hs|5q21.2	CCCTAATGATCGCAGCCATTTCAGGAAATGCCATCAATTACAGTGAGGAGCTCATTCAGA
A_33_P3333232	0.99998	0.0101744	1.85482	up	263.702	320.027	193.36	121.019	97.6269	139.834	99.981	155.997	-0.472855	-0.364832	-1.10389	-1.33262	-1.80403	-1.57472	-1.73137	-1.72919	Detected	Detected	Detected	Detected	Detected	Detected	Detected	Detected	0	A_33_P3333232	A_33_P3333232	ENST00000621947				221262	CCDC162P	"coiled-coil domain containing 162, pseudogene"	ENST00000621947	THC2681608		"coiled-coil domain containing 162, pseudogene [Source:HGNC Symbol;Acc:HGNC:21565] [ENST00000621947]"	chr6:109676155-109676214	hs|6q21	CCCATTTAGAGCTGACTGGTGATGATATCTTCTTTTTCCAACCTTTATTTCTATGAGTAT
A_23_P26994	0.99998	0.0780528	1.66135	up	82.5792	43.5318	73.8714	53.4832	32.1342	32.7474	55.4331	40.7865	-2.14791	-3.24288	-2.49209	-2.51069	-3.4072	-3.66898	-2.58228	-3.66454	Not Detected	Not Detected	Not Detected	Detected	Detected	Detected	Detected	Detected	0	A_23_P26994	A_23_P26994	NM_031498	NM_031498	NM_031498	Hs.181781	2793	GNGT2	"guanine nucleotide binding protein (G protein), gamma transducing activity polypeptide 2"	ENST00000515635	THC2475522	GO:0003924(GTPase activity)|GO:0004871(signal transducer activity)|GO:0005834(heterotrimeric G-protein complex)|GO:0005886(plasma membrane)|GO:0007186(G-protein coupled receptor signaling pathway)|GO:0007268(synaptic transmission)|GO:0007602(phototransduction)|GO:0008152(metabolic process)	"Homo sapiens guanine nucleotide binding protein (G protein), gamma transducing activity polypeptide 2 (GNGT2), transcript variant 1, mRNA [NM_031498]"	chr17:47284034-47283975	hs|17q21.32	CCTTCTCTTCATCACAGAATGAGTAAAGATCCCTGAACAAATGCATTGTGAACCCATTCC
A_21_P0008873	0.99998	0.0699686	1.50996	up	58.4867	66.3278	37.1736	43.5346	29.3712	30.3826	26.0792	66.2248	-2.64558	-2.63534	-3.48283	-2.80762	-3.53691	-3.77712	-3.67013	-2.96526	Not Detected	Not Detected	Detected	Detected	Detected	Not Detected	Detected	Not Detected	0	A_21_P0008873	A_21_P0008873	NM_001243722	NM_001243722	NM_001243722	Hs.513537	729264	TP53TG3D	TP53 target 3D	ENST00000564810	THC2485439	GO:0005634(nucleus)|GO:0005737(cytoplasm)	"Homo sapiens TP53 target 3D (TP53TG3D), transcript variant 1, mRNA [NM_001243722]"	chr16:32266438-32266497	hs|16p11.2	GTCCTTAACGTCAGACTTTCTCCAAGACAAAAACTCTAAGAACTTATTTCCATTCTTACA
A_33_P3254634	0.99998	0.0928582	1.53364	up	1276.32	1148.29	1693.25	1361.04	1271.73	734.197	933.958	893.467	1.80216	1.4784	2.02654	2.15878	1.89934	0.817735	1.49226	0.788713	Detected	Detected	Detected	Detected	Detected	Detected	Detected	Detected	0	A_33_P3254634	A_33_P3254634	NM_006810	NM_006810	NM_006810	Hs.477352	10954	PDIA5	"protein disulfide isomerase family A, member 5"	ENST00000495004	THC2667196	GO:0003756(protein disulfide isomerase activity)|GO:0005783(endoplasmic reticulum)|GO:0005788(endoplasmic reticulum lumen)|GO:0005789(endoplasmic reticulum membrane)|GO:0006457(protein folding)|GO:0006987(activation of signaling protein activity involved in unfolded protein response)|GO:0016491(oxidoreductase activity)|GO:0030968(endoplasmic reticulum unfolded protein response)|GO:0034976(respons…	"Homo sapiens protein disulfide isomerase family A, member 5 (PDIA5), transcript variant 1, mRNA [NM_006810]"	chr3:122821281-122821340	hs|3q21.1	GCAAGAAGATGAAAGTTGACCTGAGCCCGAAGGACAAAAAGGTTGAATTATTCCATTACC
A_24_P344416	0.99998	0.0213485	1.60922	up	279.522	491.546	322.332	303.91	252.5	205.011	208.495	237.324	-0.388802	0.254303	-0.366632	-0.00420475	-0.433101	-1.02273	-0.671086	-1.12385	Detected	Detected	Detected	Detected	Detected	Detected	Detected	Detected	0	A_24_P344416	A_24_P344416	NM_024423	NM_024423	NM_024423	Hs.41690	1825	DSC3	desmocollin 3	ENST00000434452	THC2492461	GO:0001701(in utero embryonic development)|GO:0005509(calcium ion binding)|GO:0005576(extracellular region)|GO:0005737(cytoplasm)|GO:0005886(plasma membrane)|GO:0005911(cell-cell junction)|GO:0007155(cell adhesion)|GO:0007156(homophilic cell adhesion)|GO:0016020(membrane)|GO:0016021(integral to membrane)|GO:0030057(desmosome)|GO:0045295(gamma-catenin binding)|GO:0050821(protein stabilization)	"Homo sapiens desmocollin 3 (DSC3), transcript variant Dsc3b, mRNA [NM_024423]"	chr18:28571094-28571035	hs|18q12.1	AAATTGGATGCATAAAGTAATATTTACAGATGTGGGGAGATGTAATAAAACAATATTAAC
A_23_P119040	0.99998	0.0161533	1.87406	up	1461.62	928.387	1209.19	1350.99	774.307	713.228	604.939	686.483	1.99773	1.1717	1.54079	2.1481	1.18352	0.775929	0.865689	0.408523	Detected	Detected	Detected	Detected	Detected	Detected	Detected	Detected	0	A_23_P119040	A_23_P119040	NM_001142966	NM_001142966	NM_001142966	Hs.149020	80000	GREB1L	growth regulation by estrogen in breast cancer-like	ENST00000578955	THC2479266	GO:0016021(integral to membrane)	"Homo sapiens growth regulation by estrogen in breast cancer-like (GREB1L), mRNA [NM_001142966]"	chr18:19085780-19085839	hs|18q11.2	AGGAATCCAAAGTTGAAGAGCCCAGGAAACGGGAAACTGTATCCATAATGCTGACCAAAT
A_23_P58251	0.99998	0.038006	1.55281	up	3373.74	3681.78	2213.35	2066.52	1309.61	1916.36	1514.98	3279.92	3.20451	3.15931	2.41298	2.76128	1.94168	2.20186	2.19013	2.66489	Detected	Detected	Detected	Detected	Detected	Detected	Detected	Detected	0	A_23_P58251	A_23_P58251	NM_001014448	NM_001014448	NM_001014448	Hs.61995	8532	CPZ	carboxypeptidase Z	ENST00000514302	THC2603582	GO:0004181(metallocarboxypeptidase activity)|GO:0005578(proteinaceous extracellular matrix)|GO:0006508(proteolysis)|GO:0008270(zinc ion binding)|GO:0016055(Wnt receptor signaling pathway)|GO:0070062(extracellular vesicular exosome)	"Homo sapiens carboxypeptidase Z (CPZ), transcript variant 3, mRNA [NM_001014448]"	chr4:8616184-8620173	hs|4p16.1	TGGCAGCACAACAAGGAGTCACTCCTGAATTTCGTGGAGACGGTGCACCGGGGCATCAAA
A_33_P3229107	0.99998	0.0100137	1.73685	up	441.82	449.308	392.093	460.294	317.927	267.203	202.069	292.685	0.271694	0.124681	-0.0839825	0.594705	-0.100687	-0.640497	-0.716253	-0.821351	Detected	Detected	Detected	Detected	Detected	Detected	Detected	Detected	0	A_33_P3229107	A_33_P3229107	NM_001104548	NM_001104548	NM_001104548	Hs.510543	642587	MIR205HG	MIR205 host gene (non-protein coding)	ENST00000429156	THC2473964		"Homo sapiens MIR205 host gene (non-protein coding) (MIR205HG), mRNA [NM_001104548]"	chr1:209605792-209605851	hs|1q32.2	CACCGCAGATGGGAACCTTAATCTTTCTTTTCTAAAATTGATGCTATGAAAATTTGCGTT
A_32_P40375	0.99998	0.0656084	2.04225	up	461.148	620.786	735.973	659.854	657.083	270.447	172.32	333.059	0.333465	0.591071	0.824474	1.1143	0.946692	-0.623086	-0.94601	-0.634923	Detected	Detected	Detected	Detected	Detected	Detected	Detected	Detected	0	A_32_P40375	A_32_P40375	ENST00000471090				441528	LOC441528	uncharacterized LOC441528	ENST00000471090	THC2518594		"Q6PJD4_HUMAN (Q6PJD4) LOC389906 protein (Fragment), partial (10%) [THC2518594]"	chrX:3740445-3736716	hs|Xp22.33	AAGCACTGCTGCCTATGCACTCCATTTACAGGGTTATAGAGTGGAAAGTCCCACAATCTT
A_23_P149529	0.99998	0.0789913	1.92394	up	1569.42	786.297	1940.23	1192.7	1184.55	579.538	407.485	950.832	2.1004	0.93205	2.22298	1.96832	1.79688	0.476469	0.295646	0.87849	Detected	Detected	Detected	Detected	Detected	Detected	Detected	Detected	0	A_23_P149529	A_23_P149529	NM_002353	NM_002353	NM_002353	Hs.23582	4070	TACSTD2	tumor-associated calcium signal transducer 2	ENST00000371225	THC2468807	GO:0004872(receptor activity)|GO:0005515(protein binding)|GO:0005615(extracellular space)|GO:0005634(nucleus)|GO:0005829(cytosol)|GO:0005887(integral to plasma membrane)|GO:0007166(cell surface receptor signaling pathway)|GO:0007601(visual perception)|GO:0008283(cell proliferation)|GO:0009925(basal plasma membrane)|GO:0010633(negative regulation of epithelial cell migration)|GO:0016020(membrane)|…	"Homo sapiens tumor-associated calcium signal transducer 2 (TACSTD2), mRNA [NM_002353]"	chr1:59041468-59041409	hs|1p32.1	GCGTTGTTATCGCCTTGGGTTTAAATTATTTGATGAGTTCCACTTGTATCATGGCCTACC
A_33_P3358735	0.99998	0.029512	1.52148	up	184.697	168.558	135.898	102.057	82.023	132.413	64.3688	147.081	-0.986601	-1.28978	-1.61266	-1.57848	-2.05528	-1.65339	-2.36667	-1.81409	Detected	Detected	Detected	Detected	Detected	Detected	Detected	Detected	0	A_33_P3358735	A_33_P3358735	NM_001190482	NM_001190482	NM_001190482	Hs.368542	5125	PCSK5	proprotein convertase subtilisin/kexin type 5	ENST00000545128	THC2621629	GO:0001822(kidney development)|GO:0002001(renin secretion into blood stream)|GO:0004252(serine-type endopeptidase activity)|GO:0005615(extracellular space)|GO:0005794(Golgi apparatus)|GO:0005796(Golgi lumen)|GO:0006465(signal peptide processing)|GO:0006508(proteolysis)|GO:0007267(cell-cell signaling)|GO:0007507(heart development)|GO:0007566(embryo implantation)|GO:0008233(peptidase activity)|GO:0…	"Homo sapiens proprotein convertase subtilisin/kexin type 5 (PCSK5), transcript variant 1, mRNA [NM_001190482]"	chr9:78973779-78973838	hs|9q21.13	GATGACGATGACATAGATGAGCTGGAATATGATGACGAGAGTTACTCCTACTACCAGTAA
A_33_P3335966	0.99998	0.0334217	1.57846	up	8842.98	6918.25	12779.9	6505.51	4301.78	6955.12	5929.1	5894.21	4.5947	4.06931	4.94255	4.41574	3.65748	4.06157	4.15864	3.51053	Detected	Detected	Detected	Detected	Detected	Detected	Detected	Detected	0	A_33_P3335966	A_33_P3335966	NM_001018005	NM_001018005	NM_001018005	Hs.133892	7168	TPM1	tropomyosin 1 (alpha)	ENST00000559831	NP092224	GO:0001701(in utero embryonic development)|GO:0001725(stress fiber)|GO:0003065(positive regulation of heart rate by epinephrine)|GO:0003779(actin binding)|GO:0005200(structural constituent of cytoskeleton)|GO:0005829(cytosol)|GO:0005856(cytoskeleton)|GO:0005862(muscle thin filament tropomyosin)|GO:0006928(cellular component movement)|GO:0006936(muscle contraction)|GO:0006937(regulation of muscle …	"Homo sapiens tropomyosin 1 (alpha) (TPM1), transcript variant Tpm1.1, mRNA [NM_001018005]"	chr15:63354416-63354475	hs|15q22.2	CTCGCAGAAGGAAGACAGATATGAGGAAGAGATCAAGGTCCTTTCCGACAAGCTGAAGGA
A_33_P3405966	0.99998	0.0410481	1.52321	up	49.0183	93.6949	54.8712	48.4815	36.5024	48.4623	25.8395	63.3647	-2.90037	-2.13698	-2.92106	-2.65234	-3.22332	-3.1035	-3.68345	-3.02895	Detected	Detected	Detected	Detected	Detected	Not Detected	Detected	Detected	0	A_33_P3405966	A_33_P3405966	NM_174963	NM_174963	NM_174963	Hs.597915	6487	ST3GAL3	"ST3 beta-galactoside alpha-2,3-sialyltransferase 3"	ENST00000372362	NP1247895	"GO:0000139(Golgi membrane)|GO:0003836(beta-galactoside (CMP) alpha-2,3-sialyltransferase activity)|GO:0005576(extracellular region)|GO:0005975(carbohydrate metabolic process)|GO:0006488(dolichol-linked oligosaccharide biosynthetic process)|GO:0006493(protein O-linked glycosylation)|GO:0008118(N-acetyllactosaminide alpha-2,3-sialyltransferase activity)|GO:0009405(pathogenesis)|GO:0016266(O-glycan…	"Homo sapiens ST3 beta-galactoside alpha-2,3-sialyltransferase 3 (ST3GAL3), transcript variant 1, mRNA [NM_174963]"	chr1:44395815-44395874	hs|1p34.1	CAATATCCAGCGAGAGAAAGAGTTTCTGCGGAAGCTGGTGAAAGCTCGCGTCATCACTGA
A_23_P13294	0.99998	0.0662108	1.52567	up	39.6833	50.8954	53.2867	35.8043	32.2935	42.2834	15.0426	44.1863	-3.20516	-3.01742	-2.96333	-3.08965	-3.40007	-3.30027	-4.46398	-3.54903	Detected	Detected	Not Detected	Detected	Detected	Not Detected	Detected	Detected	0	A_23_P13294	A_23_P13294	NM_001004459	NM_001004459	NM_001004459	Hs.553644	219958	OR1S2	"olfactory receptor, family 1, subfamily S, member 2"	ENST00000302592	THC2603194	GO:0004888(transmembrane signaling receptor activity)|GO:0004930(G-protein coupled receptor activity)|GO:0004984(olfactory receptor activity)|GO:0005886(plasma membrane)|GO:0007186(G-protein coupled receptor signaling pathway)|GO:0016021(integral to membrane)|GO:0050907(detection of chemical stimulus involved in sensory perception)|GO:0050911(detection of chemical stimulus involved in sensory per…	"Homo sapiens olfactory receptor, family 1, subfamily S, member 2 (OR1S2), mRNA [NM_001004459]"	chr11:57971569-57971510	hs|11q12.1	GGACTCTCCAACCAGGCTGAACATCAAAACCTCCTCTTTGTGCTTTTCCTGAGTATGTAT
A_23_P21134	0.99998	0.0217405	1.57878	up	1261.19	1788.17	976.566	1256.64	708.175	954.973	653.242	1286.8	1.78495	2.11739	1.23254	2.04365	1.05472	1.19703	0.976517	1.31501	Detected	Detected	Detected	Detected	Detected	Detected	Detected	Detected	0	A_23_P21134	A_23_P21134	NM_004083	NM_004083	NM_004083	Hs.505777	1649	DDIT3	DNA-damage-inducible transcript 3	ENST00000618206	NP313402	"GO:0000978(RNA polymerase II core promoter proximal region sequence-specific DNA binding)|GO:0001077(RNA polymerase II core promoter proximal region sequence-specific DNA binding transcription factor activity involved in positive regulation of transcription)|GO:0001955(blood vessel maturation)|GO:0003677(DNA binding)|GO:0003700(sequence-specific DNA binding transcription factor activity)|GO:0003…	"Homo sapiens DNA-damage-inducible transcript 3 (DDIT3), transcript variant 5, mRNA [NM_004083]"	chr12:57911526-57911200	hs|12q13.3	GGAAGTGTATCTTCATACATCACCACACCTGAAAGCAGATGTGCTTTTCCAGACTGATCC
A_23_P27107	0.99998	0.0638113	2.03067	up	46.2248	85.9147	127.218	156.452	38.7997	47.4303	55.491	58.0913	-2.98502	-2.26205	-1.70788	-0.962132	-3.13527	-3.13455	-2.58078	-3.15431	Detected	Detected	Detected	Detected	Detected	Detected	Detected	Detected	0	A_23_P27107	A_23_P27107	NM_003963	NM_003963	NM_003963	Hs.184194	9032	TM4SF5	transmembrane 4 L six family member 5	ENST00000270560	THC2478314	GO:0005887(integral to plasma membrane)	"Homo sapiens transmembrane 4 L six family member 5 (TM4SF5), mRNA [NM_003963]"	chr17:4686248-4686307	hs|17p13.2	CTCCTGCCTGGAGATAGTACTGTGTGGGATCCAGCTGGTGAACGCGACCATTGGTGTCTT
A_23_P503059	0.99998	0.0732413	2.11118	up	73.8254	164.784	54.4596	132.041	54.7002	35.5743	60.7098	47.569	-2.30958	-1.32245	-2.93192	-1.20686	-2.63977	-3.54953	-2.4511	-3.44261	Detected	Not Detected	Detected	Detected	Detected	Detected	Detected	Detected	0	A_23_P503059	A_23_P503059	NM_014361	NM_014361	NM_014361	Hs.656783	53942	CNTN5	contactin 5	ENST00000524560	NP602168	GO:0005737(cytoplasm)|GO:0005886(plasma membrane)|GO:0007155(cell adhesion)|GO:0007605(sensory perception of sound)|GO:0031225(anchored to membrane)	"Homo sapiens contactin 5 (CNTN5), transcript variant 1, mRNA [NM_014361]"	chr11:100221580-100226885	hs|11q22.1	ATTAGGGTACCATCATATTCAGGTGGAAAAATCACAAGTGCACAGTCGACCCTTCACTCT
A_24_P706340	0.99998	0.00681016	1.7662	up	213.654	283.677	290.607	211.459	151.191	121.941	166.91	158.727	-0.776489	-0.538775	-0.516108	-0.52747	-1.17302	-1.77224	-0.992027	-1.70416	Detected	Detected	Detected	Detected	Detected	Detected	Detected	Detected	0	A_24_P706340	A_24_P706340	NM_001080396	NM_001080396	NM_001080396	Hs.535394	728215	FAM155A	"family with sequence similarity 155, member A"	ENST00000375915	THC2602312	GO:0016021(integral to membrane)	"Homo sapiens family with sequence similarity 155, member A (FAM155A), mRNA [NM_001080396]"	chr13:107822431-107822372	hs|13q33.3	CTGTCTTTATGTCCTGTCAGCTTCTATTAGAGGAATGATTGCTATGACCTCATGGTATAG
A_33_P3226177	0.99998	0.0434125	1.53445	up	811.836	1092.71	765.516	849.268	747.598	500.588	545.791	649.953	1.14942	1.40681	0.881253	1.47837	1.13288	0.26519	0.717248	0.329635	Detected	Detected	Detected	Detected	Detected	Detected	Detected	Detected	0	A_33_P3226177	A_33_P3226177	NM_014376	NM_014376	NM_014376	Hs.519702	26999	CYFIP2	cytoplasmic FMR1 interacting protein 2	ENST00000620969	THC2554549	GO:0005515(protein binding)|GO:0005737(cytoplasm)|GO:0005829(cytosol)|GO:0006915(apoptotic process)|GO:0016020(membrane)|GO:0016337(cell-cell adhesion)|GO:0030054(cell junction)|GO:0038096(Fc-gamma receptor signaling pathway involved in phagocytosis)|GO:0043005(neuron projection)|GO:0045087(innate immune response)|GO:0045202(synapse)|GO:0045862(positive regulation of proteolysis)|GO:0048010(vascu…	"Homo sapiens cytoplasmic FMR1 interacting protein 2 (CYFIP2), transcript variant 3, mRNA [NM_014376]"	chr5:156786025-156786084	hs|5q33.3	GCCTACAGCCACATCTACAGCTCCTACAGGAATTTCGTGGGGCCACCTCATTTCAAGACT
A_24_P205045	0.99998	0.00388881	1.83029	up	39.8836	65.902	61.7991	32.7625	25.1758	32.5558	25.9017	28.5056	-3.1979	-2.64463	-2.74952	-3.21773	-3.75927	-3.67745	-3.67998	-4.18138	Not Detected	Not Detected	Detected	Detected	Detected	Not Detected	Detected	Detected	0	A_24_P205045	A_24_P205045	NM_015576	NM_015576	NM_015576	Hs.476389	26059	ERC2	ELKS/RAB6-interacting/CAST family member 2	ENST00000486496	THC2607401	GO:0005515(protein binding)|GO:0005737(cytoplasm)|GO:0005856(cytoskeleton)|GO:0030054(cell junction)|GO:0030426(growth cone)|GO:0042734(presynaptic membrane)|GO:0048786(presynaptic active zone)	"Homo sapiens ELKS/RAB6-interacting/CAST family member 2 (ERC2), mRNA [NM_015576]"	chr3:55542485-55542426	hs|3p14.3	TGTATTAGCCAGTCATTGTAACCTCGTGTCTAGTAGAACAATGTACAAGGTATGTACAGT
A_21_P0005249	0.99998	0.0604513	1.51996	up	110.175	114.146	70.6441	110.119	72.043	75.383	46.7723	92.0863	-1.73197	-1.85214	-2.55654	-1.46879	-2.24245	-2.46612	-2.82737	-2.48964	Detected	Detected	Detected	Detected	Detected	Detected	Detected	Detected	0	A_21_P0005249	A_21_P0005249	lnc-ASB4-3:4			Hs.512430		lnc-ASB4-3	lnc-ASB4-3:4		THC2651734		"LNCipedia lincRNA (lnc-ASB4-3), lincRNA [lnc-ASB4-3:4]"	chr7:95242379-95242438	hs|7q21.3	TAAGTAAGAAAGCTTGTCAAGAGCCATCACTCTTGCTCATGGGACAAGAGAAGGCACTGA
A_21_P0012579	0.99998	0.0926897	1.5313	up	127.413	119.519	95.5367	61.951	62.6953	69.9704	36.0647	132.221	-1.52225	-1.78579	-2.12105	-2.29865	-2.44295	-2.57362	-3.20244	-1.96775	Detected	Detected	Detected	Detected	Detected	Not Detected	Detected	Detected	0	A_21_P0012579	A_21_P0012579	ENST00000503394			Hs.738224				ENST00000503394	THC2728818			chr4:23123113-23123172	hs|4p15.2	TCTTCTTTCAGGGATGAACTGCTGTCCTCATCAGACGCCTTATTTTGTTTAGAATTCAAG
A_23_P214011	0.99998	0.0803588	1.82692	up	743.439	444.417	989.47	660.198	491.453	476.929	390.193	270.35	1.02245	0.108889	1.25148	1.11505	0.52767	0.195341	0.233086	-0.935876	Detected	Detected	Detected	Detected	Detected	Detected	Detected	Detected	0	A_23_P214011	A_23_P214011	NM_004932	NM_004932	NM_004932	Hs.124776	1004	CDH6	"cadherin 6, type 2, K-cadherin (fetal kidney)"	ENST00000265071	THC2464544	GO:0005509(calcium ion binding)|GO:0005886(plasma membrane)|GO:0007155(cell adhesion)|GO:0007156(homophilic cell adhesion)|GO:0016021(integral to membrane)|GO:0034329(cell junction assembly)|GO:0034332(adherens junction organization)|GO:0045216(cell-cell junction organization)|GO:0070062(extracellular vesicular exosome)	"Homo sapiens cadherin 6, type 2, K-cadherin (fetal kidney) (CDH6), mRNA [NM_004932]"	chr5:31324207-31324266	hs|5p13.3	GCCACCACATGTATCACGGGTCACTTGAAATTCTTTCAGCTATCAGTAGGCTAATGTCAA
A_23_P304016	0.99998	0.0877253	1.53646	up	251.954	203.989	189.515	138.789	178.103	92.066	94.4789	199.822	-0.538604	-1.01453	-1.13287	-1.13496	-0.93667	-2.17769	-1.81304	-1.37199	Detected	Detected	Detected	Detected	Detected	Detected	Detected	Detected	0	A_23_P304016	A_23_P304016	ENST00000619764		BC006438	Hs.649184				ENST00000619764	THC2480678			chr9:45563001-45563060	hs|9p11.2	GGGAAGAAGGTGGTGCTAACCCTTGCGGTCTTGAAAAAGCAGGAGACCATGAAAGTGGTG
A_23_P87013	0.99998	0.0777216	1.57076	up	4693.93	5229.49	5836.25	4217	2675.18	5665.48	3246.88	2573.59	3.68096	3.66558	3.81179	3.7903	2.97218	3.76569	3.28988	2.31501	Detected	Detected	Detected	Detected	Detected	Detected	Detected	Detected	0	A_23_P87013	A_23_P87013	NM_001001522	NM_001001522	NM_001001522	Hs.410977	6876	TAGLN	transgelin	ENST00000392951	THC2537883	GO:0005515(protein binding)|GO:0005737(cytoplasm)|GO:0007517(muscle organ development)|GO:0030855(epithelial cell differentiation)|GO:0051015(actin filament binding)	"Homo sapiens transgelin (TAGLN), transcript variant 1, mRNA [NM_001001522]"	chr11:117074574-117074963	hs|11q23.3	CCGTGGAGATCCCAACTGGTTTATGAAGAAAGCGCAGGAGCATAAGAGGGAATTCACAGA
A_23_P215913	0.99998	0.0531266	1.60488	up	1497.03	1181.23	995.606	899.61	853.824	989.512	414.879	869.221	2.03227	1.51919	1.26039	1.56145	1.32455	1.24828	0.321589	0.749021	Detected	Detected	Detected	Detected	Detected	Detected	Detected	Detected	0	A_23_P215913	A_23_P215913	NM_001831	NM_001831	NM_001831	Hs.436657	1191	CLU	clusterin	ENST00000405140	THC2565549	"GO:0000902(cell morphogenesis)|GO:0001774(microglial cell activation)|GO:0001836(release of cytochrome c from mitochondria)|GO:0002576(platelet degranulation)|GO:0005515(protein binding)|GO:0005576(extracellular region)|GO:0005615(extracellular space)|GO:0005634(nucleus)|GO:0005737(cytoplasm)|GO:0005739(mitochondrion)|GO:0005783(endoplasmic reticulum)|GO:0005829(cytosol)|GO:0006629(lipid metabol…	"Homo sapiens clusterin (CLU), transcript variant 1, mRNA [NM_001831]"	chr8:27457462-27457403	hs|8p21.1	CGCTGAGAGGTTGACCAGGAAATACAACGAGCTGCTAAAGTCCTACCAGTGGAAGATGCT
A_33_P3386746	0.99998	0.0978684	2.08374	up	78.7408	64.4255	66.8274	41.0843	53.8879	28.5659	10.0869	60.7178	-2.21658	-2.67732	-2.63667	-2.89119	-2.66135	-3.86606	-5.04055	-3.09051	Detected	Not Detected	Detected	Detected	Detected	Not Detected	Detected	Detected	0	A_33_P3386746	A_33_P3386746	NM_001142308	NM_001142308	NM_001142308		340895	MALRD1	MAM and LDL receptor class A domain containing 1	ENST00000454679	THC2657423	GO:0005737(cytoplasm)|GO:0016021(integral to membrane)|GO:0042632(cholesterol homeostasis)|GO:0070858(negative regulation of bile acid biosynthetic process)	"Homo sapiens MAM and LDL receptor class A domain containing 1 (MALRD1), mRNA [NM_001142308]"	chr10:19498542-19498601	hs|10p12.31	TATTTGGGAATCAAGGCAACAGATGGATTAGGAAACACCTCAACATTTCCAGCAGGCAGC
A_21_P0011215	0.99998	0.0341944	1.72803	up	75.4627	98.5963	77.2594	48.6047	26.7922	52.4291	30.7607	92.5426	-2.27793	-2.06342	-2.4274	-2.64868	-3.6695	-2.98999	-3.43194	-2.48251	Not Detected	Detected	Detected	Detected	Detected	Not Detected	Detected	Detected	0	A_21_P0011215	A_21_P0011215	ENST00000423575							ENST00000423575	THC2771431		long intergenic non-protein coding RNA 539 [Source:HGNC Symbol;Acc:HGNC:43672] [ENST00000423575]	chr13:21897507-21897448	hs|13q12.11	ATTCTCATCCTGCATTGATAGAACCACGTAGGCTGGTTCTAGGCTGTTTTCTGTGCAACA
A_23_P12343	0.99998	0.0693639	1.51699	up	157.338	162.967	147.259	124.529	127.694	95.5104	108.693	85.4735	-1.21789	-1.33844	-1.49682	-1.29137	-1.41669	-2.1247	-1.61084	-2.59715	Detected	Detected	Detected	Detected	Detected	Detected	Detected	Detected	0	A_23_P12343	A_23_P12343	NM_000849	NM_000849	NM_000849	Hs.2006	2947	GSTM3	glutathione S-transferase mu 3 (brain)	ENST00000488824	THC2487629	GO:0004364(glutathione transferase activity)|GO:0005634(nucleus)|GO:0005737(cytoplasm)|GO:0005829(cytosol)|GO:0006749(glutathione metabolic process)|GO:0006805(xenobiotic metabolic process)|GO:0008065(establishment of blood-nerve barrier)|GO:0018916(nitrobenzene metabolic process)|GO:0019899(enzyme binding)|GO:0035686(flagellar fibrous sheath)|GO:0042178(xenobiotic catabolic process)|GO:0042802(i…	"Homo sapiens glutathione S-transferase mu 3 (brain) (GSTM3), transcript variant 1, mRNA [NM_000849]"	chr1:110279673-110279614	hs|1p13.3	AGCTTGTTTTGTTTCATCCTGTCCGTAAGGGGTCAGCGCTCTTGCTTTGCTCTTTTCAAT
A_21_P0011344	0.99998	0.0632417	1.61367	up	287.319	170.7	273.128	191.814	205.381	143.966	98.0539	166.803	-0.349111	-1.27156	-0.605603	-0.668144	-0.731083	-1.5327	-1.75945	-1.63256	Detected	Detected	Detected	Detected	Detected	Detected	Detected	Detected	0	A_21_P0011344	A_21_P0011344	NM_033103	NM_033103	NM_033103	Hs.466435	85415	RHPN2	"rhophilin, Rho GTPase binding protein 2"	ENST00000557586	THC2753505	GO:0005654(nucleoplasm)|GO:0005737(cytoplasm)|GO:0007165(signal transduction)|GO:0043231(intracellular membrane-bounded organelle)|GO:0048471(perinuclear region of cytoplasm)	"Homo sapiens rhophilin, Rho GTPase binding protein 2 (RHPN2), mRNA [NM_033103]"	chr19:33471068-33471009	hs|19q13.11	AGAAAATCTCCAAGAAGCTTTCCTTCCTGAGTTGGGGCACCAACAAGAACAGACAGAAGT
A_23_P206018	0.99998	0.0187757	1.61835	up	20746.9	16879.8	28667.4	17614.8	9778.11	16136.2	14204.3	14680.1	5.82499	5.35613	6.10809	5.85279	4.8421	5.27572	5.41908	4.82701	Detected	Detected	Detected	Detected	Detected	Detected	Detected	Detected	0	A_23_P206018	A_23_P206018	NM_001018004	NM_001018004	NM_001018004	Hs.133892	7168	TPM1	tropomyosin 1 (alpha)	ENST00000559556	NP092224	GO:0001701(in utero embryonic development)|GO:0001725(stress fiber)|GO:0003065(positive regulation of heart rate by epinephrine)|GO:0003779(actin binding)|GO:0005200(structural constituent of cytoskeleton)|GO:0005829(cytosol)|GO:0005856(cytoskeleton)|GO:0005862(muscle thin filament tropomyosin)|GO:0006928(cellular component movement)|GO:0006936(muscle contraction)|GO:0006937(regulation of muscle …	"Homo sapiens tropomyosin 1 (alpha) (TPM1), transcript variant Tpm1.6, mRNA [NM_001018004]"	chr15:63363361-63363420	hs|15q22.2	ACAACATGTGAAAACCTCCTTAGCTGCGACCACATTCTTTCATTTTGTTTTGTTTTGTTT
A_23_P128323	0.99998	0.00112845	1.99038	up	65.4765	50.6991	75.7265	64.133	27.6963	38.6304	27.5151	44.5296	-2.48272	-3.02299	-2.45631	-2.24871	-3.62162	-3.43062	-3.59281	-3.53787	Not Detected	Detected	Detected	Detected	Detected	Not Detected	Detected	Detected	0	A_23_P128323	A_23_P128323	NM_001038	NM_001038	NM_001038	Hs.591047	6337	SCNN1A	"sodium channel, non voltage gated 1 alpha subunit"	ENST00000338748	THC2491899	GO:0003779(actin binding)|GO:0005515(protein binding)|GO:0005829(cytosol)|GO:0005886(plasma membrane)|GO:0005887(integral to plasma membrane)|GO:0006814(sodium ion transport)|GO:0007588(excretion)|GO:0009897(external side of plasma membrane)|GO:0015280(ligand-gated sodium channel activity)|GO:0016324(apical plasma membrane)|GO:0030864(cortical actin cytoskeleton)|GO:0031514(motile cilium)|GO:0034…	"Homo sapiens sodium channel, non voltage gated 1 alpha subunit (SCNN1A), transcript variant 1, mRNA [NM_001038]"	chr12:6456735-6456676	hs|12p13.31	GGAGCTTTGACAAGGAACTTTCCTAAGAAACCGCTGATAACCAGGACAAAACACAACCAA
A_23_P152235	0.99998	0.0849447	1.69279	up	220.941	117.047	142.842	148.545	76.2464	62.9158	124.469	142.826	-0.728105	-1.81594	-1.54076	-1.03695	-2.16064	-2.72694	-1.41532	-1.85644	Detected	Detected	Detected	Detected	Detected	Detected	Detected	Detected	0	A_23_P152235	A_23_P152235	NM_024336	NM_024336	NM_024336	Hs.499205	79191	IRX3	iroquois homeobox 3	ENST00000329734	THC2472312	"GO:0001656(metanephros development)|GO:0005634(nucleus)|GO:0005737(cytoplasm)|GO:0006351(transcription, DNA-dependent)|GO:0006355(regulation of transcription, DNA-dependent)|GO:0007498(mesoderm development)|GO:0030424(axon)|GO:0043565(sequence-specific DNA binding)|GO:0045665(negative regulation of neuron differentiation)|GO:0045666(positive regulation of neuron differentiation)|GO:0072086(speci…	"Homo sapiens iroquois homeobox 3 (IRX3), mRNA [NM_024336]"	chr16:54317289-54317230	hs|16q12.2	ATGTGTGAACCAAATTGTACGAGAAAGTATCTATTTTTGGCTAAATAAATGAGCTGCTGC
A_21_P0001956	0.99998	0.0787098	1.6545	up	38.1417	58.2802	48.0281	26.7004	34.6664	25.4591	12.5974	43.6657	-3.26232	-2.82195	-3.11323	-3.51292	-3.29778	-4.03218	-4.71991	-3.56613	Not Detected	Not Detected	Detected	Not Detected	Detected	Not Detected	Detected	Detected	0	A_21_P0001956	A_21_P0001956	ENST00000438070			Hs.580596				ENST00000438070			"1004868 Human Fat Cell 5'-Stretch Plus cDNA Library Homo sapiens cDNA 5', mRNA sequence [CB265963]"	chr2:207732658-207732717	hs|2q33.3	TGAACTTCTTCTGGAATTATGGTGAAGGACAAACTCTTTTTGGGTTGTAAACCTGGCAAT
A_23_P113553	0.99998	0.000773873	1.74014	up	172.798	215.71	243.502	143.967	96.0139	101.669	108.818	171.203	-1.08268	-0.933929	-0.771248	-1.08211	-1.82807	-2.03455	-1.60918	-1.59499	Detected	Detected	Detected	Detected	Detected	Detected	Detected	Detected	0	A_23_P113553	A_23_P113553	NM_001011544	NM_001011544	NM_001011544	Hs.670252	4110	MAGEA11	"melanoma antigen family A, 11"	ENST00000355220	THC2475263	GO:0005515(protein binding)|GO:0005634(nucleus)|GO:0005654(nucleoplasm)|GO:0005737(cytoplasm)	"Homo sapiens melanoma antigen family A, 11 (MAGEA11), transcript variant 2, mRNA [NM_001011544]"	chrX:148798090-148798149	hs|Xq28	TGATAATAGTCCTGGGTGTAATCTTCATGGAGGGGAACTGCATCCCTGAAGAGGTTATGT
A_23_P352950	0.99998	0.0635776	1.77566	up	92.108	59.8156	56.3484	31.4808	23.1138	37.3586	20.9745	69.2711	-1.99037	-2.78443	-2.88273	-3.27531	-3.88256	-3.47892	-3.98439	-2.90038	Not Detected	Not Detected	Detected	Not Detected	Detected	Not Detected	Detected	Detected	0	A_23_P352950	A_23_P352950	NM_052926	NM_052926	NM_052926	Hs.573567	114824	PNMA5	paraneoplastic Ma antigen family member 5	ENST00000439251		GO:0043065(positive regulation of apoptotic process)	"Homo sapiens paraneoplastic Ma antigen family member 5 (PNMA5), transcript variant 3, mRNA [NM_052926]"	chrX:152157755-152157696	hs|Xq28	GCTCCCCAGGAAGCTTTGTGCTTTGGCGTTCCACCCCTGCTGTTACTCGTGACTCAGTTT
A_23_P429020	0.99998	0.0101252	1.88476	up	357.671	379.342	403.31	479.442	215.544	176.115	243.642	286.868	-0.0331335	-0.119526	-0.0432911	0.653505	-0.661402	-1.24192	-0.446337	-0.850313	Detected	Detected	Detected	Detected	Detected	Detected	Detected	Detected	0	A_23_P429020	A_23_P429020	NM_181786	NM_181786	NM_181786	Hs.729090	284459	HKR1	"HKR1, GLI-Kruppel zinc finger family member"	ENST00000392153	THC2531181	"GO:0003677(DNA binding)|GO:0005634(nucleus)|GO:0006351(transcription, DNA-dependent)|GO:0006355(regulation of transcription, DNA-dependent)|GO:0007275(multicellular organismal development)|GO:0046872(metal ion binding)"	"Homo sapiens HKR1, GLI-Kruppel zinc finger family member (HKR1), mRNA [NM_181786]"	chr19:37854787-37854846	hs|19q13.12	CCAAAGTGGAGACATTCTGTGTGTGATTATGCATGAGACTGTACTGGTAAGACTTGTATC
A_23_P218817	0.99998	0.0748062	1.83075	up	998.143	710.615	581.039	935.315	375.64	491.678	651.915	363.689	1.44748	0.786044	0.483456	1.6176	0.139967	0.239281	0.973583	-0.507995	Detected	Detected	Detected	Detected	Detected	Detected	Detected	Detected	0	A_23_P218817	A_23_P218817	NM_152246	NM_152246	NM_152246	Hs.439777	1375	CPT1B	carnitine palmitoyltransferase 1B (muscle)	ENST00000360719	THC2506657	GO:0004095(carnitine O-palmitoyltransferase activity)|GO:0005739(mitochondrion)|GO:0005741(mitochondrial outer membrane)|GO:0006635(fatty acid beta-oxidation)|GO:0006853(carnitine shuttle)|GO:0016021(integral to membrane)|GO:0044255(cellular lipid metabolic process)|GO:0044281(small molecule metabolic process)	"Homo sapiens carnitine palmitoyltransferase 1B (muscle) (CPT1B), transcript variant 3, mRNA [NM_152246]"	chr22:51008055-51007842	hs|22q13.33	GAGAACACGATCTTCTTCCACATCTCCAGCAAGTTCTCAAGCTCAGAGACGAACGCCCAG
A_23_P87011	0.99998	0.0871276	1.54512	up	4230.9	4583.09	5252.11	3894.26	2215.19	5330.5	3010.11	2498.31	3.53113	3.47522	3.65964	3.67543	2.69997	3.67777	3.18064	2.27218	Detected	Detected	Detected	Detected	Detected	Detected	Detected	Detected	0	A_23_P87011	A_23_P87011	NM_001001522	NM_001001522	NM_001001522	Hs.410977	6876	TAGLN	transgelin	ENST00000392951	THC2499202	GO:0005515(protein binding)|GO:0005737(cytoplasm)|GO:0007517(muscle organ development)|GO:0030855(epithelial cell differentiation)|GO:0051015(actin filament binding)	"Homo sapiens transgelin (TAGLN), transcript variant 1, mRNA [NM_001001522]"	chr11:117075155-117075214	hs|11q23.3	ACCCGTGTGGTACCTTCAGCCCTGGCCAAGCTTTGAGGCTCTGTCACTGAGCAATGGTAA
A_23_P134542	0.99998	0.0350073	1.99995	up	154.194	113.621	113.422	212.053	92.8589	67.1901	52.02	103.56	-1.24702	-1.85879	-1.87348	-0.523427	-1.87627	-2.63211	-2.67396	-2.32023	Detected	Detected	Detected	Detected	Detected	Detected	Detected	Detected	0	A_23_P134542	A_23_P134542	NM_148900	NM_148900	NM_148900	Hs.282787	93986	FOXP2	forkhead box P2	ENST00000393489	THC2620856	"GO:0000122(negative regulation of transcription from RNA polymerase II promoter)|GO:0000978(RNA polymerase II core promoter proximal region sequence-specific DNA binding)|GO:0001078(RNA polymerase II core promoter proximal region sequence-specific DNA binding transcription factor activity involved in negative regulation of transcription)|GO:0002053(positive regulation of mesenchymal cell prolife…	"Homo sapiens forkhead box P2 (FOXP2), transcript variant 4, mRNA [NM_148900]"	chr7:114299675-114302125	hs|7q31.1	AGCTGGTTTACACGGACATTTGCTTACTTCAGGCGTAATGCAGCAACTTGGAAGAATGCA
A_33_P3379644	0.99998	0.0479372	1.50752	up	177.315	158.525	196.552	103.674	62.5534	119.009	105.016	181.031	-1.04545	-1.37832	-1.08027	-1.55579	-2.44622	-1.80736	-1.6605	-1.51447	Detected	Detected	Detected	Detected	Detected	Detected	Detected	Detected	0	A_33_P3379644	A_33_P3379644	NM_000689	NM_000689	NM_000689	Hs.76392	216	ALDH1A1	"aldehyde dehydrogenase 1 family, member A1"	ENST00000376939	THC2593754	GO:0001758(retinal dehydrogenase activity)|GO:0004028(3-chloroallyl aldehyde dehydrogenase activity)|GO:0004029(aldehyde dehydrogenase (NAD) activity)|GO:0005099(Ras GTPase activator activity)|GO:0005497(androgen binding)|GO:0005737(cytoplasm)|GO:0005829(cytosol)|GO:0006069(ethanol oxidation)|GO:0006081(cellular aldehyde metabolic process)|GO:0006805(xenobiotic metabolic process)|GO:0018479(benza…	"Homo sapiens aldehyde dehydrogenase 1 family, member A1 (ALDH1A1), mRNA [NM_000689]"	chr9:75540460-75540401	hs|9q21.13	TGTCAAACCAGCAGAGCAAACTCCTCTCACTGCTCTCCACGTGGCATCTTTAATAAAAGA
A_23_P27724	0.99998	0.0709332	1.50631	up	1112.97	1810.63	2440.36	1378.71	1405.6	928.178	909.962	1415.7	1.60457	2.1354	2.55384	2.1774	2.04373	1.15597	1.45471	1.45274	Detected	Detected	Detected	Detected	Detected	Detected	Detected	Detected	0	A_23_P27724	A_23_P27724	NM_003009	NM_003009	NM_003009	Hs.631549	6415	SEPW1	"selenoprotein W, 1"	ENST00000598956	THC2536656	GO:0005737(cytoplasm)|GO:0008430(selenium binding)|GO:0016209(antioxidant activity)|GO:0045454(cell redox homeostasis)	"Homo sapiens selenoprotein W, 1 (SEPW1), mRNA [NM_003009]"	chr19:48287827-48287886	hs|19q13.33	CCTCAGGCATCCTTCTCAAGGGGAAGCCAAGAGAGGCATCAGGATGGGTGGGTTTCTGAT
A_33_P3826455	0.99998	0.0785831	1.59218	up	137.76	164.595	164.391	53.025	82.2453	89.6379	53.7131	99.1187	-1.40961	-1.3241	-1.33804	-2.5231	-2.05138	-2.21625	-2.62776	-2.38347	Detected	Detected	Detected	Detected	Detected	Detected	Detected	Detected	0	A_33_P3826455	A_33_P3826455	ENST00000513051			Hs.552273				ENST00000513051	NP1139537		long intergenic non-protein coding RNA 1194 [Source:HGNC Symbol;Acc:HGNC:37171] [ENST00000513051]	chr5:12759692-12759751	hs|5p15.2	GAGTCAGCAAATTGTTTTCTCAGTACATTTCTACTCTGGTCCTTGTTTAATAAAACCTCT
A_23_P88222	0.99998	0.0717121	1.56412	up	41.8961	73.4995	54.3877	40.4618	19.0915	53.9368	25.881	54.2151	-3.12688	-2.48722	-2.93383	-2.91322	-4.15838	-2.94909	-3.68114	-3.25393	Not Detected	Detected	Detected	Detected	Detected	Not Detected	Detected	Detected	0	A_23_P88222	A_23_P88222	NM_138790	NM_138790	NM_138790	Hs.407101	122618	PLD4	"phospholipase D family, member 4"	ENST00000392593	THC2473970	GO:0002244(hemopoietic progenitor cell differentiation)|GO:0004435(phosphatidylinositol phospholipase C activity)|GO:0004630(phospholipase D activity)|GO:0005634(nucleus)|GO:0005789(endoplasmic reticulum membrane)|GO:0006644(phospholipid metabolic process)|GO:0006655(phosphatidylglycerol biosynthetic process)|GO:0006909(phagocytosis)|GO:0016021(integral to membrane)|GO:0016042(lipid catabolic pro…	"Homo sapiens phospholipase D family, member 4 (PLD4), mRNA [NM_138790]"	chr14:105398513-105398653	hs|14q32.33	TGAAAGTCTTCATCGTGCCGGTGGGGAACCATTCCAACATCCCATTCAGCAGGGTGAACC
A_23_P213620	0.99998	0.0352089	1.62587	up	414.529	371.694	637.005	575.394	326.673	306.776	288.497	356.72	0.179708	-0.14891	0.616124	0.916699	-0.0615358	-0.441248	-0.202542	-0.535908	Detected	Detected	Detected	Detected	Detected	Detected	Detected	Detected	0	A_23_P213620	A_23_P213620	NM_001271948	NM_001271948	NM_001271948	Hs.655213	5521	PPP2R2B	"protein phosphatase 2, regulatory subunit B, beta"	ENST00000504198	THC2477100	GO:0000159(protein phosphatase type 2A complex)|GO:0005515(protein binding)|GO:0005739(mitochondrion)|GO:0005741(mitochondrial outer membrane)|GO:0005856(cytoskeleton)|GO:0006915(apoptotic process)|GO:0007165(signal transduction)|GO:0008601(protein phosphatase type 2A regulator activity)|GO:0050790(regulation of catalytic activity)	"Homo sapiens protein phosphatase 2, regulatory subunit B, beta (PPP2R2B), transcript variant 10, mRNA [NM_001271948]"	chr5:145969231-145969172	hs|5q32	AGTTTTCTCTGGTGGGTCCAGTGTTTTGTTCCTAGGTGTCTGCTGCGATAAAATGAGGTT
A_23_P338505	0.99998	0.094149	1.65799	up	34.8676	57.4891	59.6368	37.6029	48.6894	21.765	17.5023	40.9294	-3.3918	-2.84166	-2.80091	-3.01894	-2.8077	-4.25835	-4.24549	-3.65949	Detected	Not Detected	Detected	Detected	Detected	Not Detected	Detected	Not Detected	0	A_23_P338505	A_23_P338505	NM_152266	NM_152266	NM_152266	Hs.579899	91442	C19orf40	chromosome 19 open reading frame 40	ENST00000590281	THC2524801	GO:0003677(DNA binding)|GO:0003682(chromatin binding)|GO:0005515(protein binding)|GO:0005654(nucleoplasm)|GO:0006281(DNA repair)|GO:0043231(intracellular membrane-bounded organelle)|GO:0043240(Fanconi anaemia nuclear complex)	"Homo sapiens chromosome 19 open reading frame 40 (C19orf40), transcript variant 1, mRNA [NM_152266]"	chr19:33464453-33465009	hs|19q13.11	TGTTCGGGTTAGAAATTCCAATAATCTTAAAGGAATTGTAGTCGTTGAAAAAACCCGGAT
A_24_P82106	0.99998	0.0896263	1.51691	up	1753.41	1129.4	1221.51	1074.07	913.996	825.482	503.743	1647.63	2.26033	1.45446	1.55542	1.81717	1.4228	0.986803	0.601588	1.67162	Detected	Detected	Detected	Detected	Detected	Detected	Detected	Detected	0	A_24_P82106	A_24_P82106	NM_004995	NM_004995	NM_004995	Hs.2399	4323	MMP14	matrix metallopeptidase 14 (membrane-inserted)	ENST00000311852	THC2540029	"GO:0001525(angiogenesis)|GO:0001541(ovarian follicle development)|GO:0001666(response to hypoxia)|GO:0001935(endothelial cell proliferation)|GO:0001958(endochondral ossification)|GO:0003700(sequence-specific DNA binding transcription factor activity)|GO:0004222(metalloendopeptidase activity)|GO:0005178(integrin binding)|GO:0005509(calcium ion binding)|GO:0005515(protein binding)|GO:0005737(cytop…	"Homo sapiens matrix metallopeptidase 14 (membrane-inserted) (MMP14), mRNA [NM_004995]"	chr14:23315791-23315850	hs|14q11.2	GGACTGCCAAGCCACCCTAAGACCTTGGGAGGAAAACTCAGAGAGGGTCTTCGTTGCTCA
A_33_P3331150	0.99998	0.035343	1.51083	up	202.477	248.236	233.712	104.69	124.721	118.092	132.55	154.287	-0.85401	-0.731311	-0.830448	-1.54172	-1.45068	-1.81852	-1.32456	-1.74509	Detected	Detected	Detected	Detected	Detected	Detected	Detected	Detected	0	A_33_P3331150	A_33_P3331150	ENST00000390606		L03830	Hs.719895				ENST00000390606	NP272634		immunoglobulin heavy variable 3-20 [Source:HGNC Symbol;Acc:HGNC:5585] [ENST00000390606]	chr14:106667725-106667666	hs|14q32.33	TATTAATTGGAATGGTGGTAGCACAGGTTATGCAGACTCTGTGAAGGGCCGATTCACCAT
A_21_P0002756	0.99998	0.0975865	2.76111	up	321.197	377.192	260.033	211.82	30.3339	237.901	248.674	81.6474	-0.188309	-0.127724	-0.676487	-0.525014	-3.49038	-0.808075	-0.416843	-2.66322	Not Detected	Detected	Detected	Detected	Detected	Detected	Detected	Detected	0	A_21_P0002756	A_21_P0002756	ENST00000473938			Hs.180696				ENST00000473938	THC2683312		"BX116815 Soares_testis_NHT Homo sapiens cDNA clone IMAGp998E131826, mRNA sequence [BX116815]"	chr3:80833260-80837998	hs|3p12.2	TGAACCAAGGCTGGGTCATTGGCCTTATCCCGCACCGAAGTTGAAACTTACACCATCTGT
A_33_P3378256	0.99998	0.0444777	1.94692	up	59.0949	106.745	75.149	39.2032	18.2978	55.2172	42.3628	38.565	-2.63066	-1.94886	-2.46735	-2.95881	-4.21964	-2.91524	-2.97023	-3.74534	Not Detected	Detected	Detected	Detected	Detected	Detected	Detected	Detected	0	A_33_P3378256	A_33_P3378256	THC2772312								THC2772312		"Q86TR5_HUMAN (Q86TR5) Full-length cDNA 5-PRIME end of clone CS0DA002YL09 of Neuroblastoma of Homo sapiens (human) (Fragment), partial (66%) [THC2772312]"	chr14:106857054-106857113	hs|14q32.33	TTGAACCTTGCCAGGACTGGCAGGGTCCCTTCCAACATGGACAGGAGTCATCCCAGGATT
A_23_P305877	0.99998	0.0948451	1.58662	up	69.6714	49.2354	45.0304	44.9267	33.5166	59.3428	23.2813	30.1796	-2.39313	-3.06526	-3.20621	-2.76221	-3.34644	-2.81129	-3.83385	-4.09906	Not Detected	Detected	Not Detected	Detected	Detected	Not Detected	Detected	Detected	0	A_23_P305877	A_23_P305877	NM_033428	NM_033428	NM_033428	Hs.7517	90871	TMEM261	transmembrane protein 261	ENST00000358227	THC2466151	GO:0016021(integral to membrane)	"Homo sapiens transmembrane protein 261 (TMEM261), mRNA [NM_033428]"	chr9:7797510-7797451	hs|9p24.1	AAATTCAGCTGCTAATCATAGTGTATTTGTTTGGAATGACATGTTGAGCAGGTAGTACCT
A_33_P3348164	0.99998	0.0896935	1.58729	up	145.41	68.5515	107.148	74.6023	47.2402	102.092	44.1502	75.2283	-1.33164	-2.58777	-1.95557	-2.03056	-2.8513	-2.02856	-2.91061	-2.78135	Detected	Detected	Detected	Detected	Detected	Detected	Detected	Detected	0	A_33_P3348164	A_33_P3348164	NM_024686	NM_024686	NM_024686	Hs.445826	79739	TTLL7	tubulin tyrosine ligase-like family member 7	ENST00000485638	NP600893	GO:0005737(cytoplasm)|GO:0005856(cytoskeleton)|GO:0005929(cilium)|GO:0007399(nervous system development)|GO:0016874(ligase activity)|GO:0018095(protein polyglutamylation)|GO:0030154(cell differentiation)|GO:0030425(dendrite)|GO:0043204(perikaryon)	"Homo sapiens tubulin tyrosine ligase-like family member 7 (TTLL7), mRNA [NM_024686]"	chr1:84373257-84373198	hs|1p31.1	AAATGATATCTGTGTCACGGCCAACTTCTGCATCTCGGTCACATTCCTTAAACCGTGCTT
A_33_P3259775	0.99998	0.0992837	1.54461	up	285.498	295.575	503.783	292.884	298.079	148.417	180.844	348.91	-0.358285	-0.4795	0.277622	-0.0575218	-0.193687	-1.48878	-0.876351	-0.567846	Detected	Detected	Detected	Detected	Detected	Detected	Detected	Detected	0	A_33_P3259775	A_33_P3259775	NM_024940	NM_024940	NM_024940	Hs.195403	80005	DOCK5	dedicator of cytokinesis 5	ENST00000276440	THC2502737	GO:0005085(guanyl-nucleotide exchange factor activity)|GO:0005737(cytoplasm)|GO:0007264(small GTPase mediated signal transduction)|GO:0043547(positive regulation of GTPase activity)	"Homo sapiens dedicator of cytokinesis 5 (DOCK5), mRNA [NM_024940]"	chr8:25270542-25270601	hs|8p21.2	GAATTAAACCCATTTGGTTTCAAATCCCAGTTATGACATCTGTTAACTTTGCAAACTCAC
A_33_P3241150	0.99998	0.0979516	1.62739	up	106.728	192.547	151.912	161.857	74.6211	94.7036	149.541	86.9939	-1.77783	-1.09781	-1.45194	-0.913131	-2.19173	-2.13694	-1.15056	-2.57172	Detected	Detected	Detected	Detected	Detected	Detected	Detected	Detected	0	A_33_P3241150	A_33_P3241150												chr14:024977835-024977894	hs|14q12	AGTGCATGCACATATGTATGTGTGAGTATGTAAGCACAAATTAAAGGTTTCAGGAAACAA
A_23_P425967	0.99998	0.0300155	2.01054	down	284.501	660.907	599.211	217.739	513.275	934.803	716.34	1488.34	-0.363331	0.681423	0.527885	-0.485253	0.590349	1.16623	1.10954	1.52493	Detected	Detected	Detected	Detected	Detected	Detected	Detected	Detected	0	A_23_P425967	A_23_P425967	NM_175064	NM_175064	NM_175064	Hs.645483	285955	SPDYE1	speedy/RINGO cell cycle regulator family member E1	ENST00000258704	THC2473061		"Homo sapiens speedy/RINGO cell cycle regulator family member E1 (SPDYE1), mRNA [NM_175064]"	chr7:44048921-44048980	hs|7p13	TGTTTCTGTATTATTATATGTGCTCCTGAAGCGAGCACTCTTTTTATCTATGATACTTCC
A_23_P254079	0.99998	0.0204375	2.08179	down	226.517	376.169	508.062	287.644	374.741	812.607	876.102	1118.76	-0.692144	-0.131642	0.289825	-0.0835676	0.136509	0.964125	1.4	1.11313	Detected	Detected	Detected	Detected	Detected	Detected	Detected	Detected	0	A_23_P254079	A_23_P254079	NM_003943	NM_003943	NM_003943	Hs.109590	8987	STBD1	starch binding domain 1	ENST00000514365	THC2620902	GO:0005515(protein binding)|GO:0005887(integral to plasma membrane)|GO:0006936(muscle contraction)|GO:0016020(membrane)|GO:2001070(starch binding)	"Homo sapiens starch binding domain 1 (STBD1), mRNA [NM_003943]"	chr4:77231410-77231469	hs|4q21.1	CACTGATTGACAGACTTGTGCTGATCCATTATTACTTTAGGGCTTGATTCTCTTGGGGAG
A_24_P941167	0.99998	0.000737545	2.89468	down	101.015	111.108	162.605	84.1786	281.977	543.475	257.223	349.197	-1.8572	-1.89106	-1.3538	-1.85632	-0.273808	0.38378	-0.368084	-0.566662	Detected	Detected	Detected	Detected	Detected	Detected	Detected	Detected	0	A_24_P941167	A_24_P941167	NM_030641	NM_030641	NM_030641	Hs.257352	80830	APOL6	"apolipoprotein L, 6"	ENST00000409652	THC2464922	GO:0005576(extracellular region)|GO:0005737(cytoplasm)|GO:0006869(lipid transport)|GO:0008289(lipid binding)|GO:0042157(lipoprotein metabolic process)	"Homo sapiens apolipoprotein L, 6 (APOL6), mRNA [NM_030641]"	chr22:36057118-36057177	hs|22q12.3	GTCTGTGGTGAGCAAAGTTTGCCTTATTACACTGATAAAGTGTAATTACACTAATAAAGC
A_33_P3401295	0.99998	0.0253977	2.75342	down	76.5513	261.117	227.026	99.4096	520.472	245.335	319.677	810.621	-2.25727	-0.658327	-0.872324	-1.61639	0.610437	-0.763682	-0.0544863	0.648326	Detected	Detected	Detected	Detected	Detected	Detected	Detected	Detected	0	A_33_P3401295	A_33_P3401295	NM_019060	NM_019060	NM_019060	Hs.110196	54544	CRCT1	cysteine-rich C-terminal 1	ENST00000368790	THC2479401		"Homo sapiens cysteine-rich C-terminal 1 (CRCT1), mRNA [NM_019060]"	chr1:152488266-152488325	hs|1q21.3	AAGCGAATTGCACTTTGATGTTCAGAAACCCACTTTGTTCTCAGCCACGCAAAACTCCCT
A_21_P0002064	0.99998	0.0103912	2.35143	down	23.9081	30.4886	36.6085	10.1855	37.8446	60.5962	51.0092	90.6518	-3.9362	-3.75668	-3.50493	-4.90326	-3.17123	-2.78114	-2.70227	-2.51229	Detected	Detected	Not Detected	Not Detected	Not Detected	Detected	Detected	Not Detected	0	A_21_P0002064	A_21_P0002064	ENST00000457870							ENST00000457870	THC2702082			chr2:70321111-70321052	hs|2p13.3	GTTCAGCTTACTATTGGTTCCTTATTATCTCCTGTTAGTGAGGTTCCTTTCAAAAACAAT
A_33_P3229042	0.99998	0.0048041	7.2119	down	4.98484	19.7803	8.74093	16.602	170.461	86.2853	38.8282	86.496	-6.19807	-4.38089	-5.57125	-4.19842	-0.999946	-2.27125	-3.09592	-2.58	Detected	Detected	Not Detected	Not Detected	Not Detected	Detected	Detected	Not Detected	0	A_33_P3229042	A_33_P3229042	NM_001001913	NM_001001913	NM_001001913	Hs.690209	79473	OR52N1	"olfactory receptor, family 52, subfamily N, member 1"	ENST00000317078	NP1215055	GO:0004930(G-protein coupled receptor activity)|GO:0004984(olfactory receptor activity)|GO:0005886(plasma membrane)|GO:0007186(G-protein coupled receptor signaling pathway)|GO:0016021(integral to membrane)|GO:0050911(detection of chemical stimulus involved in sensory perception of smell)	"Homo sapiens olfactory receptor, family 52, subfamily N, member 1 (OR52N1), mRNA [NM_001001913]"	chr11:5809144-5809085	hs|11p15.4	GGTACGAGAAAGTGTCATTAGGTTCTTTCTTAAGGGAAAGGACAATTCTCATAACTTTTA
A_33_P3217639	0.99998	0.0226475	8.96749	down	4.998	9.99343	45.6775	5.84034	29.4079	153.324	45.2729	538.672	-6.19427	-5.3659	-3.18562	-5.70565	-3.53511	-1.44185	-2.87438	0.0587063	Not Detected	Detected	Not Detected	Not Detected	Not Detected	Detected	Detected	Detected	0	A_33_P3217639	A_33_P3217639	NM_001099667	NM_001099667	NM_001099667	Hs.120359	387715	ARMS2	age-related maculopathy susceptibility 2	ENST00000528446	THC2618218	GO:0001895(retina homeostasis)|GO:0001917(photoreceptor inner segment)|GO:0005739(mitochondrion)	"Homo sapiens age-related maculopathy susceptibility 2 (ARMS2), mRNA [NM_001099667]"	chr10:124216808-124216867	hs|10q26.13	CTTTCTCTCCCGGGTGATAGGCATTAACTAAAATTAAATAAAAATTCAGATCATCCTTGC
A_33_P3381781	0.99998	0.0207978	2.53362	down	21.637	33.4938	19.5356	8.95977	78.1942	52.4718	28.5186	57.0064	-4.08019	-3.62106	-4.411	-5.08824	-2.12425	-2.98882	-3.54113	-3.18151	Detected	Detected	Not Detected	Not Detected	Not Detected	Not Detected	Detected	Not Detected	0	A_33_P3381781	A_33_P3381781	ENST00000369067				23248	RPRD2	regulation of nuclear pre-mRNA domain containing 2	ENST00000369067	THC2648473	"GO:0016591(DNA-directed RNA polymerase II, holoenzyme)"	regulation of nuclear pre-mRNA domain containing 2 [Source:HGNC Symbol;Acc:HGNC:29039] [ENST00000369067]	chr1:150414018-150414077	hs|1q21.3	CTACCATGACCGTCATTTTACTAGAAATTTGCTTTAAAAATGGCATCTTCTAAGAAGCTG
A_32_P48244	0.99998	0.0322889	2.68855	down	36.7168	133.414	38.4393	23.6842	120.105	139.676	151.946	116.655	-3.31725	-1.62711	-3.43453	-3.68585	-1.50509	-1.57635	-1.12755	-2.14845	Detected	Detected	Detected	Not Detected	Detected	Detected	Detected	Not Detected	0	A_32_P48244	A_32_P48244	ENST00000358296	XM_005259783	XM_005259783	Hs.365142	163227	ZNF100	zinc finger protein 100	ENST00000358296	THC2472835	"GO:0003677(DNA binding)|GO:0005634(nucleus)|GO:0006351(transcription, DNA-dependent)|GO:0006355(regulation of transcription, DNA-dependent)|GO:0046872(metal ion binding)"	zinc finger protein 100 [Source:HGNC Symbol;Acc:HGNC:12880] [ENST00000358296]	chr19:21906533-21906474	hs|19p12	AACAGATGCTCCATAGTAAGCCATAAGTATTCCTGCTAAAGTTAGCTTGTAACTTCAGTT
A_23_P209288	0.99998	0.00661187	2.38104	down	18.042	16.7812	20.8541	20.1421	24.3731	68.7828	50.6235	61.465	-4.34233	-4.61811	-4.31677	-3.91957	-3.80602	-2.59831	-2.71322	-3.07287	Not Detected	Detected	Not Detected	Not Detected	Not Detected	Detected	Detected	Not Detected	0	A_23_P209288	A_23_P209288	NM_003590	NM_003590	NM_003590	Hs.372286	8452	CUL3	cullin 3	ENST00000264414		GO:0000082(G1/S transition of mitotic cell cycle)|GO:0000139(Golgi membrane)|GO:0000209(protein polyubiquitination)|GO:0001831(trophectodermal cellular morphogenesis)|GO:0004842(ubiquitin-protein ligase activity)|GO:0005515(protein binding)|GO:0005654(nucleoplasm)|GO:0005827(polar microtubule)|GO:0005829(cytosol)|GO:0006513(protein monoubiquitination)|GO:0006888(ER to Golgi vesicle-mediated trans…	"Homo sapiens cullin 3 (CUL3), transcript variant 1, mRNA [NM_003590]"	chr2:225335155-225335096	hs|2q36.2	CAACTAGGATGTCTTGAAACCCGTGCATTTAATTTTAGAAATGGCAAATTTGTAAGCGTG
A_23_P420942	0.99998	0.0057101	2.35066	down	13.0873	24.1267	29.4459	14.3589	49.2393	36.4011	53.4306	54.3169	-4.80553	-4.09432	-3.81904	-4.40784	-2.7915	-3.51638	-2.63536	-3.25123	Detected	Not Detected	Not Detected	Not Detected	Not Detected	Detected	Detected	Not Detected	0	A_23_P420942	A_23_P420942	XM_005255956	XM_005255956	XM_005255956		4493	MT1E	metallothionein 1E		THC2476324	GO:0005634(nucleus)|GO:0005737(cytoplasm)|GO:0008270(zinc ion binding)|GO:0045926(negative regulation of growth)|GO:0048471(perinuclear region of cytoplasm)|GO:0071276(cellular response to cadmium ion)|GO:0071294(cellular response to zinc ion)	"PREDICTED: Homo sapiens metallothionein 1E (MT1E), transcript variant X1, mRNA [XM_005255956]"	chr16:56660614-56660673	hs|16q12.2	TTTTTCTCGTGGGACACAAACCCCAACTGTACCCCCTATGGTTTCAGAACAGAGCTGTGC
A_33_P3378272	0.99998	0.0446555	4.14068	down	210.956	295.224	1704.06	319.707	632.947	2981.24	1457.23	4628.93	-0.794822	-0.481215	2.03573	0.0688982	0.892701	2.83941	2.13405	3.1619	Detected	Detected	Detected	Detected	Detected	Detected	Detected	Detected	0	A_33_P3378272	A_33_P3378272	ENST00000431918		AK126462	Hs.729359	1364	CLDN4	claudin 4	ENST00000431918	THC2491328	GO:0004888(transmembrane signaling receptor activity)|GO:0005198(structural molecule activity)|GO:0005886(plasma membrane)|GO:0005887(integral to plasma membrane)|GO:0005923(tight junction)|GO:0007165(signal transduction)|GO:0007565(female pregnancy)|GO:0009925(basal plasma membrane)|GO:0016324(apical plasma membrane)|GO:0016327(apicolateral plasma membrane)|GO:0016328(lateral plasma membrane)|GO…	claudin 4 [Source:HGNC Symbol;Acc:HGNC:2046] [ENST00000431918]	chr7:73244259-73244318	hs|7q11.23	ACTTTTCTGGGGGACCTGTTCACGATGCCTTCTGTAGCATACTCCAAGAATCCGGCGCCC
A_33_P3306342	0.99998	0.01251	4.20176	down	7.14743	15.8055	7.05724	13.5019	97.9637	49.476	21.4269	41.2283	-5.6782	-4.70453	-5.87993	-4.49662	-1.79907	-3.07363	-3.9536	-3.64899	Detected	Detected	Not Detected	Not Detected	Not Detected	Not Detected	Detected	Not Detected	0	A_33_P3306342	A_33_P3306342	NM_001001922	NM_001001922	NM_001001922	Hs.690207	390075	OR52N5	"olfactory receptor, family 52, subfamily N, member 5"	ENST00000317093	NP1215060	GO:0004930(G-protein coupled receptor activity)|GO:0004984(olfactory receptor activity)|GO:0005886(plasma membrane)|GO:0007186(G-protein coupled receptor signaling pathway)|GO:0016021(integral to membrane)|GO:0050911(detection of chemical stimulus involved in sensory perception of smell)	"Homo sapiens olfactory receptor, family 52, subfamily N, member 5 (OR52N5), mRNA [NM_001001922]"	chr11:5798991-5798932	hs|11p15.4	CTTCTTCCCCCAACTCTAAACCCTATTGTTTATGGAGTAAAGACAAAACAGATACGCAAG
A_21_P0006263	0.99998	0.0417901	2.21072	down	43.4484	37.7768	24.39	12.3232	41.0042	54.8899	46.1066	144.906	-3.07439	-3.44745	-4.09082	-4.6284	-3.05554	-2.92382	-2.84806	-1.83559	Detected	Detected	Not Detected	Not Detected	Detected	Detected	Detected	Not Detected	0	A_21_P0006263	A_21_P0006263	lnc-RNF38-2:1			Hs.584185		lnc-RNF38-2	lnc-RNF38-2:1				"UI-H-ED0-axo-o-05-0-UI.s1 NCI_CGAP_ED0 Homo sapiens cDNA clone IMAGE:5831644 3', mRNA sequence [BM997047]"	chr9:36313603-36313544	hs|9p13.2	CCACTCCACTTGTCCTGTTCATGCAGTGCCATTTTAATCCTCTCCAAAAATGTTTCTGTT
A_33_P3397995	0.99998	0.0199704	1.54532	down	60.6575	56.6833	62.2477	27.075	72.6052	85.3193	67.256	101.22	-2.59301	-2.86203	-2.73909	-3.49281	-2.23124	-2.28749	-2.30337	-2.35321	Detected	Detected	Not Detected	Not Detected	Detected	Detected	Detected	Detected	0	A_33_P3397995	A_33_P3397995	NM_001130699	NM_001130699	NM_001130699	Hs.146100	26034	IPCEF1	interaction protein for cytohesin exchange factors 1	ENST00000367220	THC2478159	GO:0004601(peroxidase activity)|GO:0005344(oxygen transporter activity)|GO:0005737(cytoplasm)|GO:0005886(plasma membrane)|GO:0006979(response to oxidative stress)|GO:0015671(oxygen transport)|GO:0055114(oxidation-reduction process)	"Homo sapiens interaction protein for cytohesin exchange factors 1 (IPCEF1), transcript variant 1, mRNA [NM_001130699]"	chr6:154480871-154480812	hs|6q25.2	GAAACCCAGTCCTTCAAGCATCAGCTTCCCATCTAAAGATGCACGTTAGATGAAGATAAT
A_33_P3406196	0.99998	0.081903	1.84719	down	94.7602	311.841	206.82	77.4527	194.173	310.758	340.945	341.857	-1.94941	-0.402212	-1.0068	-1.97646	-0.812042	-0.422643	0.0384378	-0.597307	Detected	Detected	Detected	Detected	Detected	Detected	Detected	Detected	0	A_33_P3406196	A_33_P3406196	NM_002262	NM_002262	NM_002262	Hs.562457	3824	KLRD1	"killer cell lectin-like receptor subfamily D, member 1"	ENST00000344825	NP492170	GO:0002228(natural killer cell mediated immunity)|GO:0004888(transmembrane signaling receptor activity)|GO:0005515(protein binding)|GO:0005886(plasma membrane)|GO:0007166(cell surface receptor signaling pathway)|GO:0009897(external side of plasma membrane)|GO:0016021(integral to membrane)|GO:0023024(MHC class I protein complex binding)|GO:0030246(carbohydrate binding)|GO:0043235(receptor complex)…	"Homo sapiens killer cell lectin-like receptor subfamily D, member 1 (KLRD1), transcript variant 1, mRNA [NM_002262]"	chr12:10462019-10462078	hs|12p13.2	GGGACCTTAGGGATAATATGCCTTTCGTTGATGTCTACGTTGGGAATTTTGTTGAAAAAT
A_24_P377499	0.99998	0.0557413	1.57689	down	200.824	135.143	109.311	83.3316	213.051	253.731	140.796	256.298	-0.865832	-1.60854	-1.92674	-1.87091	-0.678187	-0.715135	-1.23749	-1.01288	Detected	Detected	Detected	Detected	Detected	Detected	Detected	Detected	0	A_24_P377499	A_24_P377499	NM_015550	NM_015550	NM_015550	Hs.520259	26031	OSBPL3	oxysterol binding protein-like 3	ENST00000313367	THC2634512	GO:0005515(protein binding)|GO:0005829(cytosol)|GO:0005886(plasma membrane)|GO:0006869(lipid transport)|GO:0015485(cholesterol binding)|GO:0016020(membrane)|GO:0031965(nuclear membrane)|GO:0097038(perinuclear endoplasmic reticulum)	"Homo sapiens oxysterol binding protein-like 3 (OSBPL3), transcript variant 1, mRNA [NM_015550]"	chr7:24836828-24836769	hs|7p15.3	TGCATCTTCCAGATTTATCATGAGTGATCTTGTTCTACTGTTAAAGATGTCAAGCCTAAA
A_33_P3210085	0.99998	0.00904919	1.50999	down	1233.68	1266.39	1146.63	724.953	1795.09	1681.41	1213.43	2352.47	1.75313	1.61963	1.46415	1.25004	2.3966	2.01317	1.86992	2.1854	Detected	Detected	Detected	Detected	Detected	Detected	Detected	Detected	0	A_33_P3210085	A_33_P3210085	NM_001047160	NM_001047160	NM_001047160	Hs.25155	10276	NET1	neuroepithelial cell transforming 1	ENST00000355029	THC2475854	GO:0001558(regulation of cell growth)|GO:0005085(guanyl-nucleotide exchange factor activity)|GO:0005089(Rho guanyl-nucleotide exchange factor activity)|GO:0005634(nucleus)|GO:0005829(cytosol)|GO:0005886(plasma membrane)|GO:0007165(signal transduction)|GO:0007264(small GTPase mediated signal transduction)|GO:0017049(GTP-Rho binding)|GO:0032321(positive regulation of Rho GTPase activity)|GO:0043065…	"Homo sapiens neuroepithelial cell transforming 1 (NET1), transcript variant 1, mRNA [NM_001047160]"	chr10:5499460-5499519	hs|10p15.1	CCATAAGCCTGAGGAGGTTTTTATCAACTGGAATGCTTTATATTAGTTTGTTTTTCACTG
A_23_P207456	0.99998	0.0744195	2.01006	down	20.4714	18.5903	41.8606	46.5847	64.0589	96.3746	37.3573	67.0351	-4.16008	-4.4704	-3.31151	-2.70992	-2.41191	-2.11171	-3.15164	-2.94771	Detected	Detected	Not Detected	Detected	Not Detected	Not Detected	Detected	Not Detected	0	A_23_P207456	A_23_P207456	NM_005623	NM_005623	NM_005623	Hs.271387	6355	CCL8	chemokine (C-C motif) ligand 8	ENST00000394620	THC2474860	GO:0004672(protein kinase activity)|GO:0005615(extracellular space)|GO:0006468(protein phosphorylation)|GO:0006816(calcium ion transport)|GO:0006874(cellular calcium ion homeostasis)|GO:0006887(exocytosis)|GO:0006935(chemotaxis)|GO:0006954(inflammatory response)|GO:0006955(immune response)|GO:0007165(signal transduction)|GO:0007267(cell-cell signaling)|GO:0008009(chemokine activity)|GO:0008201(he…	"Homo sapiens chemokine (C-C motif) ligand 8 (CCL8), mRNA [NM_005623]"	chr17:32648102-32648161	hs|17q12	GTTTTAACTCTATCTGTCATACATCCTAGTGAATGTAAAATGCAAAATCCTGGTGATGTG
A_33_P3250015	0.99998	0.0669649	1.67564	down	1798.56	2360.81	1277.56	1546.41	1907.71	3036.48	2151.06	6773.06	2.297	2.51819	1.62014	2.34301	2.48439	2.86589	2.69588	3.71103	Detected	Detected	Detected	Detected	Detected	Detected	Detected	Detected	0	A_33_P3250015	A_33_P3250015	ENST00000420308		BM473780	Hs.650646				ENST00000420308	THC2774746		"AGENCOURT_6484174 NIH_MGC_72 Homo sapiens cDNA clone IMAGE:5538196 5', mRNA sequence [BM473780]"	chr9:69449992-69449933	hs|9q21.11	CTGACTCACCTTCCCTGCAGATGGAGGCAAGGAGGCTCCACAGACAAACCCCCTGCCTGA
A_23_P206441	0.99998	0.0237716	1.60195	down	61.1252	89.0345	132.206	75.998	118.284	146.096	109.546	242.751	-2.58193	-2.21059	-1.65239	-2.00382	-1.52712	-1.51151	-1.59956	-1.09122	Detected	Detected	Detected	Detected	Detected	Detected	Detected	Detected	0	A_23_P206441	A_23_P206441	NM_000135	NM_000135	NM_000135	Hs.744083	2175	FANCA	"Fanconi anemia, complementation group A"	ENST00000389301	THC2461240	GO:0005515(protein binding)|GO:0005634(nucleus)|GO:0005654(nucleoplasm)|GO:0005730(nucleolus)|GO:0005737(cytoplasm)|GO:0006281(DNA repair)|GO:0006461(protein complex assembly)|GO:0007140(male meiosis)|GO:0008584(male gonad development)|GO:0008585(female gonad development)|GO:0042127(regulation of cell proliferation)|GO:0043240(Fanconi anaemia nuclear complex)	"Homo sapiens Fanconi anemia, complementation group A (FANCA), transcript variant 1, mRNA [NM_000135]"	chr16:89804072-89804013	hs|16q24.3	ATGAGGGCCTCGTTTATTAAGATCTTTAAACTGCTTTATACACTGTCACGTGGCTTCATC
A_21_P0011088	0.99998	0.0207663	1.85685	down	24.1871	26.6057	29.3386	9.33884	36.7847	41.6249	35.4485	49.2814	-3.91946	-3.95322	-3.82431	-5.02846	-3.21221	-3.32291	-3.2273	-3.39159	Detected	Detected	Not Detected	Not Detected	Not Detected	Not Detected	Detected	Not Detected	0	A_21_P0011088	A_21_P0011088	TCONS_l2_00006120					XLOC_l2_003293			THC2590199		"BROAD Institute lincRNA (XLOC_l2_003293), lincRNA [TCONS_l2_00006120]"	chr12:9552946-9552887	hs|12p13.31	CGAGTGTTTTCTTAAAATTTTCAGATACACTGGAATTCGCAATAAATCCAGTATGGTGGT
A_23_P218058	0.99998	0.0466518	1.51335	down	105.474	111.216	207.389	73.9271	176.171	203.15	143.283	234.754	-1.79488	-1.88966	-1.00284	-2.04368	-0.952411	-1.03589	-1.21223	-1.13955	Detected	Detected	Detected	Detected	Detected	Detected	Detected	Detected	0	A_23_P218058	A_23_P218058	NM_013431	NM_013431	NM_013431	Hs.721094	8302	KLRC4	"killer cell lectin-like receptor subfamily C, member 4"	ENST00000309384	NP426859	GO:0006968(cellular defense response)|GO:0016021(integral to membrane)	"Homo sapiens killer cell lectin-like receptor subfamily C, member 4 (KLRC4), mRNA [NM_013431]"	chr12:10560299-10560240	hs|12p13.2	AGAGTTTGCTGGCCTGTGCTTCGAAGAACTCTGATCTGCTTTCTATAGATAATGAGGAAG
A_33_P3340205	0.99998	0.010361	1.6376	down	463.314	530.826	854.756	408.888	695.724	928.397	862.353	1416.29	0.340225	0.365215	1.04033	0.423856	1.02913	1.15631	1.37718	1.45335	Detected	Detected	Detected	Detected	Detected	Detected	Detected	Detected	0	A_33_P3340205	A_33_P3340205	NM_001084393	NM_001084393	NM_001084393	Hs.744172	100037417	DDTL	D-dopachrome tautomerase-like	ENST00000621454		GO:0005737(cytoplasm)|GO:0008152(metabolic process)|GO:0016829(lyase activity)|GO:0070062(extracellular vesicular exosome)	"Homo sapiens D-dopachrome tautomerase-like (DDTL), mRNA [NM_001084393]"	chr22:24314533-24314592	hs|22q11.23	TGTTCTAGAATCCCCAGAGGAAACCAGAATCTACATTTGCTCAAGTCCCTTACATAAAAT
A_33_P3379061	0.99998	0.0633359	1.70068	down	46.338	67.7374	97.0636	107.489	95.4054	148.748	125.286	196.632	-2.9815	-2.605	-2.09818	-1.50366	-1.83724	-1.48556	-1.40587	-1.39521	Detected	Detected	Detected	Detected	Detected	Detected	Detected	Detected	0	A_33_P3379061	A_33_P3379061	NM_001001938	NM_001001938	NM_001001938	Hs.585118	286223	C9orf47	chromosome 9 open reading frame 47	ENST00000375851	THC2613597	GO:0005576(extracellular region)	"Homo sapiens chromosome 9 open reading frame 47 (C9orf47), transcript variant 1, mRNA [NM_001001938]"	chr9:91608498-91608557	hs|9q22.1	CCTCTGCCATATGTTTTCTGCCAAATTAATTGCCTTAAGATTTTCCTTAAGCTTTTGGAA
A_33_P3365701	0.99998	0.0279236	1.78352	down	19.2534	23.7303	19.25	28.682	30.6428	58.8819	41.7455	43.2466	-4.24858	-4.11822	-4.43225	-3.40963	-3.47577	-2.82254	-2.99141	-3.58004	Not Detected	Detected	Not Detected	Not Detected	Not Detected	Detected	Detected	Not Detected	0	A_33_P3365701	A_33_P3365701	lnc-HERC1-1:9					lnc-HERC1-1	lnc-HERC1-1:9		THC2547729		"Q7SFQ1_NEUCR (Q7SFQ1) Predicted protein, partial (13%) [THC2547729]"	chr15:63836532-63836473	hs|15q22.31	CTGCATTTGGTTACAAAAGAAGCCTTCAAGCTATTTTCATCAGCTTCCTAATCAAGTTAA
A_24_P307653	0.99998	0.0234396	1.56817	down	58.2374	83.608	69.9447	51.8599	76.8402	160.086	70.005	158.284	-2.65175	-2.30131	-2.57089	-2.55516	-2.14945	-1.37959	-2.24557	-1.70818	Detected	Detected	Detected	Detected	Detected	Detected	Detected	Detected	0	A_24_P307653	A_24_P307653	NM_182767	NM_182767	NM_182767	Hs.44424	55117	SLC6A15	"solute carrier family 6 (neutral amino acid transporter), member 15"	ENST00000266682	THC2481880	GO:0005298(proline:sodium symporter activity)|GO:0005326(neurotransmitter transporter activity)|GO:0005328(neurotransmitter:sodium symporter activity)|GO:0005886(plasma membrane)|GO:0005887(integral to plasma membrane)|GO:0006811(ion transport)|GO:0006814(sodium ion transport)|GO:0006836(neurotransmitter transport)|GO:0006865(amino acid transport)|GO:0015804(neutral amino acid transport)|GO:00158…	"Homo sapiens solute carrier family 6 (neutral amino acid transporter), member 15 (SLC6A15), transcript variant 1, mRNA [NM_182767]"	chr12:85254418-85254359	hs|12q21.31	TCACATTGATTTTCTTTGTATCACCTGAACTGGATTGTCTTTCATTTCAGTCAGCACTTA
A_23_P369701	0.99998	0.0254431	1.81505	down	212.174	517.382	532.515	309.846	656.82	822.806	466.94	994.114	-0.786519	0.328207	0.357643	0.0236998	0.946115	0.98212	0.492135	0.94271	Detected	Detected	Detected	Detected	Detected	Detected	Detected	Detected	0	A_23_P369701	A_23_P369701	NM_021214	NM_021214	NM_021214	Hs.459072	58489	ABHD17C	abhydrolase domain containing 17C	ENST00000258884	THC2464839	GO:0008152(metabolic process)|GO:0016787(hydrolase activity)	"Homo sapiens abhydrolase domain containing 17C (ABHD17C), mRNA [NM_021214]"	chr15:81047339-81047398	hs|15q25.1	ATTACTAGCCAACAGAGTTTTACTATTTTGATTGTCTGGTTGGTTTAACAAAGAGCCTAG
A_33_P3374388	0.99998	0.0760706	9.3652	down	297.348	9.54457	342.533	6.38991	470.999	515.702	362.719	692.152	-0.299614	-5.4322	-0.278935	-5.57591	0.466339	0.308104	0.127749	0.420388	Detected	Detected	Not Detected	Not Detected	Detected	Detected	Detected	Detected	0	A_33_P3374388	A_33_P3374388	ENST00000609510		AK126983	Hs.656723				ENST00000609510			"Homo sapiens cDNA FLJ45037 fis, clone BRAWH3019820. [AK126983]"	chr22:24247121-24247062	hs|22q11.23	CTTTTACTTTCTCTTTGCTTTCCGGCCCATATATTTACTTTTTCTGATCTGTTCCTCTAG
A_23_P98282	0.99998	0.0909048	1.61181	down	53.327	89.1022	113.742	75.4165	83.5363	160.942	88.6819	294.446	-2.77883	-2.20949	-1.86941	-2.0149	-2.02891	-1.37189	-1.90439	-0.812699	Detected	Detected	Detected	Detected	Detected	Detected	Detected	Detected	0	A_23_P98282	A_23_P98282	NM_006946	NM_006946	NM_006946	Hs.26915	6712	SPTBN2	"spectrin, beta, non-erythrocytic 2"	ENST00000529997	THC2463928	GO:0003779(actin binding)|GO:0005200(structural constituent of cytoskeleton)|GO:0005543(phospholipid binding)|GO:0005615(extracellular space)|GO:0005737(cytoplasm)|GO:0005829(cytosol)|GO:0007411(axon guidance)|GO:0007416(synapse assembly)|GO:0008091(spectrin)|GO:0016192(vesicle-mediated transport)|GO:0016324(apical plasma membrane)|GO:0019886(antigen processing and presentation of exogenous pepti…	"Homo sapiens spectrin, beta, non-erythrocytic 2 (SPTBN2), mRNA [NM_006946]"	chr11:66453169-66453110	hs|11q13.2	CCTTCTCTTCTGCTGTTTAATTCCAGACTGGTGGTGGGACCCAGGTAACCCCCTCTCCCA
A_33_P3225567	0.99998	0.00240647	1.76317	down	32.584	50.8724	47.185	36.5336	56.7255	92.5041	76.2146	88.1216	-3.48953	-3.01807	-3.13878	-3.06055	-2.58731	-2.17084	-2.12296	-2.55313	Detected	Detected	Detected	Detected	Detected	Detected	Detected	Detected	0	A_33_P3225567	A_33_P3225567	NM_024917	NM_024917	NM_024917	Hs.496501	79979	TRMT2B	tRNA methyltransferase 2 homolog B (S. cerevisiae)	ENST00000372936	THC2480297	GO:0001510(RNA methylation)|GO:0005739(mitochondrion)|GO:0008033(tRNA processing)|GO:0030697(S-adenosylmethionine-dependent tRNA (m5U54) methyltransferase activity)	"Homo sapiens tRNA methyltransferase 2 homolog B (S. cerevisiae) (TRMT2B), transcript variant 1, mRNA [NM_024917]"	chrX:100264735-100264676	hs|Xq22.1	TTTCTTGGTTTTAAGGCATCTCGAATGCCCCTTGAAAATGTAGTTTTCCCTGGTGGTGGG
A_24_P933908	0.99998	0.0595817	2.47076	down	30.4955	145.27	83.1869	79.5646	90.6299	315.711	218.707	222.838	-3.58509	-1.50428	-2.32075	-1.93765	-1.91133	-0.399829	-0.602101	-1.21471	Detected	Detected	Detected	Detected	Not Detected	Detected	Detected	Detected	0	A_24_P933908	A_24_P933908	BC011595		BC011595	Hs.190495	10457	GPNMB	glycoprotein (transmembrane) nmb	ENST00000409458	THC2476370	GO:0001649(osteoblast differentiation)|GO:0005178(integrin binding)|GO:0005887(integral to plasma membrane)|GO:0007155(cell adhesion)|GO:0008201(heparin binding)|GO:0008285(negative regulation of cell proliferation)|GO:0016021(integral to membrane)|GO:0030282(bone mineralization)|GO:0042470(melanosome)	"Homo sapiens glycoprotein (transmembrane) nmb, mRNA (cDNA clone IMAGE:3345861), complete cds. [BC011595]"	chr7:23296945-23297004	hs|7p15.3	TTTTTTCTACCTAAAACCATAACAAGAAAAAATGCTAACACTTATTTATTTGAATGGCAC
A_33_P3252191	0.99998	0.0197459	1.53795	down	85.006	97.5124	108.733	81.6486	118.23	117.59	139.838	270.252	-2.10613	-2.07937	-1.93438	-1.90035	-1.52779	-1.82467	-1.24734	-0.936399	Detected	Detected	Detected	Detected	Detected	Detected	Detected	Detected	0	A_33_P3252191	A_33_P3252191												chr2:046238044-046238103	hs|2p21	CCACCTTAATCTCTTCTAATCTGTGTAATGTCATCTGAAATAAAGGATGTGAACAAATGC
A_23_P68601	0.99998	0.0674835	1.68747	down	37.8795	60.4787	77.3071	81.7638	96.0719	132.17	115.073	102.549	-3.27228	-2.76852	-2.42651	-1.89832	-1.8272	-1.65604	-1.52856	-2.33439	Detected	Detected	Detected	Detected	Detected	Detected	Detected	Detected	0	A_23_P68601	A_23_P68601	NM_003650	NM_003650	NM_003650	Hs.143212	8530	CST7	cystatin F (leukocystatin)	ENST00000480798	THC2772477	GO:0004866(endopeptidase inhibitor activity)|GO:0004869(cysteine-type endopeptidase inhibitor activity)|GO:0005515(protein binding)|GO:0005576(extracellular region)|GO:0005737(cytoplasm)|GO:0006955(immune response)|GO:0010951(negative regulation of endopeptidase activity)	"Homo sapiens cystatin F (leukocystatin) (CST7), mRNA [NM_003650]"	chr20:24938074-24939601	hs|20p11.21	CATCACAAGGGCCCTAGTTCAGATAGTGAAAGGCCTGAAATATATGCTGGAGGTGGAAAT
A_33_P3416127	0.99998	0.0198305	1.71062	down	26.4222	30.7944	55.2163	35.1969	49.6045	59.4345	58.9406	99.439	-3.79194	-3.74229	-2.91201	-3.11433	-2.78084	-2.80906	-2.49377	-2.37882	Detected	Detected	Not Detected	Not Detected	Detected	Detected	Detected	Detected	0	A_33_P3416127	A_33_P3416127	ENST00000262259		AK093799	Hs.534941	7728	ZNF175	zinc finger protein 175	ENST00000262259	THC2485478	"GO:0003677(DNA binding)|GO:0003700(sequence-specific DNA binding transcription factor activity)|GO:0005654(nucleoplasm)|GO:0005737(cytoplasm)|GO:0006351(transcription, DNA-dependent)|GO:0006355(regulation of transcription, DNA-dependent)|GO:0045111(intermediate filament cytoskeleton)|GO:0046872(metal ion binding)|GO:0051607(defense response to virus)"	zinc finger protein 175 [Source:HGNC Symbol;Acc:HGNC:12964] [ENST00000262259]	chr19:52094507-52094566	hs|19q13.41	TACTATTTTTTCTTTCCTCTCAGTACCAAGCGCTGGGACAAGCCAGTCTGTACTCAATGC
A_33_P3324505	0.99998	0.0855835	1.65749	down	31.7091	67.5258	85.762	59.5208	60.9592	120.074	79.1117	181.8	-3.5288	-2.60951	-2.27677	-2.35638	-2.48347	-1.79451	-2.06914	-1.50835	Detected	Detected	Detected	Detected	Not Detected	Detected	Detected	Detected	0	A_33_P3324505	A_33_P3324505	THC2492293								THC2492293			chr7:104654395-104654454	hs|7q22.3	TCCTCAAACCTTCGGTGGATTGTTGAATGCATCTGTTGTCAGAAAGACAGAGATTCCGTC
A_21_P0006095	0.99998	0.0208496	1.62245	down	245.461	240.994	245.367	231.282	435.177	447.872	231.076	659.122	-0.57627	-0.774025	-0.76024	-0.398199	0.352219	0.104652	-0.522736	0.349845	Detected	Detected	Detected	Detected	Detected	Detected	Detected	Detected	0	A_21_P0006095	A_21_P0006095	ENST00000457720	XR_242662	XR_242662		101928579	LOC101928579	uncharacterized LOC101928579	ENST00000457720	THC2688351		"PREDICTED: Homo sapiens uncharacterized LOC101928579 (LOC101928579), ncRNA [XR_242662]"	chr9:107753457-107753398	hs|9q31.1	TTTTTAACTGGCAAGGTTTCGAGTTCCCAACCACAGCACCCTCAGTGATGGTTTTCAGAA
A_33_P3221753	0.99998	0.0531945	1.5393	down	71.4965	74.5437	111.727	37.5386	95.6566	143.138	77.026	151.852	-2.35582	-2.46687	-1.8952	-3.0214	-1.83345	-1.54102	-2.10768	-1.76803	Detected	Detected	Detected	Not Detected	Detected	Detected	Detected	Detected	0	A_33_P3221753	A_33_P3221753	NM_199352	NM_199352	NM_199352	Hs.332119	387601	SLC22A25	"solute carrier family 22, member 25"	ENST00000525295	THC2730077	GO:0016021(integral to membrane)|GO:0055085(transmembrane transport)	"Homo sapiens solute carrier family 22, member 25 (SLC22A25), mRNA [NM_199352]"	chr11:62931390-62931331	hs|11q12.3	AAACCAGGAACCAGCCTCTTCTTGACAGCATCCAGGATGTGGAAAATGAGGGAGTAAATA
A_21_P0004771	0.99998	0.0932392	1.62041	down	392.899	575.172	658.041	280.342	457.27	1379.82	491.765	1182.14	0.102392	0.480968	0.662997	-0.120664	0.423662	1.72797	0.566869	1.19263	Detected	Detected	Detected	Detected	Detected	Detected	Detected	Detected	0	A_21_P0004771	A_21_P0004771	ENST00000430728							ENST00000430728	THC2635537			chr6:113749816-113749757	hs|6q21	AATGTGGCCAGCCCACCCTCATACTGCATTGTGATGGGGATATAAAAGCCAATGAAAGAT
A_24_P227415	0.99998	0.0456949	1.51087	down	75.1622	50.8837	85.9954	39.9626	106.09	102.722	71.115	112.777	-2.28369	-3.01775	-2.27285	-2.93113	-1.6841	-2.01968	-2.22288	-2.19722	Detected	Detected	Not Detected	Detected	Detected	Detected	Detected	Detected	0	A_24_P227415	A_24_P227415	NM_197954	NM_197954	NM_197954	Hs.143929	64581	CLEC7A	"C-type lectin domain family 7, member A"	ENST00000310002	THC2482402	"GO:0002221(pattern recognition receptor signaling pathway)|GO:0005737(cytoplasm)|GO:0005886(plasma membrane)|GO:0006910(phagocytosis, recognition)|GO:0006954(inflammatory response)|GO:0008037(cell recognition)|GO:0008329(pattern recognition receptor activity)|GO:0009756(carbohydrate mediated signaling)|GO:0016021(integral to membrane)|GO:0030246(carbohydrate binding)|GO:0042110(T cell activation…	"Homo sapiens C-type lectin domain family 7, member A (CLEC7A), transcript variant 6, mRNA [NM_197954]"	chr12:10282669-10282610	hs|12p13.2	CCTGATTTAGAAAATTTGGATGAAGATGGATATACTCAATTACACTTCGACTCTCAAAGC
A_23_P362183	0.99998	0.0506336	1.50273	down	61.4787	48.2318	44.637	53.9182	63.8493	68.5853	90.2275	117.539	-2.57361	-3.09497	-3.21887	-2.49901	-2.41664	-2.60246	-1.87946	-2.13756	Detected	Detected	Not Detected	Detected	Detected	Detected	Detected	Detected	0	A_23_P362183	A_23_P362183	NM_173551	NM_173551	NM_173551	Hs.406890	203286	ANKS6	ankyrin repeat and sterile alpha motif domain containing 6	ENST00000353234	THC2670312	GO:0005737(cytoplasm)|GO:0005929(cilium)|GO:0042803(protein homodimerization activity)	"Homo sapiens ankyrin repeat and sterile alpha motif domain containing 6 (ANKS6), mRNA [NM_173551]"	chr9:101494363-101494304	hs|9q22.33	CCAGCAGTTCCTGTTCAACGTGTAAAGAGACCTGATGTTTTCCCTAATAAAGCTGATAAC
A_33_P3344204	0.99998	0.0186458	1.89856	down	110.496	96.9802	77.8005	115.535	147.693	160.835	226.445	296.908	-1.72777	-2.08726	-2.41733	-1.39952	-1.20678	-1.37285	-0.551937	-0.800686	Detected	Detected	Detected	Detected	Detected	Detected	Detected	Detected	0	A_33_P3344204	A_33_P3344204	NM_024786	NM_024786	NM_024786	Hs.732788	79844	ZDHHC11	"zinc finger, DHHC-type containing 11"	ENST00000283441	THC2483375	GO:0005783(endoplasmic reticulum)|GO:0008152(metabolic process)|GO:0008270(zinc ion binding)|GO:0016021(integral to membrane)|GO:0019706(protein-cysteine S-palmitoleyltransferase activity)	"Homo sapiens zinc finger, DHHC-type containing 11 (ZDHHC11), mRNA [NM_024786]"	chr5:795933-795874	hs|5p15.33	GGGAAATGGGAGCATAGTACTGGGAAACCCCAGACCTGGATTCTGAGTTTTTCAGCCTAG
A_24_P942630	0.99998	0.066128	1.54125	down	299.092	491.937	594.208	249.217	505.851	789.601	375.215	1046.92	-0.291176	0.25545	0.515789	-0.290447	0.569327	0.922691	0.176618	1.01738	Detected	Detected	Detected	Detected	Detected	Detected	Detected	Detected	0	A_24_P942630	A_24_P942630	NM_001080424	NM_001080424	NM_001080424	Hs.223678	23135	KDM6B	lysine (K)-specific demethylase 6B	ENST00000254846	THC2601820	GO:0005515(protein binding)|GO:0005634(nucleus)|GO:0005654(nucleoplasm)|GO:0006325(chromatin organization)|GO:0006954(inflammatory response)|GO:0008013(beta-catenin binding)|GO:0043565(sequence-specific DNA binding)|GO:0045446(endothelial cell differentiation)|GO:0045944(positive regulation of transcription from RNA polymerase II promoter)|GO:0046872(metal ion binding)|GO:0048333(mesodermal cell …	"Homo sapiens lysine (K)-specific demethylase 6B (KDM6B), mRNA [NM_001080424]"	chr17:7757327-7757386	hs|17p13.1	TGTACATGTCTCTTTATTCACTTGGTTATGATTTGTATTTTTTGTTCTTTTCTTGTTTTT
A_24_P50028	0.99998	0.00560372	1.59147	down	111.841	135.383	143.086	115.27	160.366	186.377	230.999	296.119	-1.71032	-1.60598	-1.53829	-1.40284	-1.08802	-1.16021	-0.523212	-0.804525	Detected	Detected	Detected	Detected	Detected	Detected	Detected	Detected	0	A_24_P50028	A_24_P50028	NM_017516	NM_017516	NM_017516	Hs.354906	54734	RAB39A	"RAB39A, member RAS oncogene family"	ENST00000320578	THC2481534	GO:0003924(GTPase activity)|GO:0005525(GTP binding)|GO:0005794(Golgi apparatus)|GO:0005886(plasma membrane)|GO:0006184(GTP catabolic process)|GO:0006886(intracellular protein transport)|GO:0019003(GDP binding)|GO:0030670(phagocytic vesicle membrane)|GO:0032482(Rab protein signal transduction)|GO:0045335(phagocytic vesicle)|GO:0090383(phagosome acidification)|GO:0090385(phagosome-lysosome fusion)	"Homo sapiens RAB39A, member RAS oncogene family (RAB39A), mRNA [NM_017516]"	chr11:107833715-107833774	hs|11q22.3	CTAAGGATCCAAGCAAACTACTTTAAGCAAATATTTGTAAAATTAAAAACGGAGGACCGC
A_24_P181422	0.99998	0.0928299	1.51735	down	27.9545	34.4572	42.3027	41.0525	30.6939	65.0087	60.8031	93.2692	-3.71061	-3.58015	-3.29636	-2.89231	-3.47336	-2.67973	-2.44888	-2.47123	Not Detected	Detected	Not Detected	Detected	Not Detected	Detected	Detected	Detected	0	A_24_P181422	A_24_P181422	NM_054020	NM_054020	NM_054020	Hs.662284	117155	CATSPER2	"cation channel, sperm associated 2"	ENST00000415968	THC2475220	GO:0005227(calcium activated cation channel activity)|GO:0005245(voltage-gated calcium channel activity)|GO:0005515(protein binding)|GO:0005886(plasma membrane)|GO:0007275(multicellular organismal development)|GO:0007283(spermatogenesis)|GO:0007338(single fertilization)|GO:0030154(cell differentiation)|GO:0030317(sperm motility)|GO:0031514(motile cilium)|GO:0032504(multicellular organism reproduc…	"Homo sapiens cation channel, sperm associated 2 (CATSPER2), transcript variant 1, mRNA [NM_054020]"	chr15:43931908-43931849	hs|15q15.3	CTCTCAAACTCCTTGCACAATTCCGTCAAATTCAAATTATTATTTTGGTCCTGGTCAGGG
A_33_P3217731	0.99998	0.0546312	1.87454	down	61.5603	46.1735	38.0872	18.4222	68.0255	89.4071	40.2316	128.435	-2.57169	-3.15789	-3.4478	-4.04833	-2.32524	-2.21997	-3.0447	-2.00966	Detected	Detected	Not Detected	Not Detected	Detected	Detected	Detected	Not Detected	0	A_33_P3217731	A_33_P3217731	ENST00000376484				7088	TLE1	"transducin-like enhancer of split 1 (E(sp1) homolog, Drosophila)"	ENST00000376484	THC2594224	"GO:0000122(negative regulation of transcription from RNA polymerase II promoter)|GO:0001106(RNA polymerase II transcription corepressor activity)|GO:0003682(chromatin binding)|GO:0005515(protein binding)|GO:0005634(nucleus)|GO:0005654(nucleoplasm)|GO:0005667(transcription factor complex)|GO:0005730(nucleolus)|GO:0005737(cytoplasm)|GO:0005829(cytosol)|GO:0006351(transcription, DNA-dependent)|GO:0…	"transducin-like enhancer of split 1 (E(sp1) homolog, Drosophila) [Source:HGNC Symbol;Acc:HGNC:11837] [ENST00000376484]"	chr9:84214882-84214823	hs|9q21.32	TTGCTTGTAATCTTCTTTTACATATCCATTTTAAGAAGTTTTGTATTTGCCTTTAAAAAA
A_33_P3335458	0.99998	0.0515814	2.09821	down	17.1892	58.9102	28.4766	31.0788	37.9136	107.315	49.2233	110.68	-4.41219	-2.80644	-3.86733	-3.29385	-3.1686	-1.95658	-2.75369	-2.22431	Detected	Detected	Detected	Detected	Not Detected	Detected	Detected	Not Detected	0	A_33_P3335458	A_33_P3335458	ENST00000418428							ENST00000418428	THC2770458			chr7:12581456-12581515	hs|7p21.3	GCTTCTCTGAGACACTCAAGTATATCAAAAGAGAGAAGATCTCCAAGTAACAGAAATAAT
A_33_P3209283	0.99998	0.0324603	1.56134	down	263.104	230.075	295.874	149.755	270.584	414.219	257.581	704.591	-0.476131	-0.840919	-0.490198	-1.02524	-0.33331	-0.00804138	-0.366073	0.446084	Detected	Detected	Detected	Detected	Detected	Detected	Detected	Detected	0	A_33_P3209283	A_33_P3209283	ENST00000367469				23328	SASH1	SAM and SH3 domain containing 1	ENST00000367469	THC2729598	GO:0000209(protein polyubiquitination)|GO:0008022(protein C-terminus binding)|GO:0010595(positive regulation of endothelial cell migration)|GO:0016020(membrane)|GO:0019901(protein kinase binding)|GO:0031435(mitogen-activated protein kinase kinase kinase binding)|GO:0031666(positive regulation of lipopolysaccharide-mediated signaling pathway)|GO:0032947(protein complex scaffold)|GO:0043234(protein…	SAM and SH3 domain containing 1 [Source:HGNC Symbol;Acc:HGNC:19182] [ENST00000367469]	chr6:148761770-148761829	hs|6q24.3	CTTATTGTGAATAAACCCTAAATAAATCTCCGGAAATAGAAAGGGAAAGGATAGGTGCAT
A_21_P0010751	0.99998	0.0857778	1.52085	down	54.0598	91.5037	78.4201	55.0735	62.1359	98.5415	142.499	167.169	-2.75914	-2.17112	-2.40589	-2.46842	-2.45589	-2.07963	-1.22015	-1.62939	Detected	Detected	Detected	Detected	Detected	Detected	Detected	Detected	0	A_21_P0010751	A_21_P0010751	ENST00000447500							ENST00000447500	THC2565714		"BC050393 F-box only protein 25, isoform 1 {Homo sapiens} (exp=-1; wgp=0; cg=0), partial (35%) [THC2565714]"	chr1:736402-736343	hs|1p36.33	CAGCCGTGAAGAGCTTCTTCATTACGACTTTATTTCCTAAGTCTATAAACTTTGATTTTC
A_21_P0009997	0.99998	0.0460281	1.97623	down	48.5941	33.4042	35.5433	14.5441	36.9783	56.2796	76.3208	102.835	-2.91291	-3.62492	-3.54753	-4.38934	-3.20463	-2.88775	-2.12095	-2.33037	Detected	Detected	Not Detected	Not Detected	Detected	Detected	Detected	Not Detected	0	A_21_P0009997	A_21_P0009997	lnc-IDH3B-1:1			Hs.580757		lnc-IDH3B-1	lnc-IDH3B-1:1				"LNCipedia lincRNA (lnc-IDH3B-1), lincRNA [lnc-IDH3B-1:1]"	chr20:2672773-2672714	hs|20p13	CATTTTCAGTTTCCATCTGTGCCTTTCAGGAACCTCCTGATTTCTGATTGCGAGTTGGAC
A_33_P3237580	0.99998	0.0258851	1.75101	down	1041.64	2026.93	1178.65	1168.11	1418.75	3138.82	2069.22	3784.48	1.50903	2.2982	1.50389	1.93825	2.05717	2.91372	2.63992	2.87132	Detected	Detected	Detected	Detected	Detected	Detected	Detected	Detected	0	A_33_P3237580	A_33_P3237580	NM_001242791	NM_001242791	NM_001242791	Hs.434138	729220	FLJ45513	uncharacterized LOC729220		THC2479551		"Homo sapiens uncharacterized LOC729220 (FLJ45513), mRNA [NM_001242791]"	chr17:47924945-47925004	hs|17q21.33	CATGAGGTTGATGGGAGGATTGAGTTAATATTTATAAAGCATTTCAGACAGTGCCAGAGA
A_23_P47484	0.99998	0.0467976	1.84063	down	39.243	28.3347	20.3112	12.4637	31.0994	52.6728	50.7559	49.5918	-3.22126	-3.86238	-4.35483	-4.61204	-3.45442	-2.9833	-2.70945	-3.38253	Not Detected	Detected	Not Detected	Not Detected	Detected	Detected	Detected	Not Detected	0	A_23_P47484	A_23_P47484	NM_145016	NM_145016	NM_145016	Hs.254271	219970	GLYATL2	glycine-N-acyltransferase-like 2	ENST00000532258	THC2485797	GO:0005739(mitochondrion)|GO:0005783(endoplasmic reticulum)|GO:0008152(metabolic process)|GO:0047961(glycine N-acyltransferase activity)	"Homo sapiens glycine-N-acyltransferase-like 2 (GLYATL2), mRNA [NM_145016]"	chr11:58602251-58602192	hs|11q12.1	ACTGGGCCTTTGGGAAAAATGAGAGGAGCTTGAAATATATTGAACGCTGCCTCCAGGATT
A_33_P3416331	0.99998	0.0661996	1.67066	down	52.7953	104.092	98.6126	90.6816	81.0665	156.42	142.102	271.133	-2.79328	-1.98516	-2.07534	-1.74897	-2.07221	-1.41301	-1.22418	-0.931701	Detected	Detected	Detected	Detected	Detected	Detected	Detected	Detected	0	A_33_P3416331	A_33_P3416331	NM_001010893	NM_001010893	NM_001010893	Hs.683849	347051	SLC10A5	"solute carrier family 10, member 5"	ENST00000518568	THC2602371	GO:0005887(integral to plasma membrane)|GO:0006814(sodium ion transport)|GO:0008508(bile acid:sodium symporter activity)|GO:0015721(bile acid and bile salt transport)|GO:0055085(transmembrane transport)	"Homo sapiens solute carrier family 10, member 5 (SLC10A5), mRNA [NM_001010893]"	chr8:82605996-82605937	hs|8q21.13	CATGTGTTCTGGATGTGAAATGTTACTGATCATTCTAGTTTACAAGGCTAAGAAAAGATG
A_33_P3299122	0.99998	0.0645084	1.69678	down	39.9571	69.6786	41.224	18.6731	45.3928	83.0352	54.3859	110.592	-3.19524	-2.56424	-3.33362	-4.02882	-2.90885	-2.32664	-2.6098	-2.22545	Detected	Detected	Detected	Not Detected	Detected	Detected	Detected	Detected	0	A_33_P3299122	A_33_P3299122	ENST00000402929		X71347		6927	HNF1A	HNF1 homeobox A	ENST00000402929	NP1174009	"GO:0001077(RNA polymerase II core promoter proximal region sequence-specific DNA binding transcription factor activity involved in positive regulation of transcription)|GO:0003677(DNA binding)|GO:0003700(sequence-specific DNA binding transcription factor activity)|GO:0005515(protein binding)|GO:0005634(nucleus)|GO:0005654(nucleoplasm)|GO:0005737(cytoplasm)|GO:0006351(transcription, DNA-dependent…	HNF1 homeobox A [Source:HGNC Symbol;Acc:HGNC:11621] [ENST00000402929]	chr12:121435710-121435769	hs|12q24.31	CATGCATTTGTGTGCATGCCTGTGTTTCTCTGAAACTCTTAGGGCCATATGAATTTCTAA
A_33_P3422810	0.99998	0.0629803	2.15525	down	16.3974	22.1196	21.7059	30.2201	101.206	46.7399	27.0634	51.1735	-4.48023	-4.21963	-4.25902	-3.33427	-1.7521	-3.15571	-3.61668	-3.33723	Detected	Detected	Not Detected	Detected	Not Detected	Not Detected	Detected	Not Detected	0	A_33_P3422810	A_33_P3422810	NM_025218	NM_025218	NM_025218	Hs.653255	80329	ULBP1	UL16 binding protein 1	ENST00000229708	THC2520919	GO:0002474(antigen processing and presentation of peptide antigen via MHC class I)|GO:0005783(endoplasmic reticulum)|GO:0005886(plasma membrane)|GO:0030101(natural killer cell activation)|GO:0042267(natural killer cell mediated cytotoxicity)|GO:0042605(peptide antigen binding)|GO:0046658(anchored to plasma membrane)|GO:0046703(natural killer cell lectin-like receptor binding)|GO:0050776(regulatio…	"Homo sapiens UL16 binding protein 1 (ULBP1), mRNA [NM_025218]"	chr6:150292927-150292986	hs|6q25.1	GATGCACTGACCAGGAATTGTGATAATCCTTTTCATTTTTATGGCTTTTTACAGTTTCTC
A_33_P3238606	0.99998	0.0393346	1.75416	down	181.825	273.436	294.835	103.063	449.46	405.726	239.181	418.527	-1.00921	-0.591819	-0.495272	-1.56433	0.398809	-0.0379286	-0.472998	-0.305381	Detected	Detected	Detected	Detected	Detected	Detected	Detected	Detected	0	A_33_P3238606	A_33_P3238606	ENST00000431582				401577	CD99P1	CD99 molecule pseudogene 1	ENST00000431582			CD99 molecule pseudogene 1 [Source:HGNC Symbol;Acc:HGNC:7083] [ENST00000431582]	chrX:2534153-2534212	hs|Xp22.33	CATTGAATAAGAGCTTTTAGATGTAGACTTGATATGAGGAAAAGAATCTGTGTGTTTCCC
A_33_P3342752	0.99998	0.0978974	2.83786	down	16.455	42.2247	17.3397	11.0673	102.675	37.5074	115.353	24.843	-4.47517	-3.28686	-4.58303	-4.78348	-1.7313	-3.47318	-1.52505	-4.37979	Detected	Detected	Not Detected	Not Detected	Not Detected	Detected	Not Detected	Not Detected	0	A_33_P3342752	A_33_P3342752	ENST00000366873				388743	CAPN8	calpain 8	ENST00000366873	THC2675303	GO:0004198(calcium-dependent cysteine-type endopeptidase activity)|GO:0005509(calcium ion binding)|GO:0005737(cytoplasm)|GO:0005794(Golgi apparatus)|GO:0006508(proteolysis)|GO:0007586(digestion)	calpain 8 [Source:HGNC Symbol;Acc:HGNC:1485] [ENST00000366873]	chr1:223805100-223805041	hs|1q41	TATGGGATCCACAGATATCCGGCTTTAAAATCCATAAACTTGAGCCCTAAAACAAACAAA
A_23_P357760	0.99998	0.0445342	1.54653	down	26.3552	40.2929	43.7967	38.2598	55.7619	57.3043	68.8753	59.0234	-3.7956	-3.35443	-3.24629	-2.99395	-2.61203	-2.86172	-2.26904	-3.13134	Detected	Detected	Not Detected	Detected	Not Detected	Detected	Detected	Detected	0	A_23_P357760	A_23_P357760	ENST00000481340	XM_005274516	XM_005274516	Hs.528631	414	ARSD	arylsulfatase D	ENST00000481340	NP164738	GO:0004065(arylsulfatase activity)|GO:0005764(lysosome)|GO:0005788(endoplasmic reticulum lumen)|GO:0006665(sphingolipid metabolic process)|GO:0006687(glycosphingolipid metabolic process)|GO:0043687(post-translational protein modification)|GO:0044267(cellular protein metabolic process)|GO:0044281(small molecule metabolic process)|GO:0046872(metal ion binding)|GO:0070062(extracellular vesicular exo…	arylsulfatase D [Source:HGNC Symbol;Acc:HGNC:717] [ENST00000481340]	chrX:2832639-2832580	hs|Xp22.33	TGTGTCTCCTGAGACAAGCATCGTGATAGAGTTCACAGTCTTAAAAGTCTGCATTTTCAG
A_33_P3385062	0.99998	0.0198895	1.73552	down	23.2965	46.3893	30.5474	17.9267	51.4696	52.2965	32.8916	77.3915	-3.97358	-3.15116	-3.76606	-4.08767	-2.72759	-2.99365	-3.33531	-2.74046	Detected	Detected	Not Detected	Not Detected	Not Detected	Not Detected	Detected	Not Detected	0	A_33_P3385062	A_33_P3385062	ENST00000243706		CR749640	Hs.665869	79441	HAUS3	"HAUS augmin-like complex, subunit 3"	ENST00000243706		GO:0003674(molecular_function)|GO:0005737(cytoplasm)|GO:0005813(centrosome)|GO:0005819(spindle)|GO:0005874(microtubule)|GO:0007067(mitosis)|GO:0051225(spindle assembly)|GO:0051297(centrosome organization)|GO:0051301(cell division)|GO:0070652(HAUS complex)	"HAUS augmin-like complex, subunit 3 [Source:HGNC Symbol;Acc:HGNC:28719] [ENST00000243706]"	chr4:2230469-2230410	hs|4p16.3	GACAATATGTGTATTGTGCTGCTATAGAAATGTAAACTCTTAGGTGGCAAGGATTATTGG
A_33_P3377911	0.99998	0.0665503	1.67833	down	390.179	738.599	471.237	315.829	408.753	875.445	796.722	1523.27	0.092371	0.841768	0.181274	0.0512924	0.261847	1.07158	1.26297	1.5584	Detected	Detected	Detected	Detected	Detected	Detected	Detected	Detected	0	A_33_P3377911	A_33_P3377911	ENST00000432045							ENST00000432045	THC2499144		microRNA 29b-1 [Source:HGNC Symbol;Acc:HGNC:31619] [ENST00000432045]	chr7:130565591-130565532	hs|7q32.3	AAACCCCAGGGGAAGTGACCTTAAGCCAGTTTGCTGGCTTTTCATGTCACAGAAAACAAT
A_23_P400449	0.99998	0.0981606	2.40502	down	19.5149	36.3622	6.66263	23.2567	32.2723	70.5277	57.7458	35.7173	-4.22912	-3.50251	-5.96294	-3.71213	-3.40102	-2.56217	-2.52331	-3.85601	Detected	Detected	Not Detected	Not Detected	Not Detected	Detected	Detected	Not Detected	0	A_23_P400449	A_23_P400449	NM_020927	NM_020927	NM_020927	Hs.461405	57687	VAT1L	vesicle amine transport 1-like	ENST00000302536	THC2462502	GO:0008270(zinc ion binding)|GO:0016491(oxidoreductase activity)|GO:0055114(oxidation-reduction process)	"Homo sapiens vesicle amine transport 1-like (VAT1L), mRNA [NM_020927]"	chr16:78013635-78013694	hs|16q23.1	TAATCGCAAATTACTCCAGATGGTTAAAGAAAACCCTTTCAGAATACAGAACGAGAAAAC
A_33_P3418394	0.99998	0.0175936	1.55868	down	166.004	276.596	348.014	211.671	328.834	473.836	305.388	535.425	-1.14055	-0.575245	-0.256033	-0.526027	-0.0520248	0.185953	-0.120456	0.049983	Detected	Detected	Detected	Detected	Detected	Detected	Detected	Detected	0	A_33_P3418394	A_33_P3418394	NM_004707	NM_004707	NM_004707	Hs.264482	9140	ATG12	autophagy related 12	ENST00000509910	THC2520862	GO:0000045(autophagic vacuole assembly)|GO:0000422(mitochondrion degradation)|GO:0005515(protein binding)|GO:0006501(C-terminal protein lipidation)|GO:0006995(cellular response to nitrogen starvation)|GO:0019776(Atg8 ligase activity)|GO:0032480(negative regulation of type I interferon production)|GO:0034045(pre-autophagosomal structure membrane)|GO:0034274(Atg12-Atg5-Atg16 complex)|GO:0045087(inn…	"Homo sapiens autophagy related 12 (ATG12), transcript variant 1, mRNA [NM_004707]"	chr5:115165900-115165841	hs|5q22.3	GTAGCTAACCTTATTTGTTTTCTTTCCTAACAACTCTGAAGAATACATAGGACTTTGCAC
A_24_P143686	0.99998	0.0327285	1.62882	down	677.518	1057.96	1159.71	854.748	1318.79	1144.38	1835.6	2303.82	0.888494	1.36018	1.48052	1.48765	1.95176	1.45806	2.46708	2.15526	Detected	Detected	Detected	Detected	Detected	Detected	Detected	Detected	0	A_24_P143686	A_24_P143686	NM_001080394	NM_001080394	NM_001080394	Hs.381058	23514	SPIDR	scaffolding protein involved in DNA repair	ENST00000297423	THC2529421	GO:0000228(nuclear chromosome)|GO:0000724(double-strand break repair via homologous recombination)|GO:0005515(protein binding)|GO:0005654(nucleoplasm)|GO:0006974(response to DNA damage stimulus)|GO:0010569(regulation of double-strand break repair via homologous recombination)|GO:0031334(positive regulation of protein complex assembly)|GO:0070202(regulation of establishment of protein localization…	"Homo sapiens scaffolding protein involved in DNA repair (SPIDR), transcript variant 1, mRNA [NM_001080394]"	chr8:48642027-48647927	hs|8q11.21	GAGCTACGAAGTGAAGAGTGTCCTCGGAAAGGAAGTGGGGTTGTTAAATTGTTTTGTCCA
A_19_P00326178	0.99998	0.0266519	1.53903	down	40.6634	27.3555	44.1158	26.0874	37.4612	55.9488	53.772	81.3281	-3.16996	-3.91312	-3.23581	-3.54643	-3.18592	-2.89625	-2.62617	-2.66888	Detected	Detected	Not Detected	Not Detected	Detected	Detected	Detected	Detected	0	A_19_P00326178	A_19_P00326178	NM_033109	NM_033109	NM_033109	Hs.388733	87178	PNPT1	polyribonucleotide nucleotidyltransferase 1	ENST00000619878		GO:0000175(3'-5'-exoribonuclease activity)|GO:0000957(mitochondrial RNA catabolic process)|GO:0000958(mitochondrial mRNA catabolic process)|GO:0000962(positive regulation of mitochondrial RNA catabolic process)|GO:0000964(mitochondrial RNA 5'-end processing)|GO:0000965(mitochondrial RNA 3'-end processing)|GO:0004654(polyribonucleotide nucleotidyltransferase activity)|GO:0005515(protein binding)|G…	"Homo sapiens polyribonucleotide nucleotidyltransferase 1 (PNPT1), mRNA [NM_033109]"	chr2:55861289-55861230	hs|2p16.1	GTAAAATAGCATGTTAGGCAATGTTGATATACTTCTGAAATATTAAAGATTAATTGAAAA
A_24_P145216	0.99998	0.026055	1.63872	down	39.6603	27.2129	50.5393	31.8819	41.5645	64.5245	63.2884	94.2871	-3.206	-3.92066	-3.0397	-3.25704	-3.03596	-2.69052	-2.39109	-2.45557	Detected	Detected	Not Detected	Detected	Detected	Detected	Detected	Detected	0	A_24_P145216	A_24_P145216	BC030635		BC030635	Hs.636199	100291323	LOC100291323	uncharacterized LOC100291323		THC2524099		"Homo sapiens, clone IMAGE:4108565, mRNA, partial cds. [BC030635]"	chrX:3737327-3737268	hs|Xp22.33	TTGCATTACATCAAACTAAAAGGGAGAAACACAAATATAAAAAATAAAAATCCAGAAATT
A_24_P162244	0.99998	0.0535712	1.78933	down	78.3131	231.477	99.3894	135.18	195.181	225.491	194.112	372.94	-2.22444	-0.832156	-2.06402	-1.17297	-0.804575	-0.885362	-0.774213	-0.471759	Detected	Detected	Detected	Detected	Detected	Detected	Detected	Detected	0	A_24_P162244	A_24_P162244	ENST00000303521		AB040887		49855	SCAPER	S-phase cyclin A-associated protein in the ER	ENST00000303521	THC2606045	GO:0005634(nucleus)|GO:0005654(nucleoplasm)|GO:0005737(cytoplasm)|GO:0005783(endoplasmic reticulum)|GO:0046872(metal ion binding)	S-phase cyclin A-associated protein in the ER [Source:HGNC Symbol;Acc:HGNC:13081] [ENST00000303521]	chr15:76672292-76672233	hs|15q24.3	TACAGGGGACTCCATATCATAAACAAGCATCTAGGATAAGTCAGCTGTTCGGTCAGTCAC
A_33_P3314471	0.99998	0.0982293	1.73743	down	11.4882	38.019	38.9517	23.1467	33.5693	40.7206	41.2993	81.1162	-4.99354	-3.43823	-3.41542	-3.71897	-3.34417	-3.3546	-3.00691	-2.67264	Detected	Detected	Not Detected	Not Detected	Not Detected	Detected	Detected	Detected	0	A_33_P3314471	A_33_P3314471	ENST00000474969				10989	IMMT	"inner membrane protein, mitochondrial"	ENST00000474969	THC2511124	GO:0005515(protein binding)|GO:0005739(mitochondrion)|GO:0005743(mitochondrial inner membrane)|GO:0008150(biological_process)|GO:0009409(response to cold)|GO:0016020(membrane)|GO:0016021(integral to membrane)|GO:0051560(mitochondrial calcium ion homeostasis)	"inner membrane protein, mitochondrial [Source:HGNC Symbol;Acc:HGNC:6047] [ENST00000474969]"	chr2:86385558-86385499	hs|2p11.2	GACACAGCTGCAACACTACTCTTGTAGTTTTAGCTGTGGTGAACATGAGTTCCAGCTAGT
A_33_P3312466	0.99998	0.0705269	3.1495	down	42.6474	83.051	65.5371	205.639	85.626	369.545	291.871	648.986	-3.10124	-2.31095	-2.6648	-0.567735	-1.99326	-0.172684	-0.185769	0.327485	Detected	Detected	Detected	Detected	Detected	Detected	Detected	Detected	0	A_33_P3312466	A_33_P3312466	NM_152547	NM_152547	NM_152547	Hs.546502	153579	BTNL9	butyrophilin-like 9	ENST00000327705	THC2473157	GO:0016021(integral to membrane)	"Homo sapiens butyrophilin-like 9 (BTNL9), mRNA [NM_152547]"	chr5:180488371-180488430	hs|5q35.3	GGGAGAAGGATACACCAAAAAACTAAGTGATTATCTTTGGATGGGAAAATGTTTGGTAAT
A_32_P70158	0.99998	0.0369267	1.54668	down	93.6779	113.128	149.08	137.583	177.631	215.947	206.782	200.129	-1.96598	-1.86507	-1.47909	-1.14755	-0.940497	-0.947757	-0.682988	-1.36977	Detected	Detected	Detected	Detected	Detected	Detected	Detected	Detected	0	A_32_P70158	A_32_P70158	NM_006864	NM_006864	NM_006864	Hs.631592	11025	LILRB3	"leukocyte immunoglobulin-like receptor, subfamily B (with TM and ITIM domains), member 3"	ENST00000346401	THC2559646	GO:0002376(immune system process)|GO:0004872(receptor activity)|GO:0004888(transmembrane signaling receptor activity)|GO:0005515(protein binding)|GO:0005887(integral to plasma membrane)|GO:0006952(defense response)|GO:0007166(cell surface receptor signaling pathway)|GO:0045671(negative regulation of osteoclast differentiation)	"Homo sapiens leukocyte immunoglobulin-like receptor, subfamily B (with TM and ITIM domains), member 3 (LILRB3), transcript variant 2, mRNA [NM_006864]"	chr19:54720832-54720773	hs|19q13.42	GCTGGGAACTTGTGGGACTCACCTGACTCAAAGATGACTAATATCGTCCCATTTTGGAAA
A_23_P386384	0.99998	0.0344782	1.62235	down	57.1807	96.8792	107.156	76.9596	141.501	202.047	93.327	151.362	-2.67816	-2.08876	-1.95547	-1.98568	-1.26857	-1.04374	-1.83073	-1.7727	Detected	Detected	Detected	Detected	Detected	Detected	Detected	Detected	0	A_23_P386384	A_23_P386384	NM_152377	NM_152377	NM_152377	Hs.47385	127795	C1orf87	chromosome 1 open reading frame 87	ENST00000488027	THC2484670		"Homo sapiens chromosome 1 open reading frame 87 (C1orf87), mRNA [NM_152377]"	chr1:60456377-60456318	hs|1p32.1	GAGCCAGCACTGCGGTACTTAAAGGAGCTATGATAACAAGCCCATATTGTGAGAACAGAT
A_33_P3464855	0.99998	0.0241917	1.75353	down	43.841	40.8772	53.1218	67.5958	72.2407	90.4929	96.9335	122.529	-3.06141	-3.33366	-2.9678	-2.17284	-2.2385	-2.20256	-1.77603	-2.07758	Detected	Detected	Not Detected	Detected	Detected	Detected	Detected	Not Detected	0	A_33_P3464855	A_33_P3464855	AL050097		AL050097	Hs.667735	26069	DKFZP586B0319	DKFZP586B0319 protein				Homo sapiens mRNA; cDNA DKFZp586B0319 (from clone DKFZp586B0319) [AL050097]	chr3:196858864-196858805	hs|3q29	GACATAAACTACCACTTCTAATCAGTGTTATAGTTGAGATTCTATCCAGGGCAATAAGAA
A_24_P93948	0.99998	0.0943258	1.65742	down	108.103	213.688	188.677	58.5307	145.134	312.389	174.388	310.724	-1.75936	-0.947518	-1.13926	-2.38059	-1.232	-0.415091	-0.928798	-0.735068	Detected	Detected	Detected	Detected	Detected	Detected	Detected	Detected	0	A_24_P93948	A_24_P93948	ENST00000455537		AB210045	Hs.151219	3798	KIF5A	kinesin family member 5A	ENST00000455537	THC2601860	GO:0003774(motor activity)|GO:0005515(protein binding)|GO:0005524(ATP binding)|GO:0005829(cytosol)|GO:0005871(kinesin complex)|GO:0005874(microtubule)|GO:0007018(microtubule-based movement)|GO:0007268(synaptic transmission)|GO:0007411(axon guidance)|GO:0007596(blood coagulation)|GO:0008017(microtubule binding)|GO:0008104(protein localization)|GO:0008152(metabolic process)|GO:0008574(plus-end-dire…	kinesin family member 5A [Source:HGNC Symbol;Acc:HGNC:6323] [ENST00000455537]	chr12:57980041-57980100	hs|12q13.3	CATGGTTCTTTTAAAAACACATAAGGAAATGTGAGGGTGTAGCGCAGATGAGGAGAGAGA
A_23_P430168	0.99998	0.00301598	1.88656	down	62.3819	62.4354	86.4735	62.2114	99.2579	116.757	144.321	202.512	-2.55257	-2.72259	-2.26485	-2.2926	-1.78013	-1.83492	-1.20182	-1.35269	Detected	Detected	Detected	Detected	Detected	Detected	Detected	Detected	0	A_23_P430168	A_23_P430168	ENST00000484561		AB053316	Hs.516629	130026	ICA1L	"islet cell autoantigen 1,69kDa-like"	ENST00000484561	THC2484278	GO:0019904(protein domain specific binding)	"islet cell autoantigen 1,69kDa-like [Source:HGNC Symbol;Acc:HGNC:14442] [ENST00000484561]"	chr2:203690328-203690269	hs|2q33.2	TTGTGAATAGCTTCTTATGGCAAAATATGAATATTTACAGTTACCTGTTCTCAAAGGCCC
A_33_P3336282	0.99998	0.0474593	1.67925	down	550.084	368.85	347.424	198.39	608.567	799.143	386.067	755.828	0.587887	-0.15999	-0.258484	-0.619514	0.836031	0.940021	0.217751	0.547357	Detected	Detected	Detected	Detected	Detected	Detected	Detected	Detected	0	A_33_P3336282	A_33_P3336282	NM_001293725	NM_001293725	NM_001293725	Hs.369519	6875	TAF4B	"TAF4b RNA polymerase II, TATA box binding protein (TBP)-associated factor, 105kDa"	ENST00000400466	NP090764	"GO:0003677(DNA binding)|GO:0003700(sequence-specific DNA binding transcription factor activity)|GO:0005654(nucleoplasm)|GO:0005669(transcription factor TFIID complex)|GO:0005730(nucleolus)|GO:0005737(cytoplasm)|GO:0006355(regulation of transcription, DNA-dependent)|GO:0006366(transcription from RNA polymerase II promoter)|GO:0006367(transcription initiation from RNA polymerase II promoter)|GO:00…	"Homo sapiens TAF4b RNA polymerase II, TATA box binding protein (TBP)-associated factor, 105kDa (TAF4B), transcript variant 1, mRNA [NM_001293725]"	chr18:23873435-23873494	hs|18q11.2	CACTTCAAGCATCTCCTACTCAGAAAAATAGAATAAAAGAGAATGTAACATCATGCTTCC
A_21_P0010913	0.99998	0.0133552	1.86913	down	43.9345	24.9694	27.0242	19.5776	53.3244	47.8271	42.4508	83.5019	-3.05834	-4.04479	-3.94286	-3.96057	-2.67652	-3.12253	-2.96724	-2.63082	Detected	Detected	Not Detected	Not Detected	Detected	Detected	Detected	Not Detected	0	A_21_P0010913	A_21_P0010913	ENST00000432452							ENST00000432452	THC2765998			chr10:3977924-3977983	hs|10p15.1	GCCTGAACATCATCTATTTAGTTAGCTTGTGTTGTTTAGATGTGCTTCAGATCTCAAAAA
A_21_P0000117	0.99998	0.0405211	1.55209	down	24.9541	31.3139	38.5741	25.3296	27.1779	50.9779	50.2198	81.2656	-3.87442	-3.71815	-3.42947	-3.58895	-3.64888	-3.03049	-2.72477	-2.66999	Not Detected	Detected	Not Detected	Not Detected	Not Detected	Detected	Detected	Detected	0	A_21_P0000117	A_21_P0000117	NM_001193281	NM_001193281	NM_001193281	Hs.27695	4281	MID1	midline 1		THC2626906	GO:0000226(microtubule cytoskeleton organization)|GO:0005819(spindle)|GO:0005829(cytosol)|GO:0005874(microtubule)|GO:0005875(microtubule associated complex)|GO:0005881(cytoplasmic microtubule)|GO:0007026(negative regulation of microtubule depolymerization)|GO:0007389(pattern specification process)|GO:0008017(microtubule binding)|GO:0008152(metabolic process)|GO:0008270(zinc ion binding)|GO:001687…	"Homo sapiens midline 1 (MID1), transcript variant 9, mRNA [NM_001193281]"	chrX:10473439-10473380	hs|Xp22.2	CCTTCCATTCTGCTTCTTCATTTTGGAACTGCTTCTAACAAAGTTACCATTAAACACAAA
A_33_P3234267	0.99998	0.0166599	1.58606	down	2050.12	2546.08	2667.23	1665.04	2151.65	4847.35	3378.39	5312.99	2.48587	2.62718	2.68209	2.44963	2.65799	3.54069	3.34716	3.36075	Detected	Detected	Detected	Detected	Detected	Detected	Detected	Detected	0	A_33_P3234267	A_33_P3234267	AK131364		AK131364	Hs.466137	100130442	LOC100130442	uncharacterized LOC100130442		THC2478467		"Homo sapiens cDNA FLJ16405 fis, clone UTERU2011220. [AK131364]"	chr19:17202354-17202413	hs|19p13.11	TAAAAATACAAAAATTAGCTGGGTATGGTAGTGTTCAGGCCCAGGTATAGGGGGTCAGCC
A_33_P3361896	0.99998	0.0875922	1.65401	down	20.8063	26.4895	38.4322	21.1988	20.7101	54.2062	57.5464	66.3876	-4.13667	-3.95953	-3.43479	-3.84579	-4.04098	-2.9419	-2.5283	-2.96172	Not Detected	Detected	Not Detected	Not Detected	Not Detected	Detected	Detected	Detected	0	A_33_P3361896	A_33_P3361896	AK127538		AK127538	Hs.689496	100127994	LOC100127994	uncharacterized LOC100127994		THC2491217		"Homo sapiens cDNA FLJ45631 fis, clone CHONS2001797. [AK127538]"	chr18:77257017-77257076	hs|18q23	CCACTAGAGAGATGTGATGAGCAAAGATTTCCGCTCAGAACTCCTAACATCCAAGTATGA
A_33_P3531373	0.99998	0.0447902	1.59183	down	62.7997	85.4098	121.327	54.5756	88.3155	203.288	109.263	148.351	-2.54294	-2.27055	-1.77628	-2.48152	-1.94865	-1.03491	-1.6033	-1.80169	Detected	Detected	Detected	Detected	Detected	Detected	Detected	Detected	0	A_33_P3531373	A_33_P3531373	ENST00000602761	XR_252283	XR_252283	Hs.649292	340340	LOC340340	uncharacterized LOC340340	ENST00000602761	THC2627984		"PREDICTED: Homo sapiens uncharacterized LOC340340 (LOC340340), misc_RNA [XR_252283]"	chr7:106423149-106423208	hs|7q22.3	CTTTGAAAAACTATGTATCCCCTTGCACATTTTCAAGCAGACACCTAAGATTTTTCATCA
A_32_P83098	0.99998	0.0807174	1.63143	down	315.543	678.634	893.603	459.59	566.662	1067.04	1040.05	1264.23	-0.213926	0.71961	1.10445	0.592499	0.733105	1.35711	1.64748	1.28948	Detected	Detected	Detected	Detected	Detected	Detected	Detected	Detected	0	A_32_P83098	A_32_P83098	NM_000336	NM_000336	NM_000336	Hs.414614	6338	SCNN1B	"sodium channel, non voltage gated 1 beta subunit"	ENST00000307331	THC2742182	GO:0005515(protein binding)|GO:0005886(plasma membrane)|GO:0005887(integral to plasma membrane)|GO:0006814(sodium ion transport)|GO:0007588(excretion)|GO:0009897(external side of plasma membrane)|GO:0015280(ligand-gated sodium channel activity)|GO:0016324(apical plasma membrane)|GO:0034220(ion transmembrane transport)|GO:0034706(sodium channel complex)|GO:0035725(sodium ion transmembrane transpor…	"Homo sapiens sodium channel, non voltage gated 1 beta subunit (SCNN1B), mRNA [NM_000336]"	chr16:23391444-23391754	hs|16p12.2	TCCAAGAATTTAACTATCGCACCATTGAAGAATCAGCAGCCAATAACATCGTCTGGCTGC
A_33_P3312799	0.99998	0.0606843	1.84164	down	1039.31	1432.74	656.217	771.779	1225.99	1951.45	1092.36	4236.08	1.50579	1.79768	0.658993	1.34034	1.84649	2.22804	1.71827	3.03395	Detected	Detected	Detected	Detected	Detected	Detected	Detected	Detected	0	A_33_P3312799	A_33_P3312799	ENST00000420308							ENST00000420308	THC2774746		"Q9UMX8_HUMAN (Q9UMX8) Melanoma antigen, complete [THC2774746]"	chr9:69450003-69449944	hs|9q21.11	TCCAAGGTGCCCTGACTCACCTTCTCTGCAGATGGAGGCAAGGAGACTCCACAGACAAAC
A_23_P401076	0.99998	0.0572292	1.51992	down	76.0415	101.507	108.249	94.2778	85.9685	152.851	172.325	236.921	-2.26691	-2.02144	-1.94083	-1.69286	-1.9875	-1.44631	-0.945968	-1.1263	Detected	Detected	Detected	Detected	Detected	Detected	Detected	Detected	0	A_23_P401076	A_23_P401076	NM_145006	NM_145006	NM_145006	Hs.88417	203328	SUSD3	sushi domain containing 3	ENST00000375469	THC2471501	GO:0016021(integral to membrane)	"Homo sapiens sushi domain containing 3 (SUSD3), transcript variant 1, mRNA [NM_145006]"	chr9:95847304-95847363	hs|9q22.31	TGGCCTCCCACTAACTAGCATTCCTTTAAAGAGACTGGGAAATGTTTTAAGCAAATCTAG
A_19_P00322910	0.99998	0.0876419	1.7113	down	39.1564	30.3371	43.7249	21.3384	35.3255	40.3745	64.0479	132.793	-3.22444	-3.76387	-3.24865	-3.83633	-3.2706	-3.36692	-2.37388	-1.96153	Detected	Detected	Not Detected	Not Detected	Detected	Detected	Detected	Detected	0	A_19_P00322910	A_19_P00322910	NM_057179	NM_057179	NM_057179	Hs.422585	117581	TWIST2	twist family bHLH transcription factor 2	ENST00000448943	THC2486319	"GO:0000122(negative regulation of transcription from RNA polymerase II promoter)|GO:0001076(RNA polymerase II transcription factor binding transcription factor activity)|GO:0001649(osteoblast differentiation)|GO:0003677(DNA binding)|GO:0003682(chromatin binding)|GO:0003700(sequence-specific DNA binding transcription factor activity)|GO:0005515(protein binding)|GO:0005634(nucleus)|GO:0005667(tran…	"Homo sapiens twist family bHLH transcription factor 2 (TWIST2), transcript variant 2, mRNA [NM_057179]"	chr2:239795664-239795723	hs|2q37.3	AACCTTCACCAAGGTCTTGGAACATGAAGCAGAGACTCTGGTGCTGACTCTATCATTTGA
A_33_P3221989	0.99998	0.0761559	1.56504	down	250.784	206.074	146.254	99.9483	325.802	232.084	247.226	309.4	-0.54532	-0.999862	-1.50671	-1.6086	-0.0653896	-0.843788	-0.425272	-0.74123	Detected	Detected	Detected	Detected	Detected	Detected	Detected	Detected	0	A_33_P3221989	A_33_P3221989	NM_001005747	NM_001005747	NM_001005747	Hs.120725	785	CACNB4	"calcium channel, voltage-dependent, beta 4 subunit"	ENST00000539935	THC2478100	"GO:0005245(voltage-gated calcium channel activity)|GO:0005515(protein binding)|GO:0005829(cytosol)|GO:0005886(plasma membrane)|GO:0005891(voltage-gated calcium channel complex)|GO:0006810(transport)|GO:0006874(cellular calcium ion homeostasis)|GO:0007214(gamma-aminobutyric acid signaling pathway)|GO:0007268(synaptic transmission)|GO:0007411(axon guidance)|GO:0007528(neuromuscular junction develo…	"Homo sapiens calcium channel, voltage-dependent, beta 4 subunit (CACNB4), transcript variant 1, mRNA [NM_001005747]"	chr2:152694239-152694180	hs|2q23.3	GGAATTGGTGACCTATGTTTTATATTATCAAGGAAGCCTTAGATTCACTCTGATCTAAGA
A_23_P37892	0.99998	0.0332216	1.9705	down	21.0705	45.2877	57.2285	29.8305	40.2232	90.1484	67.4346	128.181	-4.11847	-3.18583	-2.86037	-3.35299	-3.08328	-2.20806	-2.29954	-2.01252	Detected	Detected	Not Detected	Not Detected	Not Detected	Detected	Detected	Detected	0	A_23_P37892	A_23_P37892	NM_133443	NM_133443	NM_133443	Hs.460693	84706	GPT2	glutamic pyruvate transaminase (alanine aminotransferase) 2	ENST00000569193	THC2466680	GO:0004021(L-alanine:2-oxoglutarate aminotransferase activity)|GO:0005759(mitochondrial matrix)|GO:0006103(2-oxoglutarate metabolic process)|GO:0008652(cellular amino acid biosynthetic process)|GO:0030170(pyridoxal phosphate binding)|GO:0034641(cellular nitrogen compound metabolic process)|GO:0042851(L-alanine metabolic process)|GO:0042853(L-alanine catabolic process)|GO:0044281(small molecule me…	"Homo sapiens glutamic pyruvate transaminase (alanine aminotransferase) 2 (GPT2), transcript variant 1, mRNA [NM_133443]"	chr16:46964768-46964827	hs|16q11.2	ATTTGCTTTCAAAATAAATAAGGTCAGCTAGTCTAGGAGGTTAACGTCGGGTAGGAATGC
A_33_P3280955	0.99998	0.0972981	1.94767	down	47.8695	69.8555	18.8542	57.2634	75.7979	74.9921	78.2673	149.024	-2.93459	-2.56058	-4.46222	-2.41217	-2.16915	-2.47362	-2.08462	-1.79516	Detected	Detected	Detected	Detected	Detected	Detected	Detected	Not Detected	0	A_33_P3280955	A_33_P3280955	XR_424776	XR_424776	XR_424776		100128079	LOC100128079	uncharacterized LOC100128079		THC2732599		"PREDICTED: Homo sapiens uncharacterized LOC100128079 (LOC100128079), transcript variant X2, misc_RNA [XR_424776]"	chr16:27730137-27730078	hs|16p12.1	AAGGGGTTCTGACTTATTCTGGCAAGTTTCTCCAGCTCTACAAGAACTTCTAGTGCTCTG
A_23_P73571	0.99998	0.0929984	2.66123	down	11.5961	50.6481	66.0354	88.6439	82.5645	188.376	109.851	128.799	-4.98005	-3.02444	-2.65387	-1.78176	-2.04579	-1.14482	-1.59555	-2.00558	Detected	Detected	Not Detected	Detected	Not Detected	Detected	Detected	Detected	0	A_23_P73571	A_23_P73571	NM_152423	NM_152423	NM_152423	Hs.592221	139221	MUM1L1	melanoma associated antigen (mutated) 1-like 1	ENST00000337685	THC2471767	GO:0070062(extracellular vesicular exosome)	"Homo sapiens melanoma associated antigen (mutated) 1-like 1 (MUM1L1), transcript variant 2, mRNA [NM_152423]"	chrX:105452546-105452605	hs|Xq22.3	ATGATATAAATGCCAACTGGCAAGTCATTCCAAACTGCTTGAAGGAGTAGATGAACCAGA
A_33_P3256550	0.99998	0.0743932	1.52461	down	87.0887	113.518	107.407	76.3757	74.8317	180.577	164.068	252.219	-2.07121	-1.8601	-1.95209	-1.99666	-2.18766	-1.20582	-1.0168	-1.03602	Detected	Detected	Detected	Detected	Detected	Detected	Detected	Detected	0	A_33_P3256550	A_33_P3256550	AF190155		AF190155		100131515	MST152	MSTP152		THC2482006		"Homo sapiens MSTP152 (MST152) mRNA, complete cds. [AF190155]"	chr6:151328182-151328241	hs|6q25.1	TGGATGATTTCCCTTCATCATGACCATTTCTTCCCTGGCTCTGCCTTTACCTATGAATCT
A_24_P9883	0.99998	0.0876247	1.90592	down	68.4472	215.69	214.352	113.216	138.119	275.369	309.194	513.034	-2.4187	-0.934064	-0.955198	-1.42877	-1.30347	-0.597068	-0.102587	-0.0116472	Detected	Detected	Detected	Detected	Detected	Detected	Detected	Detected	0	A_24_P9883	A_24_P9883	NM_138368	NM_138368	NM_138368	Hs.591957	91056	AP5B1	"adaptor-related protein complex 5, beta 1 subunit"	ENST00000532090		GO:0005515(protein binding)|GO:0005765(lysosomal membrane)|GO:0015031(protein transport)|GO:0016197(endosomal transport)|GO:0030119(AP-type membrane coat adaptor complex)	"Homo sapiens adaptor-related protein complex 5, beta 1 subunit (AP5B1), mRNA [NM_138368]"	chr11:65544099-65544040	hs|11q13.1	TAATTTGTGCTTAGGAATCTTCCCAGGTAAGAAGAACTAGTTCCTCTAGTTGTTGTTTTT
A_21_P0006649	0.99998	0.0777533	2.22541	down	10.8765	14.0791	49.6105	15.3159	21.9521	42.0573	44.6792	88.2874	-5.07248	-4.87139	-3.06646	-4.31474	-3.95695	-3.30801	-2.89343	-2.55042	Not Detected	Detected	Not Detected	Not Detected	Not Detected	Detected	Detected	Detected	0	A_21_P0006649	A_21_P0006649	ENST00000413286			Hs.576828				ENST00000413286			"zp30g05.r1 Stratagene neuroepithelium (#937231) Homo sapiens cDNA clone IMAGE:611000 5' similar to contains Alu repetitive element;contains element L1 repetitive element ;, mRNA sequence [AA176359]"	chr10:8503746-8503805	hs|10p14	GCTACTGAATAGCAGCTAATGGTCTTCTGTAGAACATAAGTTGAAACAATACTAGATAGA
A_19_P00811940	0.99998	0.0154869	1.72396	down	49.9543	41.4274	45.5175	33.2338	45.7193	101.645	83.5366	90.9014	-2.87309	-3.31437	-3.19069	-3.19713	-2.89851	-2.0349	-1.99062	-2.50833	Detected	Detected	Not Detected	Not Detected	Detected	Detected	Detected	Detected	0	A_19_P00811940	A_19_P00811940	lnc-SLC35A5-1:1					lnc-SLC35A5-1	lnc-SLC35A5-1:1		THC2669783		"ALU1_HUMAN (P39188) Alu subfamily J sequence contamination warning entry, partial (13%) [THC2669783]"	chr3:112319775-112319834	hs|3q13.2	ATCCTGGCAAAAATTTAAAAGCAGTACACTTCGACGTGGCTCACTTTCCTGCACACCTCA
A_33_P3213169	0.99998	0.0411384	1.97935	down	41.6545	21.2622	31.4777	52.9112	68.8479	78.3683	60.2283	88.9159	-3.13522	-4.27666	-3.72278	-2.52621	-2.3079	-2.41009	-2.46259	-2.54019	Detected	Detected	Not Detected	Detected	Detected	Detected	Detected	Not Detected	0	A_33_P3213169	A_33_P3213169	ENST00000567409		AK309642	Hs.248472	3687	ITGAX	"integrin, alpha X (complement component 3 receptor 4 subunit)"	ENST00000567409		GO:0004872(receptor activity)|GO:0005515(protein binding)|GO:0005886(plasma membrane)|GO:0007155(cell adhesion)|GO:0007229(integrin-mediated signaling pathway)|GO:0007596(blood coagulation)|GO:0008305(integrin complex)|GO:0009887(organ morphogenesis)|GO:0009986(cell surface)|GO:0016020(membrane)|GO:0030198(extracellular matrix organization)|GO:0034113(heterotypic cell-cell adhesion)|GO:0046872(me…	"integrin, alpha X (complement component 3 receptor 4 subunit) [Source:HGNC Symbol;Acc:HGNC:6152] [ENST00000567409]"	chr16:31368753-31368812	hs|16p11.2	AGACAGTCTTGCCAGAGTGGATCAGAAAGAAGGGATCTGGAAAAAGAGTTACCACGTGTT
A_33_P3258320	0.99998	0.00856914	1.62131	down	421.062	598.062	633.035	347.046	593.235	763.04	871.636	1236.41	0.202267	0.537271	0.607105	0.187276	0.799219	0.873326	1.39262	1.25739	Detected	Detected	Detected	Detected	Detected	Detected	Detected	Detected	0	A_33_P3258320	A_33_P3258320	ENST00000585350	XM_005259941	XM_005259941		54811	ZNF562	zinc finger protein 562	ENST00000585350	THC2659926	"GO:0003677(DNA binding)|GO:0005634(nucleus)|GO:0006351(transcription, DNA-dependent)|GO:0006355(regulation of transcription, DNA-dependent)|GO:0046872(metal ion binding)"	zinc finger protein 562 [Source:HGNC Symbol;Acc:HGNC:25950] [ENST00000585350]	chr19:9785402-9785343	hs|19p13.2	TTCCGAAAGGAAAAGGATTTCTGCCCTTCTGGTGAGGTTGGCTCTGGCCCCGCATTCTCC
A_33_P3312271	0.99998	0.0836003	1.67183	down	47.5728	41.7541	51.7836	29.1311	33.3859	74.7693	94.4617	126.688	-2.94356	-3.30303	-3.00461	-3.38722	-3.35207	-2.47791	-1.8133	-2.02942	Detected	Detected	Not Detected	Not Detected	Detected	Detected	Detected	Detected	0	A_33_P3312271	A_33_P3312271	AK021542		AK021542	Hs.611431	440200	FLJ41170	uncharacterized LOC440200		THC2497997		"Homo sapiens cDNA FLJ11480 fis, clone HEMBA1001791. [AK021542]"	chr14:101473040-101473099	hs|14q32.31	TTCTCCTACCAACTCATTGTTTTTTCAACGTGACAAAATAAAAGCCCTGAGCTGGGCGCG
A_23_P215111	0.99998	0.068084	2.13709	down	15.1046	29.0641	20.1794	7.68951	43.8039	17.9362	45.9682	50.2068	-4.5987	-3.82572	-4.36422	-5.30882	-2.96025	-4.53749	-2.85239	-3.36475	Detected	Not Detected	Not Detected	Not Detected	Not Detected	Detected	Detected	Not Detected	0	A_23_P215111	A_23_P215111	NM_020632	NM_020632	NM_020632	Hs.98967	50617	ATP6V0A4	"ATPase, H+ transporting, lysosomal V0 subunit a4"	ENST00000310018	THC2474515	"GO:0000220(vacuolar proton-transporting V-type ATPase, V0 domain)|GO:0001503(ossification)|GO:0005515(protein binding)|GO:0005765(lysosomal membrane)|GO:0005768(endosome)|GO:0005886(plasma membrane)|GO:0006879(cellular iron ion homeostasis)|GO:0006885(regulation of pH)|GO:0007035(vacuolar acidification)|GO:0007588(excretion)|GO:0007605(sensory perception of sound)|GO:0008286(insulin receptor sig…	"Homo sapiens ATPase, H+ transporting, lysosomal V0 subunit a4 (ATP6V0A4), transcript variant 1, mRNA [NM_020632]"	chr7:138391206-138391147	hs|7q34	GACTTAACCACGTCAGAGGAAGGACTTTGGCAAGTGATATTGTCTTCATGTGGGGTATTA
A_23_P159721	0.99998	0.0827431	2.30332	down	38.997	31.2224	20.987	10.6787	38.1289	32.3425	115.58	68.7659	-3.23033	-3.72237	-4.30761	-4.83505	-3.16043	-3.68693	-1.5222	-2.91094	Detected	Not Detected	Not Detected	Not Detected	Detected	Detected	Detected	Not Detected	0	A_23_P159721	A_23_P159721	NM_004224	NM_004224	NM_004224	Hs.567390	9248	GPR50	G protein-coupled receptor 50	ENST00000617907	NP830980	GO:0004930(G-protein coupled receptor activity)|GO:0005515(protein binding)|GO:0005887(integral to plasma membrane)|GO:0007186(G-protein coupled receptor signaling pathway)|GO:0007267(cell-cell signaling)|GO:0008502(melatonin receptor activity)|GO:0042802(identical protein binding)	"Homo sapiens G protein-coupled receptor 50 (GPR50), mRNA [NM_004224]"	chrX:150348977-150349036	hs|Xq28	ATCTTCCATGCTATGCGGCACCCTATCATATTCTTCTCTGGCCTCATCAGTGATATTCGT
A_24_P331560	0.99998	0.0788659	2.00793	down	4224.34	12508.3	16984.4	9092.42	10742	21158.3	19122.3	38947.4	3.52889	4.92372	5.35289	4.89874	4.97773	5.66665	5.84801	6.23468	Detected	Detected	Detected	Detected	Detected	Detected	Detected	Detected	0	A_24_P331560	A_24_P331560	NM_000351	NM_000351	NM_000351	Hs.522578	412	STS	"steroid sulfatase (microsomal), isozyme S"	ENST00000217961	THC2626085	GO:0004773(steryl-sulfatase activity)|GO:0005764(lysosome)|GO:0005768(endosome)|GO:0005783(endoplasmic reticulum)|GO:0005788(endoplasmic reticulum lumen)|GO:0005789(endoplasmic reticulum membrane)|GO:0005794(Golgi apparatus)|GO:0005886(plasma membrane)|GO:0006665(sphingolipid metabolic process)|GO:0006687(glycosphingolipid metabolic process)|GO:0006706(steroid catabolic process)|GO:0007565(female…	"Homo sapiens steroid sulfatase (microsomal), isozyme S (STS), mRNA [NM_000351]"	chrX:7271727-7271786	hs|Xp22.31	AGAAGGGCATGGTATTGGGACTAGGATCGGCTCTCATTCGATCGAGCTATTCTCTTAAAA
A_23_P311895	0.99998	0.071938	2.13372	down	393.895	1299.33	1538.01	379.81	945.625	2053.71	1757.24	2317.35	0.106047	1.65667	1.88782	0.31743	1.47188	2.30173	2.40414	2.1637	Detected	Detected	Detected	Detected	Detected	Detected	Detected	Detected	0	A_23_P311895	A_23_P311895	NM_016929	NM_016929	NM_016929	Hs.485489	53405	CLIC5	chloride intracellular channel 5	ENST00000185206	THC2472094	GO:0002024(diet induced thermogenesis)|GO:0005244(voltage-gated ion channel activity)|GO:0005254(chloride channel activity)|GO:0005515(protein binding)|GO:0005794(Golgi apparatus)|GO:0005815(microtubule organizing center)|GO:0005938(cell cortex)|GO:0006810(transport)|GO:0006821(chloride transport)|GO:0007565(female pregnancy)|GO:0007605(sensory perception of sound)|GO:0008104(protein localization…	"Homo sapiens chloride intracellular channel 5 (CLIC5), transcript variant 2, mRNA [NM_016929]"	chr6:45866699-45866640	hs|6p21.1	TAAAATACGTTGCCTCAATATAAGGTTTGGGCTATTCTGTGTTTCTATAGAAGCAATCTG
A_33_P3303507	0.99998	0.0962442	2.41347	down	494.935	148.811	562.245	687.805	1501.61	1117.42	923.409	795.941	0.435474	-1.46954	0.43602	1.17415	2.13905	1.42366	1.47587	0.621961	Detected	Detected	Detected	Detected	Detected	Detected	Detected	Detected	0	A_33_P3303507	A_33_P3303507	THC2683968								THC2683968		"HSP76_HUMAN (P17066) Heat shock 70 kDa protein 6 (Heat shock 70 kDa protein B'), partial (7%) [THC2683968]"	chr1:161493849-161493908	hs|1q23.3	TATCTTATATATCTGTATTCGCATGGTAACATATCTTCGGCCTTCCTGAGCCGCTGGGCT
A_33_P3260747	0.99998	0.0508247	1.58269	down	61.9445	59.4352	47.3336	68.4736	76.3899	103.725	117.131	102.953	-2.56272	-2.79363	-3.13424	-2.15423	-2.15793	-2.00567	-1.50298	-2.32871	Detected	Detected	Detected	Detected	Detected	Detected	Detected	Detected	0	A_33_P3260747	A_33_P3260747	ENST00000373677		BC033261	Hs.397836	340527	NHSL2	NHS-like 2	ENST00000373677	THC2604813		NHS-like 2 [Source:HGNC Symbol;Acc:HGNC:33737] [ENST00000373677]	chrX:71361153-71361212	hs|Xq13.1	TTTGAGTTCTTTGGCTCTTCCTGGAACCATAAACATAATACATAATGCTTCTCATCCTTT
A_33_P3256287	0.99998	0.0952925	1.67114	down	872.555	1563.54	699.272	590.88	1189.76	1533.83	897.324	3426.2	1.25348	1.92372	0.750675	0.955016	1.80322	1.88063	1.43453	2.72784	Detected	Detected	Detected	Detected	Detected	Detected	Detected	Detected	0	A_33_P3256287	A_33_P3256287	ENST00000455995			Hs.584289				ENST00000455995	THC2477251		"family with sequence similarity 95, member B1 [Source:HGNC Symbol;Acc:HGNC:32318] [ENST00000455995]"	chr9:42467559-42467618	hs|9p12	TTCTGAAAGAACAAAGGTAAAGGAAGGGCCAGAGTGGGTAGAGAGATGGTCACAGTCTAT
A_33_P3358626	0.99998	0.0328499	1.69239	down	89.8537	145.325	184.307	150.576	154.549	279.194	226.397	388.356	-2.02612	-1.50374	-1.17307	-1.01736	-1.14132	-0.577164	-0.552244	-0.413322	Detected	Detected	Detected	Detected	Detected	Detected	Detected	Detected	0	A_33_P3358626	A_33_P3358626	NM_001293725	NM_001293725	NM_001293725	Hs.369519	6875	TAF4B	"TAF4b RNA polymerase II, TATA box binding protein (TBP)-associated factor, 105kDa"	ENST00000400466	THC2637624	"GO:0003677(DNA binding)|GO:0003700(sequence-specific DNA binding transcription factor activity)|GO:0005654(nucleoplasm)|GO:0005669(transcription factor TFIID complex)|GO:0005730(nucleolus)|GO:0005737(cytoplasm)|GO:0006355(regulation of transcription, DNA-dependent)|GO:0006366(transcription from RNA polymerase II promoter)|GO:0006367(transcription initiation from RNA polymerase II promoter)|GO:00…	"Homo sapiens TAF4b RNA polymerase II, TATA box binding protein (TBP)-associated factor, 105kDa (TAF4B), transcript variant 1, mRNA [NM_001293725]"	chr18:23971373-23971432	hs|18q11.2	CCCATTGGGACTGTTATGGCCATATTCTACAGTATAGTAAATTTTAAATTGGCCACATTT
A_33_P3385775	0.99998	0.0966239	1.54749	down	2366.14	4914.49	6282.04	2506.79	4161.91	5664.63	5280.84	10764.2	2.6927	3.57594	3.91798	3.03992	3.60979	3.76548	3.99159	4.37939	Detected	Detected	Detected	Detected	Detected	Detected	Detected	Detected	0	A_33_P3385775	A_33_P3385775	ENST00000331569		AK024361	Hs.744591	80139	ZNF703	zinc finger protein 703	ENST00000331569	THC2476882	"GO:0003676(nucleic acid binding)|GO:0005515(protein binding)|GO:0005634(nucleus)|GO:0005737(cytoplasm)|GO:0006351(transcription, DNA-dependent)|GO:0006355(regulation of transcription, DNA-dependent)|GO:0008284(positive regulation of cell proliferation)|GO:0010718(positive regulation of epithelial to mesenchymal transition)|GO:0016363(nuclear matrix)|GO:0017015(regulation of transforming growth f…	zinc finger protein 703 [Source:HGNC Symbol;Acc:HGNC:25883] [ENST00000331569]	chr8:37556337-37556396	hs|8p11.23	TTTATTTACTATAATGTTAGCTTACAAGCTGGGAATATAAGTGCATTAACGGCCCACATG
A_33_P3402615	0.99998	0.0420781	1.53071	down	31.5088	44.5873	51.6664	50.2266	64.5602	91.5859	46.3618	93.1755	-3.53794	-3.20832	-3.00788	-2.60133	-2.40067	-2.18524	-2.84009	-2.47268	Detected	Detected	Detected	Detected	Detected	Detected	Detected	Detected	0	A_33_P3402615	A_33_P3402615	NM_201649	NM_201649	NM_201649	Hs.442590	6536	SLC6A9	"solute carrier family 6 (neurotransmitter transporter, glycine), member 9"	ENST00000372310	THC2615837	GO:0003333(amino acid transmembrane transport)|GO:0005328(neurotransmitter:sodium symporter activity)|GO:0005886(plasma membrane)|GO:0005887(integral to plasma membrane)|GO:0006810(transport)|GO:0006836(neurotransmitter transport)|GO:0015375(glycine:sodium symporter activity)|GO:0015816(glycine transport)|GO:0016020(membrane)|GO:0055085(transmembrane transport)	"Homo sapiens solute carrier family 6 (neurotransmitter transporter, glycine), member 9 (SLC6A9), transcript variant 2, mRNA [NM_201649]"	chr1:44462221-44462162	hs|1p34.1	GCCCATTGTGCACCACTAGGATTTTAAAGTCCATAGATTTTAATGAAATTTCTATTCCTG
A_33_P3340718	0.99998	0.0845225	1.79041	down	63.6466	78.2605	170.641	95.7794	93.9419	221.363	143.863	356.84	-2.52361	-2.39667	-1.28422	-1.67006	-1.85954	-0.91202	-1.20641	-0.535423	Detected	Detected	Detected	Detected	Detected	Detected	Detected	Detected	0	A_33_P3340718	A_33_P3340718	NM_001291415	NM_001291415	NM_001291415	Hs.522616	7403	KDM6A	lysine (K)-specific demethylase 6A	ENST00000611820	THC2725599	GO:0000978(RNA polymerase II core promoter proximal region sequence-specific DNA binding)|GO:0001701(in utero embryonic development)|GO:0001843(neural tube closure)|GO:0003007(heart morphogenesis)|GO:0003016(respiratory system process)|GO:0005634(nucleus)|GO:0005654(nucleoplasm)|GO:0006325(chromatin organization)|GO:0010468(regulation of gene expression)|GO:0032525(somite rostral/caudal axis spec…	"Homo sapiens lysine (K)-specific demethylase 6A (KDM6A), transcript variant 1, mRNA [NM_001291415]"	chrX:44971035-44971094	hs|Xp11.3	CCTAGCTGGTCATTTCTTTGTAAGGTAGTTAGCAATTTTAAGTCTTTCTTTGGTCAACTT
A_33_P3423445	0.99998	0.0667758	1.53856	down	24.1334	28.2173	38.5764	41.7455	39.4098	66.4381	51.2702	58.4166	-3.92266	-3.86837	-3.42939	-2.86816	-3.11276	-2.64835	-2.69491	-3.14625	Detected	Detected	Not Detected	Detected	Not Detected	Detected	Detected	Detected	0	A_33_P3423445	A_33_P3423445	XM_006722596	XM_006722596	XM_006722596	Hs.427120	100129543	ZNF730	zinc finger protein 730		THC2481369	"GO:0003677(DNA binding)|GO:0005634(nucleus)|GO:0006351(transcription, DNA-dependent)|GO:0006355(regulation of transcription, DNA-dependent)|GO:0046872(metal ion binding)"	"PREDICTED: Homo sapiens zinc finger protein 730 (ZNF730), transcript variant X1, mRNA [XM_006722596]"	chr19:23332658-23332717	hs|19p12	CACAACTTTCTAAGATTGAACCAGTAAGAACCAGAAGTCTTAACCAGAGCAAAAATGTAT
A_33_P3346807	0.99998	0.0883447	1.70026	down	164.125	219.164	119.026	143.022	129.616	343.8	262.3	558.711	-1.15697	-0.911014	-1.8039	-1.09161	-1.39514	-0.276865	-0.339881	0.111402	Detected	Detected	Detected	Detected	Detected	Detected	Detected	Detected	0	A_33_P3346807	A_33_P3346807	AK092544		AK092544	Hs.638992	100131581	LOC100131581	uncharacterized LOC100131581		THC2478143		"Homo sapiens cDNA FLJ35225 fis, clone PROST2001116. [AK092544]"	chr8:12435876-12435935	hs|8p23.1	AGATAACTTCAGACTCAGCCTAGAAGTAAAGATCCTCCAGATATGACCTCAACTACCCTC
A_33_P3334250	0.99998	0.0793361	2.35523	down	51.1693	115.782	264.157	58.8743	129.536	242.707	184.315	624.366	-2.83841	-1.83161	-0.653782	-2.37214	-1.39603	-0.779219	-0.848925	0.271691	Detected	Detected	Detected	Detected	Detected	Detected	Detected	Detected	0	A_33_P3334250	A_33_P3334250	ENST00000512519			Hs.546623				ENST00000512519	THC2646166		OSMR antisense RNA 1 (head to head) [Source:HGNC Symbol;Acc:HGNC:50296] [ENST00000512519]	chr5:38843682-38843623	hs|5p13.1	CTTATTAAGCTAAGAGCTAAAATATCCATCCTTGCTTAGTTTTGATAAGATTGTGTGGCC
A_23_P11984	0.99998	0.00443534	1.66869	down	306.613	408.496	471.983	396.817	551.471	892.906	559.408	842.636	-0.255346	-0.0127029	0.183556	0.380624	0.6939	1.10007	0.752799	0.704207	Detected	Detected	Detected	Detected	Detected	Detected	Detected	Detected	0	A_23_P11984	A_23_P11984	NM_201649	NM_201649	NM_201649	Hs.442590	6536	SLC6A9	"solute carrier family 6 (neurotransmitter transporter, glycine), member 9"	ENST00000360584	THC2487350	GO:0003333(amino acid transmembrane transport)|GO:0005328(neurotransmitter:sodium symporter activity)|GO:0005886(plasma membrane)|GO:0005887(integral to plasma membrane)|GO:0006810(transport)|GO:0006836(neurotransmitter transport)|GO:0015375(glycine:sodium symporter activity)|GO:0015816(glycine transport)|GO:0016020(membrane)|GO:0055085(transmembrane transport)	"Homo sapiens solute carrier family 6 (neurotransmitter transporter, glycine), member 9 (SLC6A9), transcript variant 2, mRNA [NM_201649]"	chr1:44466646-44466499	hs|1p34.1	GCCATCATGTACATCTACGGGCACCGGAACTACTTCCAGGACATCCAGATGATGCTGGGA
A_33_P3420704	0.99998	0.0483247	1.72883	down	1423.41	1768.25	1128.74	1356.18	1578.47	2339.74	2051.57	5797.11	1.95952	2.10123	1.44147	2.15362	2.21107	2.48984	2.62755	3.48656	Detected	Detected	Detected	Detected	Detected	Detected	Detected	Detected	0	A_33_P3420704	A_33_P3420704	THC2480918								THC2480918		"Q9UMX8_HUMAN (Q9UMX8) Melanoma antigen, complete [THC2480918]"	chr1:143187353-143187412	hs|1q21.1	CCAACTCACTTTCCCTGCAGATGGAGGCAAGGAGCCTCCACAGACAACCCCCCTGCCTGA
A_24_P398130	0.99998	0.0126152	1.54509	down	928.233	1075.45	739.911	756.197	1025.68	1402.49	1210.65	2332.68	1.34272	1.38384	0.832172	1.31091	1.58912	1.75148	1.8666	2.17322	Detected	Detected	Detected	Detected	Detected	Detected	Detected	Detected	0	A_24_P398130	A_24_P398130	NM_014688	NM_014688	NM_014688	Hs.498661	9712	USP6NL	USP6 N-terminal like	ENST00000277575	THC2545974	"GO:0005097(Rab GTPase activator activity)|GO:0005794(Golgi apparatus)|GO:0005886(plasma membrane)|GO:0007030(Golgi organization)|GO:0016023(cytoplasmic membrane-bounded vesicle)|GO:0017137(Rab GTPase binding)|GO:0019068(virion assembly)|GO:0031410(cytoplasmic vesicle)|GO:0032851(positive regulation of Rab GTPase activity)|GO:0033126(positive regulation of GTP catabolic process)|GO:0035526(retrog…	"Homo sapiens USP6 N-terminal like (USP6NL), transcript variant 1, mRNA [NM_014688]"	chr10:11502756-11502697	hs|10p14	CTGTGACTTGTAATAAACCAAGCTGTACAATTTAGTTTATAATAGCAGTATCTGAGCTGC
A_21_P0014848	0.99998	0.0723677	1.52282	down	320.73	420.945	613.659	389.689	415.847	667.643	600.335	1329.35	-0.190406	0.0306063	0.562258	0.354475	0.286668	0.680643	0.854667	1.36195	Detected	Detected	Detected	Detected	Detected	Detected	Detected	Detected	0	A_21_P0014848	A_21_P0014848	ENST00000515591		AK295063	Hs.662149	55858	TMEM165	transmembrane protein 165	ENST00000515591	THC2513184	GO:0000139(Golgi membrane)|GO:0005765(lysosomal membrane)|GO:0005794(Golgi apparatus)|GO:0006487(protein N-linked glycosylation)|GO:0006874(cellular calcium ion homeostasis)|GO:0010008(endosome membrane)|GO:0016021(integral to membrane)|GO:0031901(early endosome membrane)|GO:0031902(late endosome membrane)|GO:0032472(Golgi calcium ion transport)|GO:0032588(trans-Golgi network membrane)|GO:0035751…	transmembrane protein 165 [Source:HGNC Symbol;Acc:HGNC:30760] [ENST00000515591]	chr4:56289428-56289487	hs|4q12	GAGGTATGTTAATTTTGCCTTCTTAATTTCTCTCAAATTCACCTGCTCTTTGCCTACAGT
A_23_P12392	0.99998	0.05597	1.72043	down	21.5055	31.3897	17.0657	31.1851	38.5182	38.4591	53.1518	51.012	-4.08899	-3.71466	-4.60601	-3.28892	-3.14577	-3.43704	-2.64291	-3.34179	Detected	Detected	Not Detected	Not Detected	Not Detected	Detected	Detected	Not Detected	0	A_23_P12392	A_23_P12392	NR_052021	NR_052021	NR_052021	Hs.654514	5788	PTPRC	"protein tyrosine phosphatase, receptor type, C"	ENST00000367364	THC2479594	GO:0001915(negative regulation of T cell mediated cytotoxicity)|GO:0001960(negative regulation of cytokine-mediated signaling pathway)|GO:0002244(hemopoietic progenitor cell differentiation)|GO:0002378(immunoglobulin biosynthetic process)|GO:0004725(protein tyrosine phosphatase activity)|GO:0005001(transmembrane receptor protein tyrosine phosphatase activity)|GO:0005515(protein binding)|GO:000588…	"Homo sapiens protein tyrosine phosphatase, receptor type, C (PTPRC), transcript variant 4, non-coding RNA [NR_052021]"	chr1:198662240-198662299	hs|1q31.3	GGTAATGCACAATTCCAACTAACGTACATTCAACAGATCATGAAATTGGGTTATTAAAAT
A_33_P3255229	0.99998	0.0962296	1.5339	down	269.027	364.179	529.646	453.923	406.106	575.991	604.122	1177.57	-0.444016	-0.178377	0.349848	0.574599	0.252471	0.467614	0.86374	1.18704	Detected	Detected	Detected	Detected	Detected	Detected	Detected	Detected	0	A_33_P3255229	A_33_P3255229	BC066361		BC066361	Hs.480792	80854	SETD7	SET domain containing (lysine methyltransferase) 7		THC2483721	"GO:0002039(p53 binding)|GO:0005515(protein binding)|GO:0005654(nucleoplasm)|GO:0005694(chromosome)|GO:0005730(nucleolus)|GO:0006325(chromatin organization)|GO:0006351(transcription, DNA-dependent)|GO:0006355(regulation of transcription, DNA-dependent)|GO:0006974(response to DNA damage stimulus)|GO:0016279(protein-lysine N-methyltransferase activity)|GO:0016568(chromatin modification)|GO:0018024(…	Homo sapiens cDNA clone IMAGE:5312439. [BC066361]	chr4:140453903-140453844	hs|4q31.1	GAGCTTACTGCACTGTTGTTACTTGATTCTACAATTCCACTAACTGCTTTTTAAGGTATT
A_24_P374564	0.99998	0.0199406	1.79724	down	24.1281	34.9364	20.5094	14.1449	34.1221	43.0617	28.1344	78.7622	-3.92298	-3.56022	-4.34082	-4.42949	-3.3206	-3.27395	-3.56069	-2.71513	Detected	Detected	Not Detected	Not Detected	Not Detected	Not Detected	Detected	Not Detected	0	A_24_P374564	A_24_P374564	NP102368								NP102368		GB	chr14:075758889-075758830	hs|14q24.3	GGGATGCTCAAACTTGCAGAAGCCATGAATGCCCTCAAACTAGACCCTTGGATGAAGCGA
A_33_P3260634	0.99998	0.0540427	1.57488	down	90.3347	50.8079	70.3455	38.7558	70.978	96.0775	110.474	130.391	-2.01841	-3.0199	-2.56265	-2.97537	-2.26394	-2.11616	-1.58739	-1.98786	Detected	Detected	Detected	Detected	Detected	Detected	Detected	Detected	0	A_33_P3260634	A_33_P3260634	NM_001172646	NM_001172646	NM_001172646	Hs.472101	5332	PLCB4	"phospholipase C, beta 4"	ENST00000378473	THC2461276	GO:0004435(phosphatidylinositol phospholipase C activity)|GO:0004629(phospholipase C activity)|GO:0004871(signal transducer activity)|GO:0005509(calcium ion binding)|GO:0005634(nucleus)|GO:0005790(smooth endoplasmic reticulum)|GO:0005829(cytosol)|GO:0014069(postsynaptic density)|GO:0016042(lipid catabolic process)|GO:0030425(dendrite)|GO:0035556(intracellular signal transduction)|GO:0043647(inosi…	"Homo sapiens phospholipase C, beta 4 (PLCB4), transcript variant 3, mRNA [NM_001172646]"	chr20:9461356-9461415	hs|20p12.2	CCTTATCTGTAAAACAGTGGAGTTAGACTACATATCTTTTGGCACTAACATCTCATGAAA
A_19_P00319779	0.99998	0.0653917	1.52058	down	71.4736	43.4802	38.2893	27.8828	64.3607	73.8268	60.4687	78.7815	-2.35628	-3.24459	-3.44016	-3.4504	-2.40513	-2.49622	-2.45684	-2.71477	Detected	Detected	Not Detected	Not Detected	Detected	Detected	Detected	Not Detected	0	A_19_P00319779	A_19_P00319779	lnc-SNURF-1:3		AF319524	Hs.728856		lnc-SNURF-1	lnc-SNURF-1:3		THC2535118		"PREDICTED: Homo sapiens uncharacterized LOC100506948 (LOC100506948), misc_RNA [XR_110299]"	chr15:25245462-25245521	hs|15q11.2	GTGAATGACCTGTTGCAGTGCTTTCATTGAAGTGTTCTTCGTTCCCTCAGCAATATGATT
A_33_P3409765	0.99998	0.025146	1.92078	down	90.9689	171.411	268.741	130.881	338.004	272.122	293.338	353.1	-2.00832	-1.26557	-0.628964	-1.2196	-0.0123444	-0.61418	-0.178535	-0.550626	Detected	Detected	Detected	Detected	Detected	Detected	Detected	Detected	0	A_33_P3409765	A_33_P3409765	XM_006716168	XM_006716168	XM_006716168		8972	MGAM	maltase-glucoamylase (alpha-glucosidase)			"GO:0003824(catalytic activity)|GO:0004339(glucan 1,4-alpha-glucosidase activity)|GO:0004558(alpha-glucosidase activity)|GO:0005886(plasma membrane)|GO:0005975(carbohydrate metabolic process)|GO:0005983(starch catabolic process)|GO:0009405(pathogenesis)|GO:0016021(integral to membrane)|GO:0016160(amylase activity)|GO:0016324(apical plasma membrane)|GO:0030246(carbohydrate binding)|GO:0032450(malt…	"PREDICTED: Homo sapiens maltase-glucoamylase (alpha-glucosidase) (MGAM), transcript variant X1, mRNA [XM_006716168]"	chr7:141773913-141773972	hs|7q34	GCCCTAGATGAAAACAAAGAAGCAAAAGGAGAACTTTTCTGGGATGATGGGCAAACAAAG
A_19_P00322911	0.99998	0.0280888	1.5051	down	69.5104	84.4968	95.0271	57.2115	85.2212	98.5865	115.921	214.715	-2.39646	-2.28605	-2.12877	-2.41347	-2.0001	-2.07897	-1.51796	-1.26828	Detected	Detected	Detected	Detected	Detected	Detected	Detected	Detected	0	A_19_P00322911	A_19_P00322911	NM_057179	NM_057179	NM_057179	Hs.422585	117581	TWIST2	twist family bHLH transcription factor 2	ENST00000448943	THC2486319	"GO:0000122(negative regulation of transcription from RNA polymerase II promoter)|GO:0001076(RNA polymerase II transcription factor binding transcription factor activity)|GO:0001649(osteoblast differentiation)|GO:0003677(DNA binding)|GO:0003682(chromatin binding)|GO:0003700(sequence-specific DNA binding transcription factor activity)|GO:0005515(protein binding)|GO:0005634(nucleus)|GO:0005667(tran…	"Homo sapiens twist family bHLH transcription factor 2 (TWIST2), transcript variant 2, mRNA [NM_057179]"	chr2:239795604-239795663	hs|2q37.3	TTTGGGGAAAGGCGAATCCACTCATACATCTTGGAGTTGTTTTTTCAAGTTCAGAAAATG
A_33_P3226192	0.99998	0.0315106	1.74245	down	34.5209	35.2796	24.9393	34.9747	33.5713	70.2542	63.2035	83.8312	-3.40622	-3.54612	-4.05869	-3.12347	-3.34408	-2.56778	-2.39302	-2.62514	Detected	Detected	Not Detected	Detected	Detected	Detected	Detected	Not Detected	0	A_33_P3226192	A_33_P3226192	NM_016346	NM_016346	NM_016346	Hs.187354	10002	NR2E3	"nuclear receptor subfamily 2, group E, member 3"	ENST00000621098	THC2486235	GO:0000122(negative regulation of transcription from RNA polymerase II promoter)|GO:0003707(steroid hormone receptor activity)|GO:0004879(ligand-activated sequence-specific DNA binding RNA polymerase II transcription factor activity)|GO:0005515(protein binding)|GO:0005634(nucleus)|GO:0005654(nucleoplasm)|GO:0005667(transcription factor complex)|GO:0006366(transcription from RNA polymerase II prom…	"Homo sapiens nuclear receptor subfamily 2, group E, member 3 (NR2E3), transcript variant 1, mRNA [NM_016346]"	chr15:72106902-72106961	hs|15q23	AAGGTATAACAGGTTCCTGCCAGTGAGAAATGGGGAGAATAAGCCAGAAAAGTACCCTAG
A_24_P270999	0.99998	0.00750779	1.9921	down	41.6974	65.0234	49.5761	68.0251	79.7441	128.571	102.306	175.196	-3.13374	-2.66399	-3.06746	-2.16371	-2.09594	-1.69587	-1.69821	-1.56174	Detected	Detected	Detected	Detected	Detected	Detected	Detected	Detected	0	A_24_P270999	A_24_P270999	NM_000334	NM_000334	NM_000334	Hs.46038	6329	SCN4A	"sodium channel, voltage gated, type IV alpha subunit"	ENST00000435607	NP096825	GO:0001518(voltage-gated sodium channel complex)|GO:0005248(voltage-gated sodium channel activity)|GO:0005886(plasma membrane)|GO:0005887(integral to plasma membrane)|GO:0006814(sodium ion transport)|GO:0006936(muscle contraction)|GO:0019228(regulation of action potential in neuron)|GO:0034765(regulation of ion transmembrane transport)|GO:0035725(sodium ion transmembrane transport)|GO:0086010(mem…	"Homo sapiens sodium channel, voltage gated, type IV alpha subunit (SCN4A), mRNA [NM_000334]"	chr17:62016580-62016521	hs|17q23.3	AGGGCATTCTGTTGGCCTAAGTGCCTCTTCTTTTTCTTCTTGTTTCTCATGAAAAGTTTG
A_19_P00322663	0.99998	0.0868927	1.76841	down	38.1618	15.197	20.5213	12.4348	42.5009	33.3283	38.1513	34.1778	-3.26156	-4.76117	-4.33999	-4.6154	-3.00382	-3.64361	-3.1213	-3.91957	Detected	Not Detected	Not Detected	Not Detected	Detected	Detected	Detected	Not Detected	0	A_19_P00322663	A_19_P00322663	ENST00000514452							ENST00000514452	THC2712539		"Q21WG5_9BURK (Q21WG5) Transcriptional regulator, MarR family, partial (10%) [THC2712539]"	chr4:11775382-11775441	hs|4p15.33	AAATTGTATAGTCCCAGGCTATCCCACCATTAACTGCCTCATGGGGACTGTCTCTAACTT
A_23_P314101	0.99998	0.0631161	1.94872	down	161.141	322.267	266.259	219.62	781.06	662.17	262.061	412.323	-1.18344	-0.35477	-0.642348	-0.472841	1.19605	0.668769	-0.341196	-0.326926	Detected	Detected	Detected	Detected	Detected	Detected	Detected	Detected	0	A_23_P314101	A_23_P314101	NM_019601	NM_019601	NM_019601	Hs.131819	56241	SUSD2	sushi domain containing 2	ENST00000463101	THC2467618	GO:0005044(scavenger receptor activity)|GO:0005515(protein binding)|GO:0005886(plasma membrane)|GO:0006898(receptor-mediated endocytosis)|GO:0006955(immune response)|GO:0016021(integral to membrane)|GO:0030247(polysaccharide binding)|GO:0070062(extracellular vesicular exosome)	"Homo sapiens sushi domain containing 2 (SUSD2), mRNA [NM_019601]"	chr22:24584978-24585037	hs|22q11.23	CGGCACTCCAGGCTTATAATTTCGAACTCTTCTGGAAGGTCACTCAGGAACACCCTCCCT
A_19_P00801576	0.99998	0.00203812	1.73341	down	396.871	373.203	559.059	345.591	594.882	977.579	599.308	945.986	0.116906	-0.143065	0.42782	0.181216	0.803219	1.23078	0.852198	0.871118	Detected	Detected	Detected	Detected	Detected	Detected	Detected	Detected	0	A_19_P00801576	A_19_P00801576	NM_001172640	NM_001172640	NM_001172640	Hs.595333	10658	CELF1	"CUGBP, Elav-like family member 1"	ENST00000395290		"GO:0000166(nucleotide binding)|GO:0000900(translation repressor activity, nucleic acid binding)|GO:0003723(RNA binding)|GO:0003729(mRNA binding)|GO:0005515(protein binding)|GO:0005634(nucleus)|GO:0005654(nucleoplasm)|GO:0005737(cytoplasm)|GO:0006376(mRNA splice site selection)|GO:0006397(mRNA processing)|GO:0007281(germ cell development)|GO:0007286(spermatid development)|GO:0009790(embryo develo…	"Homo sapiens CUGBP, Elav-like family member 1 (CELF1), transcript variant 5, mRNA [NM_001172640]"	chr11:47487486-47487480	hs|11p11.2	CCTCGTCGCTTTTCTTACCTCATCACAGAGTTTGTGTAGTGAATTTAAAAAGAGAAAAAA
A_33_P3233273	0.99998	0.0306567	1.79559	down	84.0009	178.95	162.115	153.317	263.828	201.76	218.313	426.51	-2.12329	-1.20347	-1.35816	-0.991337	-0.369789	-1.04579	-0.604702	-0.278122	Detected	Detected	Detected	Detected	Detected	Detected	Detected	Detected	0	A_33_P3233273	A_33_P3233273	NM_001142928	NM_001142928	NM_001142928	Hs.647119	65999	LRRC61	leucine rich repeat containing 61	ENST00000323078	NP167700		"Homo sapiens leucine rich repeat containing 61 (LRRC61), transcript variant 1, mRNA [NM_001142928]"	chr7:150035004-150035063	hs|7q36.1	AGTGGAAGGAATTACTTCCTCCTGAGGCTACAGGCGAGAAAGGTAGGGATGGGCCAGCCT
A_33_P3303905	0.99998	0.08069	2.23637	down	54.9058	12.5404	27.6123	27.9799	88.1438	60.8081	58.1125	54.5171	-2.73673	-5.03837	-3.9118	-3.44538	-1.95145	-2.7761	-2.51418	-3.24592	Detected	Detected	Not Detected	Not Detected	Detected	Detected	Detected	Not Detected	0	A_33_P3303905	A_33_P3303905	NM_001005165	NM_001005165	NM_001005165	Hs.553739	390081	OR52E4	"olfactory receptor, family 52, subfamily E, member 4"	ENST00000316987	NP1461843	GO:0004930(G-protein coupled receptor activity)|GO:0004984(olfactory receptor activity)|GO:0005886(plasma membrane)|GO:0007186(G-protein coupled receptor signaling pathway)|GO:0016021(integral to membrane)|GO:0050911(detection of chemical stimulus involved in sensory perception of smell)	"Homo sapiens olfactory receptor, family 52, subfamily E, member 4 (OR52E4), mRNA [NM_001005165]"	chr11:5906402-5906461	hs|11p15.4	GGAGTCAGGACCAAGCAGATCCGAGAGCAAATTGTGAAAATATTTGTACAGAAAGAATAA
A_23_P402319	0.99998	0.024934	1.52094	down	64.4751	59.1505	51.9988	61.2524	68.776	109.328	100.33	109.957	-2.50495	-2.80056	-2.99863	-2.31501	-2.30941	-1.92977	-1.72635	-2.23376	Detected	Detected	Detected	Detected	Detected	Detected	Detected	Detected	0	A_23_P402319	A_23_P402319	ENST00000318469		AK090960	Hs.547697	202309	GAPT	"GRB2-binding adaptor protein, transmembrane"	ENST00000318469	THC2476231	GO:0001782(B cell homeostasis)|GO:0002322(B cell proliferation involved in immune response)|GO:0002381(immunoglobulin production involved in immunoglobulin mediated immune response)|GO:0005886(plasma membrane)|GO:0016021(integral to membrane)	"GRB2-binding adaptor protein, transmembrane [Source:HGNC Symbol;Acc:HGNC:26588] [ENST00000318469]"	chr5:57791789-57791848	hs|5q11.2	TTCAGCAGAATCATCTTAAAACCTGCCAAACTTATCCTTCCTTCACAGCTTTGCTTTTCT
A_23_P200710	0.99998	0.0834944	1.54692	down	1300.74	3032.41	2215.38	1459.92	1778.53	3616.16	3475.12	4171.08	1.8295	2.87937	2.4143	2.25996	2.38323	3.11795	3.38789	3.01165	Detected	Detected	Detected	Detected	Detected	Detected	Detected	Detected	0	A_23_P200710	A_23_P200710	NM_002646	NM_002646	NM_002646	Hs.497487	5287	PIK3C2B	"phosphatidylinositol-4-phosphate 3-kinase, catalytic subunit type 2 beta"	ENST00000424712	THC2464251	GO:0001727(lipid kinase activity)|GO:0005515(protein binding)|GO:0005524(ATP binding)|GO:0005634(nucleus)|GO:0005783(endoplasmic reticulum)|GO:0005829(cytosol)|GO:0005886(plasma membrane)|GO:0005942(phosphatidylinositol 3-kinase complex)|GO:0006644(phospholipid metabolic process)|GO:0006661(phosphatidylinositol biosynthetic process)|GO:0008150(biological_process)|GO:0016303(1-phosphatidylinositol…	"Homo sapiens phosphatidylinositol-4-phosphate 3-kinase, catalytic subunit type 2 beta (PIK3C2B), mRNA [NM_002646]"	chr1:204391950-204391891	hs|1q32.1	CGGTGAAACTTTTCCAGATGAACGGACCATAAATGTGTTACTGGCTTTGTGCCTGTAGCT
A_33_P3350268	0.99998	0.0885825	1.67959	down	1579.1	2083.45	1081.62	1270.27	1791.18	2351.27	1701.16	6407.62	2.10927	2.33788	1.37994	2.05921	2.39345	2.49694	2.35735	3.63101	Detected	Detected	Detected	Detected	Detected	Detected	Detected	Detected	0	A_33_P3350268	A_33_P3350268	ENST00000420308							ENST00000420308	THC2774746		"Q9UMX8_HUMAN (Q9UMX8) Melanoma antigen, complete [THC2774746]"	chr9:69450070-69450011	hs|9q21.11	AAAGTTGTAGGTCTGCCAAGTGGTGCTGGATTCAACACATCTTCTCACCTTCTCTTTCCA
A_19_P00320996	0.99998	0.0820768	1.61035	down	309.587	693.472	642.824	483.403	527.632	926.737	670.064	1747.42	-0.241419	0.750814	0.629244	0.665376	0.630148	1.15373	1.0132	1.75645	Detected	Detected	Detected	Detected	Detected	Detected	Detected	Detected	0	A_19_P00320996	A_19_P00320996	ENST00000418546							ENST00000418546	THC2525908		microRNA 29b-1 [Source:HGNC Symbol;Acc:HGNC:31619] [ENST00000418546]	chr7:130569122-130569063	hs|7q32.3	TTTCTGTGCCTGGAAAATATCTGTTAACAGACTGCTTTTACACCTACGTAAGTAGAGGCT
A_23_P416774	0.99998	0.0859984	1.50181	down	4249.43	9497.53	7952.13	7205.85	7563.24	13026.7	11939.5	12762.7	3.53743	4.52646	4.25809	4.56325	4.47155	4.96689	5.1685	4.62509	Detected	Detected	Detected	Detected	Detected	Detected	Detected	Detected	0	A_23_P416774	A_23_P416774	NM_016929	NM_016929	NM_016929	Hs.485489	53405	CLIC5	chloride intracellular channel 5	ENST00000339561	THC2472970	GO:0002024(diet induced thermogenesis)|GO:0005244(voltage-gated ion channel activity)|GO:0005254(chloride channel activity)|GO:0005515(protein binding)|GO:0005794(Golgi apparatus)|GO:0005815(microtubule organizing center)|GO:0005938(cell cortex)|GO:0006810(transport)|GO:0006821(chloride transport)|GO:0007565(female pregnancy)|GO:0007605(sensory perception of sound)|GO:0008104(protein localization…	"Homo sapiens chloride intracellular channel 5 (CLIC5), transcript variant 2, mRNA [NM_016929]"	chr6:45869697-45869638	hs|6p21.1	TGCCTGATTCAACTGTAGCCTGTAATGGGTAAAAGCCACATTTAGGAGGTGGTCTGATCA
A_33_P3251332	0.99998	0.0660501	1.547	down	251.839	196.063	204.641	230.874	284.04	602.064	264.737	376.628	-0.539263	-1.07171	-1.02209	-0.400745	-0.263288	0.531485	-0.326542	-0.457562	Detected	Detected	Detected	Detected	Detected	Detected	Detected	Detected	0	A_33_P3251332	A_33_P3251332	NM_015473	NM_015473	NM_015473	Hs.744979	25938	HEATR5A	HEAT repeat containing 5A	ENST00000551414	THC2497989		"Homo sapiens HEAT repeat containing 5A (HEATR5A), mRNA [NM_015473]"	chr14:31762417-31762358	hs|14q12	GAGGTCTAGTTGATTGTTTTACCTTAAATAGCTGTGACTCTTCAAAGTAACAGCATACTT
A_33_P3310047	0.99998	0.754989	1.01097	down	374.425	451.54	427.608	307.704	341.788	467.854	357.446	518.817	0.0329132	0.131829	0.0411091	0.0136938	0.00371933	0.167624	0.106623	0.00452328	Detected	Detected	Detected	Detected	Detected	Detected	Detected	Detected	0	A_33_P3310047	A_33_P3310047	NM_020717	NM_020717	NM_020717	Hs.420541	57477	SHROOM4	shroom family member 4	ENST00000289292	THC2508182	GO:0000902(cell morphogenesis)|GO:0001725(stress fiber)|GO:0005737(cytoplasm)|GO:0007015(actin filament organization)|GO:0007420(brain development)|GO:0009898(internal side of plasma membrane)|GO:0009925(basal plasma membrane)|GO:0015629(actin cytoskeleton)|GO:0016324(apical plasma membrane)|GO:0016460(myosin II complex)|GO:0030036(actin cytoskeleton organization)|GO:0030864(cortical actin cytosk…	"Homo sapiens shroom family member 4 (SHROOM4), transcript variant 1, mRNA [NM_020717]"	chrX:50335055-50334996	hs|Xp11.22	AAATGAACAATCCGAAAATGTTATTAAGAAAACAGTTCCGGCCGGGCATGGTGGCTCACG
A_24_P58881	0.99998	0.276734	1.26152	down	3763.92	3707.05	2467.83	1508.15	3998.45	3780.36	2777.83	3997.36	3.3624	3.16918	2.56999	2.30686	3.55198	3.18202	3.06479	2.95027	Detected	Detected	Detected	Detected	Detected	Detected	Detected	Detected	0	A_24_P58881	A_24_P58881	ENST00000422792							ENST00000422792	THC2570186		"Q6GMC1_XENLA (Q6GMC1) MGC81889 protein, partial (69%) [THC2570186]"	chr2:48110777-48110837	hs|2p16.3	CAAAAGGAGTCTACTCTTCATCTTGTGTTGAGACTTTGTGATGTTTCAAGGAAGAATTCT
A_21_P0011890	0.99998	0.241114	1.15438	down	151.049	110.537	154.545	105.417	118.144	164.444	131.253	241.74	-1.27675	-1.89849	-1.42715	-1.53174	-1.52884	-1.34084	-1.33875	-1.09725	Detected	Detected	Detected	Detected	Detected	Detected	Detected	Detected	0	A_21_P0011890	A_21_P0011890	NR_110220	NR_110220	NR_110220	Hs.130180	101927289	LINC01237	long intergenic non-protein coding RNA 1237	ENST00000429947	THC2616721		"Homo sapiens long intergenic non-protein coding RNA 1237 (LINC01237), long non-coding RNA [NR_110220]"	chr2:242824713-242824772	hs|2q37.3	GCGGCCAGGTCACAGTCGGCACCAGAAGTTTGGCAGATCTCAGTGAGGCGTTAGTTTGCA
A_33_P3397840	0.99998	0.70122	1.07271	down	109.16	55.9299	84.1753	63.8798	74.2284	109.26	69.2225	98.8106	-1.74533	-2.88133	-2.30371	-2.25442	-2.19934	-1.93066	-2.26179	-2.38796	Detected	Detected	Not Detected	Detected	Detected	Detected	Detected	Detected	0	A_33_P3397840	A_33_P3397840	ENST00000409123		BC156551		644150	WIPF3	"WAS/WASL interacting protein family, member 3"	ENST00000409123	THC2513833	GO:0003779(actin binding)|GO:0005829(cytosol)|GO:0007275(multicellular organismal development)|GO:0007283(spermatogenesis)|GO:0017124(SH3 domain binding)|GO:0030154(cell differentiation)|GO:0038096(Fc-gamma receptor signaling pathway involved in phagocytosis)|GO:0045087(innate immune response)	"WAS/WASL interacting protein family, member 3 [Source:HGNC Symbol;Acc:HGNC:22004] [ENST00000409123]"	chr7:29943933-29943992	hs|7p14.3	AGCAGTCGGGCAGAGCTCTGATGACATCAAAGGCAGAAATTCTCAGGTAACACAAGCCTC
A_21_P0008404	0.99998	0.0857519	1.34857	down	66.3761	70.9327	81.9015	55.6291	57.4413	97.7213	97.9601	164.66	-2.46303	-2.5385	-2.34322	-2.45394	-2.56922	-2.09169	-1.76083	-1.65121	Detected	Detected	Detected	Detected	Detected	Detected	Detected	Detected	0	A_21_P0008404	A_21_P0008404	NR_110546	NR_110546	NR_110546	Hs.569410	102723354	LOC102723354	uncharacterized LOC102723354	ENST00000548361	THC2768708		"Homo sapiens uncharacterized LOC102723354 (LOC102723354), long non-coding RNA [NR_110546]"	chr14:105561996-105562055	hs|14q32.33	TTTCCAGCTTTCTGTGCCCTAAATAAACTTCTGCTGGGATTGAGCCATCAGCATTCTGTG
A_32_P92505	0.99998	0.990327	1.00255	down	323.727	192.342	253.076	282.093	337.373	242.156	217.723	322.195	-0.176987	-1.09935	-0.715609	-0.111677	-0.0150414	-0.782494	-0.60861	-0.682769	Detected	Detected	Detected	Detected	Detected	Detected	Detected	Detected	0	A_32_P92505	A_32_P92505	NM_182551	NM_182551	NM_182551	Hs.468048	253558	LCLAT1	lysocardiolipin acyltransferase 1	ENST00000379509	THC2617107	GO:0003841(1-acylglycerol-3-phosphate O-acyltransferase activity)|GO:0005789(endoplasmic reticulum membrane)|GO:0006644(phospholipid metabolic process)|GO:0006654(phosphatidic acid biosynthetic process)|GO:0007275(multicellular organismal development)|GO:0016020(membrane)|GO:0016021(integral to membrane)|GO:0016024(CDP-diacylglycerol biosynthetic process)|GO:0019432(triglyceride biosynthetic proc…	"Homo sapiens lysocardiolipin acyltransferase 1 (LCLAT1), transcript variant 1, mRNA [NM_182551]"	chr2:30867018-30867077	hs|2p23.1	GTCTGATGGTATATTTGTGAGTTGTGTTATCTGTAATATACATCCCAGAATAAAGGAGTG
A_23_P348146	0.99998	0.881335	1.04036	up	195.906	193.136	177.57	82.7468	243.348	118.517	130.284	161.177	-0.901603	-1.09341	-1.22679	-1.88107	-0.486363	-1.81334	-1.34944	-1.68206	Detected	Detected	Detected	Detected	Detected	Detected	Detected	Detected	0	A_23_P348146	A_23_P348146	NM_001040153	NM_001040153	NM_001040153	Hs.349955	122060	SLAIN1	"SLAIN motif family, member 1"	ENST00000466548	THC2462818		"Homo sapiens SLAIN motif family, member 1 (SLAIN1), transcript variant 1, mRNA [NM_001040153]"	chr13:78337918-78337977	hs|13q22.3	GCTCTAGGGATATATCAGCAAAAACACATCATGCAATTTGAGACACATAATTTTGTGTTG
A_23_P100764	0.99998	0.578335	1.07118	down	1316.2	1573.87	1712.26	1486.72	1681.71	1363.15	1595.4	2422.63	1.84654	1.93322	2.04265	2.28621	2.30247	1.71043	2.26474	2.2278	Detected	Detected	Detected	Detected	Detected	Detected	Detected	Detected	0	A_23_P100764	A_23_P100764	NM_016016	NM_016016	NM_016016	Hs.744880	51629	SLC25A39	"solute carrier family 25, member 39"	ENST00000593166	THC2569354	GO:0005743(mitochondrial inner membrane)|GO:0006783(heme biosynthetic process)|GO:0006810(transport)|GO:0016021(integral to membrane)	"Homo sapiens solute carrier family 25, member 39 (SLC25A39), transcript variant 2, mRNA [NM_016016]"	chr17:42397438-42397379	hs|17q21.31	GATCAGCACCTATGAGTTCGGCAAAAGCTTCTTCCAGAGGCTGAACCAGGACCGGCTTCT
A_33_P3404546	0.99998	0.0256411	1.43377	down	91.6633	90.78	141.729	86.3555	117.204	156.978	118.301	252.339	-1.99735	-2.18258	-1.55205	-1.81949	-1.54036	-1.40787	-1.48864	-1.03534	Detected	Detected	Detected	Detected	Detected	Detected	Detected	Detected	0	A_33_P3404546	A_33_P3404546	NM_001271223	NM_001271223	NM_001271223	Hs.656999	84033	OBSCN	"obscurin, cytoskeletal calmodulin and titin-interacting RhoGEF"	ENST00000570156	NP1250380	GO:0004674(protein serine/threonine kinase activity)|GO:0005089(Rho guanyl-nucleotide exchange factor activity)|GO:0005515(protein binding)|GO:0005516(calmodulin binding)|GO:0005524(ATP binding)|GO:0005829(cytosol)|GO:0006468(protein phosphorylation)|GO:0007264(small GTPase mediated signal transduction)|GO:0007275(multicellular organismal development)|GO:0008307(structural constituent of muscle)|…	"Homo sapiens obscurin, cytoskeletal calmodulin and titin-interacting RhoGEF (OBSCN), transcript variant IC, mRNA [NM_001271223]"	chr1:228565353-228565412	hs|1q42.13	AGCCTCAGCCAGGAGAAGGTGCTGCCCTCAGACAAGTTCAAGGACTACCTAGAGACCATG
A_24_P215628	0.99998	0.919907	1.01025	down	234.155	221.988	174.834	182.821	171.626	235.645	181.977	300.085	-0.644303	-0.892542	-1.24919	-0.73742	-0.990118	-0.82182	-0.867346	-0.785331	Detected	Detected	Detected	Detected	Detected	Detected	Detected	Detected	0	A_24_P215628	A_24_P215628	NM_001014283	NM_001014283	NM_001014283	Hs.682987	55208	DCUN1D2	"DCN1, defective in cullin neddylation 1, domain containing 2"	ENST00000375403	THC2470739		"Homo sapiens DCN1, defective in cullin neddylation 1, domain containing 2 (DCUN1D2), mRNA [NM_001014283]"	chr13:114110456-114110397	hs|13q34	GTCTAATACAATAAAAACTGGCATTAATACAAACCTCAAAAACGTGAGCGTATCTTCCAG
A_23_P92261	0.99998	0.563765	1.17315	down	141.928	398.668	494.04	225.464	275.244	296.951	349.776	532.892	-1.36661	-0.0478344	0.249448	-0.434955	-0.308671	-0.488211	0.0753298	0.0431414	Detected	Detected	Detected	Detected	Detected	Detected	Detected	Detected	0	A_23_P92261	A_23_P92261	NM_032331	NM_032331	NM_032331	Hs.146161	9718	ECE2	endothelin converting enzyme 2	ENST00000324557	THC2471181	GO:0000139(Golgi membrane)|GO:0004222(metalloendopeptidase activity)|GO:0006508(proteolysis)|GO:0007267(cell-cell signaling)|GO:0007420(brain development)|GO:0007507(heart development)|GO:0008168(methyltransferase activity)|GO:0010002(cardioblast differentiation)|GO:0016021(integral to membrane)|GO:0016486(peptide hormone processing)|GO:0030659(cytoplasmic vesicle membrane)|GO:0032259(methylation…	"Homo sapiens endothelin converting enzyme 2 (ECE2), transcript variant 3, mRNA [NM_032331]"	chr3:183976423-183976482	hs|3q27.1	GAATTCCTGACTTAGGACTTGGGGTTGGGTCCAAGGTGCTTACATCCCAGGGGCCTCATG
A_33_P3290301	0.99998	0.225152	1.24071	down	59.7019	62.834	115.254	70.5333	70.647	115.111	78.0904	145.211	-2.61592	-2.71341	-1.85037	-2.11147	-2.27068	-1.8554	-2.08788	-1.83255	Detected	Detected	Not Detected	Detected	Detected	Detected	Detected	Detected	0	A_33_P3290301	A_33_P3290301	ENST00000448174							ENST00000448174	NP336059		"serine peptidase inhibitor, Kunitz type 5, pseudogene [Source:HGNC Symbol;Acc:HGNC:16161] [ENST00000448174]"	chr20:44378654-44378713	hs|20q13.12	TTCAGTGGCTGTGGAGGCAACAGAAACAACTTTAAACAGAAATATTTCTGTGAAAAAATG
A_24_P347480	0.99998	0.379974	1.23112	down	769.365	641.801	659.975	250.252	694.327	775.273	447.197	993.185	1.0719	0.639101	0.667233	-0.284467	1.02623	0.896272	0.429811	0.941361	Detected	Detected	Detected	Detected	Detected	Detected	Detected	Detected	0	A_24_P347480	A_24_P347480	NM_033116	NM_033116	NM_033116	Hs.7200	91754	NEK9	NIMA-related kinase 9	ENST00000238616	THC2495594	GO:0000278(mitotic cell cycle)|GO:0004674(protein serine/threonine kinase activity)|GO:0005515(protein binding)|GO:0005524(ATP binding)|GO:0005634(nucleus)|GO:0005829(cytosol)|GO:0006468(protein phosphorylation)|GO:0007067(mitosis)|GO:0007077(mitotic nuclear envelope disassembly)|GO:0019901(protein kinase binding)|GO:0046872(metal ion binding)|GO:0051301(cell division)	"Homo sapiens NIMA-related kinase 9 (NEK9), mRNA [NM_033116]"	chr14:75548984-75548925	hs|14q24.3	GTTTTCTAGTAGTATTGCTTTTGAGTTACAGTATAACCTGAGTTACTCCTCTGCTCTAAC
A_33_P3354326	0.99998	0.238909	1.31594	down	81.7412	63.0613	57.7631	48.9309	65.6352	157.146	60.0879	89.9626	-2.16263	-2.7082	-2.84696	-2.63903	-2.37684	-1.40633	-2.46595	-2.5233	Detected	Detected	Not Detected	Detected	Detected	Detected	Detected	Detected	0	A_33_P3354326	A_33_P3354326	lnc-SMARCAL1-4:1					lnc-SMARCAL1-4	lnc-SMARCAL1-4:1				"LNCipedia lincRNA (lnc-SMARCAL1-4), lincRNA [lnc-SMARCAL1-4:1]"	chr2:217186392-217186451	hs|2q35	CACTTTCATTGAAAAGAAAGAAGAGACAAAGTGACTGGTGACTGGTGATACAAAATCAGA
A_23_P121825	0.99998	0.0233305	1.3209	down	125.186	125.699	146.242	72.8987	139.895	162.805	144.117	198.552	-1.54769	-1.71305	-1.50682	-2.06388	-1.28504	-1.35529	-1.20386	-1.38118	Detected	Detected	Detected	Detected	Detected	Detected	Detected	Detected	0	A_23_P121825	A_23_P121825	NM_024941	NM_024941	NM_024941	Hs.591760	80006	TRAPPC13	trafficking protein particle complex 13	ENST00000231526	THC2462824	GO:0005515(protein binding)	"Homo sapiens trafficking protein particle complex 13 (TRAPPC13), transcript variant 2, mRNA [NM_024941]"	chr5:64961513-64961572	hs|5q12.3	CATGTGTTACTGTTACAAAACTTTCTCTCTCCATGTAATCACACTTAGTTATGAGCAAAG
A_33_P3212782	0.99998	0.792775	1.05683	down	4147.31	3394.64	3751.39	1604.04	4076.73	3340.37	2855.32	3468.39	3.50234	3.04216	3.17417	2.39579	3.57996	3.0035	3.10448	2.74549	Detected	Detected	Detected	Detected	Detected	Detected	Detected	Detected	0	A_33_P3212782	A_33_P3212782	NM_001743	NM_001743	NM_001743	Hs.468442	805	CALM2	"calmodulin 2 (phosphorylase kinase, delta)"	ENST00000482532	THC2576640	"GO:0000922(spindle pole)|GO:0001975(response to amphetamine)|GO:0002027(regulation of heart rate)|GO:0002576(platelet degranulation)|GO:0005509(calcium ion binding)|GO:0005513(detection of calcium ion)|GO:0005515(protein binding)|GO:0005576(extracellular region)|GO:0005634(nucleus)|GO:0005654(nucleoplasm)|GO:0005737(cytoplasm)|GO:0005813(centrosome)|GO:0005829(cytosol)|GO:0005876(spindle microtu…	"Homo sapiens calmodulin 2 (phosphorylase kinase, delta) (CALM2), mRNA [NM_001743]"	chr2:47387937-47387878	hs|2p21	TACAAATGATGACAGCAAAGTGAAGACCTTGTACAGAATGTGTTAAATTTCTTGTACAAA
A_23_P420281	0.99998	0.25458	1.69177	down	101.384	49.9378	32.3158	17.9348	78.5641	64.7625	109.506	55.055	-1.85193	-3.04482	-3.68487	-4.08701	-2.11744	-2.6852	-1.60009	-3.23176	Detected	Detected	Not Detected	Not Detected	Detected	Detected	Detected	Not Detected	0	A_23_P420281	A_23_P420281	NM_002738	NM_002738	NM_002738	Hs.460355	5579	PRKCB	"protein kinase C, beta"	ENST00000303531	THC2461315	"GO:0000278(mitotic cell cycle)|GO:0003682(chromatin binding)|GO:0004674(protein serine/threonine kinase activity)|GO:0004697(protein kinase C activity)|GO:0005080(protein kinase C binding)|GO:0005246(calcium channel regulator activity)|GO:0005515(protein binding)|GO:0005524(ATP binding)|GO:0005634(nucleus)|GO:0005654(nucleoplasm)|GO:0005737(cytoplasm)|GO:0005829(cytosol)|GO:0005886(plasma membra…	"Homo sapiens protein kinase C, beta (PRKCB), transcript variant 2, mRNA [NM_002738]"	chr16:24226173-24226233	hs|16p12.1	TTCAAGCTCAACGGCTATTGTGGTGACATTTTTATGTTTTCATTGCCAAGTTGCATCCAT
A_24_P876522	0.99998	0.12557	1.51711	up	736.195	568.616	988.668	497.767	533.827	414.245	586.232	382.817	1.00832	0.46443	1.25031	0.707622	0.646987	-0.00794887	0.820371	-0.434046	Detected	Detected	Detected	Detected	Detected	Detected	Detected	Detected	0	A_24_P876522	A_24_P876522	NM_001008397	NM_001008397	NM_001008397	Hs.289044	493869	GPX8	glutathione peroxidase 8 (putative)		THC2552685	GO:0000302(response to reactive oxygen species)|GO:0004601(peroxidase activity)|GO:0004602(glutathione peroxidase activity)|GO:0005788(endoplasmic reticulum lumen)|GO:0016021(integral to membrane)|GO:0055114(oxidation-reduction process)	"Homo sapiens glutathione peroxidase 8 (putative) (GPX8), mRNA [NM_001008397]"	chr5:54463052-54463111	hs|5q11.2	TAACTCCTGATCATCTTACAGCAGACATAACAACAGAGTGTTAGAGACTGGAATAAATAT
A_24_P261052	0.99998	0.179169	1.14763	down	903.793	858.927	1090.18	726.738	837.287	1128.82	1129.35	1275.51	1.30423	1.05951	1.39132	1.25358	1.29634	1.43831	1.76632	1.3023	Detected	Detected	Detected	Detected	Detected	Detected	Detected	Detected	0	A_24_P261052	A_24_P261052	NM_015458	NM_015458	NM_015458	Hs.591395	66036	MTMR9	myotubularin related protein 9	ENST00000221086	THC2533237	GO:0005515(protein binding)|GO:0005737(cytoplasm)|GO:0016311(dephosphorylation)|GO:0016791(phosphatase activity)|GO:0030234(enzyme regulator activity)|GO:0050790(regulation of catalytic activity)	"Homo sapiens myotubularin related protein 9 (MTMR9), mRNA [NM_015458]"	chr8:11184845-11184904	hs|8p23.1	TCTGATGAGAGTTTACTGACTTCTAGAGCCATTCTCTTTAACCGTCTGCAGGTCTAAGGA
A_33_P3276455	0.99998	0.911154	1.01127	up	919.564	1263.31	1221.28	874.604	1206.64	1079.15	948.486	1225.94	1.32919	1.61611	1.55514	1.52078	1.82354	1.37339	1.51453	1.24511	Detected	Detected	Detected	Detected	Detected	Detected	Detected	Detected	0	A_33_P3276455	A_33_P3276455	NM_006618	NM_006618	NM_006618	Hs.443650	10765	KDM5B	lysine (K)-specific demethylase 5B	ENST00000367264	THC2487017	"GO:0003677(DNA binding)|GO:0003700(sequence-specific DNA binding transcription factor activity)|GO:0003714(transcription corepressor activity)|GO:0005515(protein binding)|GO:0005634(nucleus)|GO:0005654(nucleoplasm)|GO:0005737(cytoplasm)|GO:0006325(chromatin organization)|GO:0006351(transcription, DNA-dependent)|GO:0008270(zinc ion binding)|GO:0016706(oxidoreductase activity, acting on paired don…	"Homo sapiens lysine (K)-specific demethylase 5B (KDM5B), mRNA [NM_006618]"	chr1:202710744-202710685	hs|1q32.1	AATTTGATGTTGAACTTCCACAGCTTGCTGAGATGCGTATCCGTTTGGAACAAGCCCGTT
A_23_P168965	0.99998	0.51361	1.08279	up	217.578	240.952	173.357	150.455	129.277	212.781	179.521	257.066	-0.750233	-0.774281	-1.26144	-1.01852	-1.39892	-0.969066	-0.886947	-1.00856	Detected	Detected	Detected	Detected	Detected	Detected	Detected	Detected	0	A_23_P168965	A_23_P168965	NM_019607	NM_019607	NM_019607	Hs.661238	56260	C8orf44	chromosome 8 open reading frame 44	ENST00000390159	THC2635337	GO:0005654(nucleoplasm)	"Homo sapiens chromosome 8 open reading frame 44 (C8orf44), mRNA [NM_019607]"	chr8:67592211-67592270	hs|8q13.1	CCTTTCACTTATTCATCTGTCCAGCATGACTCATCCCCGGGAGTGTTGAGTAAGTGAAAT
A_24_P256307	0.99998	0.120703	1.19956	down	1561.03	1962.88	2151.52	1037.08	1851.87	2250.1	1827.84	2371.94	2.09266	2.25188	2.3721	1.7666	2.44152	2.43348	2.46097	2.19729	Detected	Detected	Detected	Detected	Detected	Detected	Detected	Detected	0	A_24_P256307	A_24_P256307	NM_001659	NM_001659	NM_001659	Hs.119177	377	ARF3	ADP-ribosylation factor 3	ENST00000256682	THC2586163	GO:0000139(Golgi membrane)|GO:0003924(GTPase activity)|GO:0005525(GTP binding)|GO:0006644(phospholipid metabolic process)|GO:0006661(phosphatidylinositol biosynthetic process)|GO:0007264(small GTPase mediated signal transduction)|GO:0015031(protein transport)|GO:0016192(vesicle-mediated transport)|GO:0044281(small molecule metabolic process)|GO:0048471(perinuclear region of cytoplasm)|GO:0070062(…	"Homo sapiens ADP-ribosylation factor 3 (ARF3), mRNA [NM_001659]"	chr12:49330310-49330251	hs|12q13.12	AGGGGTGGTCCTTTCTACATTCCCATTCACTTAACAGCTCTTTTGGGATTGGGTGTTTCA
A_33_P3334895	0.99998	0.472569	1.12571	down	39.8384	56.1296	75.9079	60.9136	49.7669	74.6606	54.8594	103.949	-3.19953	-2.87619	-2.45286	-2.32301	-2.77612	-2.48002	-2.59729	-2.31482	Detected	Detected	Not Detected	Detected	Detected	Detected	Detected	Detected	0	A_33_P3334895	A_33_P3334895	NM_001134407	NM_001134407	NM_001134407	Hs.411472	2903	GRIN2A	"glutamate receptor, ionotropic, N-methyl D-aspartate 2A"	ENST00000330684	THC2475567	"GO:0001964(startle response)|GO:0001975(response to amphetamine)|GO:0004972(N-methyl-D-aspartate selective glutamate receptor activity)|GO:0005234(extracellular-glutamate-gated ion channel activity)|GO:0005262(calcium channel activity)|GO:0005515(protein binding)|GO:0005783(endoplasmic reticulum)|GO:0005886(plasma membrane)|GO:0005887(integral to plasma membrane)|GO:0006810(transport)|GO:0007215…	"Homo sapiens glutamate receptor, ionotropic, N-methyl D-aspartate 2A (GRIN2A), transcript variant 1, mRNA [NM_001134407]"	chr16:9857277-9857218	hs|16p13.2	AACGCTTGGTTATTGGGAGATGCCCCTCGGACCCTTACAAACACTCGTTGCCATCCCAGG
A_33_P3355877	0.99998	0.256612	1.21848	down	283.411	343.823	332.041	202.041	234.828	436.25	444.687	403.661	-0.36887	-0.261358	-0.323819	-0.593202	-0.537778	0.066721	0.421689	-0.357558	Detected	Detected	Detected	Detected	Detected	Detected	Detected	Detected	0	A_33_P3355877	A_33_P3355877	NR_103795	NR_103795	NR_103795		152518	NFXL1	"nuclear transcription factor, X-box binding-like 1"	ENST00000508115	THC2471778	GO:0000122(negative regulation of transcription from RNA polymerase II promoter)|GO:0000977(RNA polymerase II regulatory region sequence-specific DNA binding)|GO:0001078(RNA polymerase II core promoter proximal region sequence-specific DNA binding transcription factor activity involved in negative regulation of transcription)|GO:0005634(nucleus)|GO:0006366(transcription from RNA polymerase II pro…	"Homo sapiens nuclear transcription factor, X-box binding-like 1 (NFXL1), transcript variant 4, non-coding RNA [NR_103795]"	chr4:47879145-47879086	hs|4p12	AGTACTGTGCCTGATCTTTTAACTCCCAGCCCAATGTGCTCTTCTACTCATGTTATTTAA
A_23_P215175	0.99998	0.748027	1.03477	down	412.652	507.185	463.324	397.747	465.611	420.119	505.06	571.196	0.173161	0.299489	0.156841	0.384	0.44974	0.0123634	0.605355	0.143283	Detected	Detected	Detected	Detected	Detected	Detected	Detected	Detected	0	A_23_P215175	A_23_P215175	NM_005692	NM_005692	NM_005692	Hs.654958	10061	ABCF2	"ATP-binding cassette, sub-family F (GCN20), member 2"	ENST00000222388	THC2619700	GO:0005215(transporter activity)|GO:0005524(ATP binding)|GO:0005740(mitochondrial envelope)|GO:0006810(transport)|GO:0008152(metabolic process)|GO:0016020(membrane)|GO:0016887(ATPase activity)|GO:0043190(ATP-binding cassette (ABC) transporter complex)	"Homo sapiens ATP-binding cassette, sub-family F (GCN20), member 2 (ABCF2), transcript variant 2, mRNA [NM_005692]"	chr7:150912012-150911266	hs|7q36.1	GAGGGTGGTATGATGCTGGTCAGCCATGACTTCAGACTCATTCAGCAGGTTGCACAGGAA
A_23_P409888	0.99998	0.828499	1.05516	down	223.068	102.718	104.003	114.363	135.867	193.989	94.6516	172.81	-0.714284	-2.00434	-1.99856	-1.41423	-1.32719	-1.10246	-1.8104	-1.58152	Detected	Detected	Detected	Detected	Detected	Detected	Detected	Detected	0	A_23_P409888	A_23_P409888	NM_178468	NM_178468	NM_178468	Hs.592149	128876	FAM83C	"family with sequence similarity 83, member C"	ENST00000374408	THC2620029		"Homo sapiens family with sequence similarity 83, member C (FAM83C), mRNA [NM_178468]"	chr20:33874427-33874368	hs|20q11.22	CGGCTGACCCTGGGTCACAGCAAACTGGACCTCATCACTAAGTACAACAAGTCCAAGTTC
A_21_P0002837	0.99998	0.786999	1.04444	down	246.545	260.771	280.295	157.253	145.085	309.123	247.938	387.001	-0.569916	-0.660241	-0.568233	-0.954766	-1.23248	-0.430253	-0.421123	-0.418363	Detected	Detected	Detected	Detected	Detected	Detected	Detected	Detected	0	A_21_P0002837	A_21_P0002837	NR_108075	NR_108075		Hs.190365	100996539	ITPR1-AS1	ITPR1 antisense RNA 1 (head to head)		THC2607229		"Homo sapiens ITPR1 antisense RNA 1 (head to head) (ITPR1-AS1), long non-coding RNA [NR_108075]"	chr3:4532637-4532578	hs|3p26.1	TTGTGCTCTCTACCTCCCCTGACCCAGAAGGACTTATTCTTCTTTCTGCACATTTTAGTA
A_24_P37409	0.99998	0.166203	1.40215	down	2197.34	2525.82	3310.37	1995.76	5329.74	3581.14	1919.59	4936.6	2.58592	2.61566	2.99374	2.71102	3.96661	3.10392	2.53163	3.25474	Detected	Detected	Detected	Detected	Detected	Detected	Detected	Detected	0	A_24_P37409	A_24_P37409	NM_004418	NM_004418	NM_004418	Hs.1183	1844	DUSP2	dual specificity phosphatase 2	ENST00000488952	THC2687427	GO:0000188(inactivation of MAPK activity)|GO:0001706(endoderm formation)|GO:0004725(protein tyrosine phosphatase activity)|GO:0005515(protein binding)|GO:0005634(nucleus)|GO:0006470(protein dephosphorylation)|GO:0008138(protein tyrosine/serine/threonine phosphatase activity)|GO:0008330(protein tyrosine/threonine phosphatase activity)|GO:0017017(MAP kinase tyrosine/serine/threonine phosphatase act…	"Homo sapiens dual specificity phosphatase 2 (DUSP2), mRNA [NM_004418]"	chr2:96809962-96809903	hs|2q11.2	AGTATCCCTGTGGAGGACAACCAGATGGTGGAGATCAGTGCCTGGTTCCAGGAGGCCATA
A_23_P40821	0.99998	0.398826	1.10809	down	310.364	243.331	323.504	178.358	306.773	322.311	243.808	347.775	-0.237802	-0.760101	-0.361395	-0.773076	-0.152213	-0.36998	-0.445354	-0.572548	Detected	Detected	Detected	Detected	Detected	Detected	Detected	Detected	0	A_23_P40821	A_23_P40821	NM_032383	NM_032383	NM_032383	Hs.591311	84343	HPS3	Hermansky-Pudlak syndrome 3	ENST00000460822	THC2617939	GO:0006996(organelle organization)|GO:0031084(BLOC-2 complex)|GO:0043473(pigmentation)	"Homo sapiens Hermansky-Pudlak syndrome 3 (HPS3), mRNA [NM_032383]"	chr3:148890246-148890304	hs|3q24	AAGTCTTTAAGACATAAGAATTCCTCAAAGAAGCCATACATTTTTTAAGGGTGGGGATTG
A_21_P0014410	0.99998	0.197607	1.08228	down	287.426	354.367	294.974	272.643	286.071	369.602	303.256	447.305	-0.348572	-0.217779	-0.494591	-0.160838	-0.253009	-0.172461	-0.130563	-0.209443	Detected	Detected	Detected	Detected	Detected	Detected	Detected	Detected	0	A_21_P0014410	A_21_P0014410	NR_109990	NR_109990	NR_109990		100507459	NRSN2-AS1	NRSN2 antisense RNA 1		THC2507846		"Homo sapiens NRSN2 antisense RNA 1 (NRSN2-AS1), long non-coding RNA [NR_109990]"	chr20:301065-301006	hs|20p13	GCTGTTGAATTGGAAGAGGAGGGGAAGAAAAAATTTTCAGATCACAAAATATTCATTGTG
A_23_P132856	0.99998	0.419807	1.14041	down	885.713	779.646	593.509	554.495	846.443	921.521	784.249	801.875	1.27507	0.919796	0.514092	0.863325	1.31203	1.14558	1.24021	0.632676	Detected	Detected	Detected	Detected	Detected	Detected	Detected	Detected	0	A_23_P132856	A_23_P132856	NM_198565	NM_198565	NM_198565	Hs.702186	375387	NRROS	negative regulator of reactive oxygen species	ENST00000328557	THC2473113	GO:0005783(endoplasmic reticulum)|GO:0005789(endoplasmic reticulum membrane)|GO:0005886(plasma membrane)|GO:0006801(superoxide metabolic process)|GO:0006954(inflammatory response)|GO:0006955(immune response)|GO:0016021(integral to membrane)|GO:0045087(innate immune response)	"Homo sapiens negative regulator of reactive oxygen species (NRROS), mRNA [NM_198565]"	chr3:196388515-196388574	hs|3q29	CACTGTCATCGTCCTCACTTTTAAGAAGCCTCTGCTTCAGGTCATCAAGAGCCGCTGCCA
A_23_P421175	0.99998	0.135164	1.32455	down	182.322	349.011	409.994	193.648	293.693	359.644	331.467	566.814	-1.00528	-0.239751	-0.0195751	-0.654412	-0.215077	-0.211864	-0.00223446	0.132174	Detected	Detected	Detected	Detected	Detected	Detected	Detected	Detected	0	A_23_P421175	A_23_P421175	NM_198488	NM_198488	NM_198488	Hs.67776	286077	FAM83H	"family with sequence similarity 83, member H"	ENST00000612192	THC2464223	GO:0031214(biomineral tissue development)	"Homo sapiens family with sequence similarity 83, member H (FAM83H), mRNA [NM_198488]"	chr8:144806611-144806552	hs|8q24.3	GAAAGCCCCCACTGTTAGATGATAGCCTCGTGAAATTCATGTTTCTGTATTCTCCTATTT
A_33_P3398548	0.99998	0.115464	1.33629	down	112.422	142.26	159.873	88.3695	99.4472	185.739	179.224	277.732	-1.70284	-1.53449	-1.37826	-1.78623	-1.77738	-1.16515	-0.889334	-0.897006	Detected	Detected	Detected	Detected	Detected	Detected	Detected	Detected	0	A_33_P3398548	A_33_P3398548	NM_003666	NM_003666	NM_003666	Hs.130746	8548	BLZF1	basic leucine zipper nuclear factor 1	ENST00000329281	THC2505544	GO:0000139(Golgi membrane)|GO:0000278(mitotic cell cycle)|GO:0001558(regulation of cell growth)|GO:0003677(DNA binding)|GO:0003700(sequence-specific DNA binding transcription factor activity)|GO:0005634(nucleus)|GO:0005654(nucleoplasm)|GO:0005737(cytoplasm)|GO:0005796(Golgi lumen)|GO:0006357(regulation of transcription from RNA polymerase II promoter)|GO:0007030(Golgi organization)|GO:0008283(cel…	"Homo sapiens basic leucine zipper nuclear factor 1 (BLZF1), mRNA [NM_003666]"	chr1:169365416-169365475	hs|1q24.2	GTGATGAAAATGTAACTTGAAACCGCTCCATTTCTACAATGCACATTTACTGTTTCTGTT
A_33_P3372212	0.99998	0.716517	1.11442	down	9988.66	18459.1	29355.2	21391.9	11592.8	31882.3	20777	29677.2	4.77045	5.48516	6.14229	6.13307	5.0877	6.25818	5.96774	5.84251	Detected	Detected	Detected	Detected	Detected	Detected	Detected	Detected	0	A_33_P3372212	A_33_P3372212	L14723		L14723	Hs.733002	653492	PSG10P	"pregnancy specific beta-1-glycoprotein 10, pseudogene"		THC2542023		"Human processed pseudo-pregnancy-specific glycoprotein (PSG12) gene, exon B2C containing 3' untranslated regions of 2 alternative splice sites C1 and C2. [L14723]"	chr19:43347505-43347446	hs|19q13.2	CCCTTAGCACACACCATTCTACATTCTGTCTCTATGTAACTGGCTATTCTAACTATCTTT
A_33_P3251227	0.99998	0.0732206	1.37892	down	2628.08	4386.75	3960.66	1688.41	3806.61	4754.47	3647.7	5387.94	2.84417	3.41206	3.25249	2.46975	3.48105	3.51278	3.45781	3.38096	Detected	Detected	Detected	Detected	Detected	Detected	Detected	Detected	0	A_33_P3251227	A_33_P3251227	ENST00000402468		AJ132443	Hs.239666	56913	C1GALT1	"core 1 synthase, glycoprotein-N-acetylgalactosamine 3-beta-galactosyltransferase 1"	ENST00000402468		GO:0000139(Golgi membrane)|GO:0001525(angiogenesis)|GO:0001822(kidney development)|GO:0005515(protein binding)|GO:0006493(protein O-linked glycosylation)|GO:0016021(integral to membrane)|GO:0016263(glycoprotein-N-acetylgalactosamine 3-beta-galactosyltransferase activity)|GO:0016266(O-glycan processing)|GO:0043687(post-translational protein modification)|GO:0044267(cellular protein metabolic proce…	"core 1 synthase, glycoprotein-N-acetylgalactosamine 3-beta-galactosyltransferase 1 [Source:HGNC Symbol;Acc:HGNC:24337] [ENST00000402468]"	chr7:7278507-7278566	hs|7p22.1	CTAGAACGTTTTGGTACTGGAATTACAACTATTATCCTCCTGTAGAGGTAAGTTTAGAAA
A_33_P3251672	0.99998	0.0675909	1.38004	down	594.704	756.864	698.838	667.318	603.71	1083.63	1091	1361.34	0.700407	0.877009	0.749779	1.13053	0.82447	1.37936	1.71648	1.39625	Detected	Detected	Detected	Detected	Detected	Detected	Detected	Detected	0	A_33_P3251672	A_33_P3251672	NM_001606	NM_001606	NM_001606	Hs.421202	20	ABCA2	"ATP-binding cassette, sub-family A (ABC1), member 2"	ENST00000398207	THC2522315	"GO:0000166(nucleotide binding)|GO:0005524(ATP binding)|GO:0005764(lysosome)|GO:0005765(lysosomal membrane)|GO:0005768(endosome)|GO:0005815(microtubule organizing center)|GO:0006357(regulation of transcription from RNA polymerase II promoter)|GO:0006629(lipid metabolic process)|GO:0006810(transport)|GO:0010008(endosome membrane)|GO:0016020(membrane)|GO:0016021(integral to membrane)|GO:0016023(cyt…	"Homo sapiens ATP-binding cassette, sub-family A (ABC1), member 2 (ABCA2), transcript variant 1, mRNA [NM_001606]"	chr9:139918654-139918595	hs|9q34.3	TGCTGTTCTTTATCCTGCTGGGGCTGCGACAGAAGAAGCCCACCATCTCCGTGAAGGAAG
A_23_P41455	0.99998	0.833133	1.04088	down	202.732	189.95	177.47	74.498	138.776	163.535	134.991	248.942	-0.852189	-1.1174	-1.22761	-2.03258	-1.29662	-1.34884	-1.29824	-1.05489	Detected	Detected	Detected	Detected	Detected	Detected	Detected	Detected	0	A_23_P41455	A_23_P41455	NM_003305	NM_003305	NM_003305	Hs.150981	7222	TRPC3	"transient receptor potential cation channel, subfamily C, member 3"	ENST00000379645	THC2478113	"GO:0005262(calcium channel activity)|GO:0005515(protein binding)|GO:0005886(plasma membrane)|GO:0005887(integral to plasma membrane)|GO:0006816(calcium ion transport)|GO:0007411(axon guidance)|GO:0007596(blood coagulation)|GO:0007602(phototransduction)|GO:0010524(positive regulation of calcium ion transport into cytosol)|GO:0015279(store-operated calcium channel activity)|GO:0030168(platelet act…	"Homo sapiens transient receptor potential cation channel, subfamily C, member 3 (TRPC3), transcript variant 2, mRNA [NM_003305]"	chr4:122800569-122800510	hs|4q27	GACAGGGACCATGTCTTATTCATCTTTGTGTCTCCAGCATCTAGTACAGTGCCTGGTATA
A_21_P0012065	0.99998	0.277171	1.11658	down	97.3695	117.742	128.221	67.9603	108.306	124.933	84.2179	173.9	-1.91022	-1.80739	-1.69655	-2.16509	-1.65427	-1.73728	-1.9789	-1.57244	Detected	Detected	Detected	Detected	Detected	Detected	Detected	Detected	0	A_21_P0012065	A_21_P0012065	NR_110208	NR_110208	NR_110208	Hs.664626	101927043	LOC101927043	uncharacterized LOC101927043	ENST00000450550	THC2588358		"Homo sapiens uncharacterized LOC101927043 (LOC101927043), transcript variant 2, long non-coding RNA [NR_110208]"	chr2:47559525-47559466	hs|2p21	TCTAGCCAGAGGAAGACTCCTGGAGCTGGTGAACTGTGCATGGATATGCAGTCACGGGCA
A_32_P208424	0.99998	0.239069	1.09819	up	13286.1	13738.8	14872.6	12642.3	13024.5	12774.6	11557.8	15659.4	5.18201	5.05908	5.16134	5.37427	5.2557	4.9387	5.12162	4.92018	Detected	Detected	Detected	Detected	Detected	Detected	Detected	Detected	0	A_32_P208424	A_32_P208424	NM_002107	NM_002107	NM_002107	Hs.533624	3020	H3F3A	"H3 histone, family 3A"	ENST00000366815	THC2516723	"GO:0000183(chromatin silencing at rDNA)|GO:0000228(nuclear chromosome)|GO:0000788(nuclear nucleosome)|GO:0000979(RNA polymerase II core promoter sequence-specific DNA binding)|GO:0000980(RNA polymerase II distal enhancer sequence-specific DNA binding)|GO:0005515(protein binding)|GO:0005576(extracellular region)|GO:0005634(nucleus)|GO:0005654(nucleoplasm)|GO:0006336(DNA replication-independent nu…	"Homo sapiens H3 histone, family 3A (H3F3A), mRNA [NM_002107]"	chr1:226259602-226259661	hs|1q42.12	ACTTTTCTAACTGAGTTGTCCTACATGCAAGTACATGTTTTTAATGTTGTCTGTCTTCTG
A_33_P3418194	0.99998	0.265459	1.39395	down	1014.88	1567.1	2778.57	1417.15	1405.8	4338.48	1819.75	2718.72	1.47147	1.927	2.74109	2.21707	2.04393	3.38069	2.45457	2.39415	Detected	Detected	Detected	Detected	Detected	Detected	Detected	Detected	0	A_33_P3418194	A_33_P3418194	NM_177458	NM_177458	NM_177458	Hs.158665	66004	LYNX1	Ly6/neurotoxin 1	ENST00000615007	THC2479368	GO:0005886(plasma membrane)|GO:0030425(dendrite)|GO:0031225(anchored to membrane)|GO:0070062(extracellular vesicular exosome)	"Homo sapiens Ly6/neurotoxin 1 (LYNX1), transcript variant SLURP2, mRNA [NM_177458]"	chr8:143845815-143845756	hs|8q24.3	TGCCGCCCCTTCAGGTCCCGACCTCCCCACAATAAAATGTGATTGGATCGTGTGGTACAA
A_24_P64393	0.99998	0.853884	1.04449	down	349.445	398.568	268.817	116.223	212.985	344.977	238.983	376.403	-0.0667	-0.0481968	-0.628553	-1.39095	-0.678635	-0.271932	-0.474195	-0.458423	Detected	Detected	Detected	Detected	Detected	Detected	Detected	Detected	0	A_24_P64393	A_24_P64393	NM_017824	NM_017824	NM_017824	Hs.573490	54708	5-Mar	membrane-associated ring finger (C3HC4) 5	ENST00000358935	THC2641973	GO:0000209(protein polyubiquitination)|GO:0004842(ubiquitin-protein ligase activity)|GO:0005515(protein binding)|GO:0005741(mitochondrial outer membrane)|GO:0005783(endoplasmic reticulum)|GO:0005789(endoplasmic reticulum membrane)|GO:0008270(zinc ion binding)|GO:0016020(membrane)|GO:0016021(integral to membrane)|GO:0016874(ligase activity)|GO:0051020(GTPase binding)|GO:0051865(protein autoubiquit…	"Homo sapiens membrane-associated ring finger (C3HC4) 5 (MARCH5), mRNA [NM_017824]"	chr10:94112947-94113006	hs|10q23.33	AGCCCCGAATTGAACACTTTTAAACCTAAAGAGCCTTATTATTATTAGCTCGAGAAATAC
A_33_P3391778	0.99998	0.906667	1.03994	down	435.77	306.928	173.124	126.142	336.998	261.593	244.418	202.331	0.251801	-0.425126	-1.26337	-1.2728	-0.0166435	-0.671111	-0.441751	-1.35398	Detected	Detected	Detected	Detected	Detected	Detected	Detected	Detected	0	A_33_P3391778	A_33_P3391778	NM_001287243	NM_001287243	NM_001287243	Hs.121663	138046	RALYL	RALY RNA binding protein-like	ENST00000522613	NP661543	GO:0000166(nucleotide binding)	"Homo sapiens RALY RNA binding protein-like (RALYL), transcript variant 5, mRNA [NM_001287243]"	chr8:85441725-85441784	hs|8q21.2	TATGCATTTGTACAGTACATGAGTGAGCGACATGCAAGAGCTGCAGTGGCTGGAGAAAAT
A_33_P3257027	0.99998	0.325653	1.3914	down	281.968	421.999	321.654	78.9547	259.7	377.573	326.828	451.019	-0.376232	0.034214	-0.36967	-1.94875	-0.392537	-0.141678	-0.0225706	-0.197515	Detected	Detected	Detected	Detected	Detected	Detected	Detected	Detected	0	A_33_P3257027	A_33_P3257027	NM_002009	NM_002009	NM_002009	Hs.567268	2252	FGF7	fibroblast growth factor 7	ENST00000377614	THC2471188	GO:0005104(fibroblast growth factor receptor binding)|GO:0005515(protein binding)|GO:0005576(extracellular region)|GO:0005794(Golgi apparatus)|GO:0007165(signal transduction)|GO:0007173(epidermal growth factor receptor signaling pathway)|GO:0008083(growth factor activity)|GO:0008201(heparin binding)|GO:0008284(positive regulation of cell proliferation)|GO:0008286(insulin receptor signaling pathwa…	"Homo sapiens fibroblast growth factor 7 (FGF7), mRNA [NM_002009]"	chr15:49776810-49776869	hs|15q21.2	GGCTGGAAAACTACTGAAAAACTGATCAAGCTTGACTTGTGCATTTATGTTTGTTTTAAG
A_23_P37424	0.99998	0.128969	1.17941	down	86.3873	95.5889	112.297	72.8777	96.0349	101.478	121.924	140.44	-2.08287	-2.10811	-1.88785	-2.0643	-1.82775	-2.03727	-1.44512	-1.88075	Detected	Detected	Detected	Detected	Detected	Detected	Detected	Detected	0	A_23_P37424	A_23_P37424	NM_024063	NM_024063	NM_024063	Hs.369657	79029	SPATA5L1	spermatogenesis associated 5-like 1	ENST00000531970	THC2485764	GO:0005524(ATP binding)|GO:0005737(cytoplasm)	"Homo sapiens spermatogenesis associated 5-like 1 (SPATA5L1), transcript variant 1, mRNA [NM_024063]"	chr15:45713450-45713509	hs|15q21.1	GTGAACTTGCCTGTCGTTTGCAACTTCACACTTTTAGAATTTGTGTTTATATTTCCTGTA
A_23_P124760	0.99998	0.871631	1.01522	up	1129.04	1399.81	1404.18	866.667	1135.8	1166.43	1254.44	1390.32	1.62527	1.76414	1.75648	1.50763	1.73625	1.48559	1.91787	1.42664	Detected	Detected	Detected	Detected	Detected	Detected	Detected	Detected	0	A_23_P124760	A_23_P124760	NM_014815	NM_014815	NM_014815	Hs.462983	9862	MED24	mediator complex subunit 24	ENST00000535508	THC2578251	"GO:0001104(RNA polymerase II transcription cofactor activity)|GO:0003712(transcription cofactor activity)|GO:0004402(histone acetyltransferase activity)|GO:0004872(receptor activity)|GO:0005515(protein binding)|GO:0005634(nucleus)|GO:0005654(nucleoplasm)|GO:0006357(regulation of transcription from RNA polymerase II promoter)|GO:0006367(transcription initiation from RNA polymerase II promoter)|GO…	"Homo sapiens mediator complex subunit 24 (MED24), transcript variant 1, mRNA [NM_014815]"	chr17:38178296-38178237	hs|17q21.1	CCTCTTCCCCCTGGACGATGTGCAGCCTTCGAAGTTGATGCGACTGCTGAGCTCTAATGA
A_21_P0008635	0.99998	0.287675	1.1888	up	474.564	502.881	502.398	289.84	448.695	470.011	257.837	408.352	0.374838	0.287193	0.273651	-0.0725908	0.396351	0.174262	-0.364641	-0.340888	Detected	Detected	Detected	Detected	Detected	Detected	Detected	Detected	0	A_21_P0008635	A_21_P0008635	ENST00000569661			Hs.174934				ENST00000569661	THC2657642			chr15:55384249-55384308	hs|15q21.3	AAACCTTCCAGTCCTCAAGAAACAAGTATGGCTGAGTTCTGGGTAAAAGTGGAGAACATG
A_33_P3392677	0.99998	0.395953	1.13265	up	3923.45	3373.53	2817.34	1745.86	2215.93	2959.16	2292.63	3357.9	3.42229	3.03316	2.76108	2.51802	2.70046	2.82868	2.78783	2.69879	Detected	Detected	Detected	Detected	Detected	Detected	Detected	Detected	0	A_33_P3392677	A_33_P3392677	THC2539584								THC2539584			chr7:066313630-066313689	hs|7q11.21	CTGTGGACAAACCCAGGGCTGCTGGTGAGTCATGCCATCCTTACACGTCTTTCCTTGTAA
A_33_P3274478	0.99998	0.75816	1.05512	down	90.8362	102.306	95.1462	44.1388	84.1163	71.671	93.0158	110.077	-2.01043	-2.01013	-2.12696	-2.78773	-2.01893	-2.53897	-1.83555	-2.23218	Detected	Detected	Detected	Detected	Detected	Detected	Detected	Detected	0	A_33_P3274478	A_33_P3274478	NM_001080533	NM_001080533	NM_001080533	Hs.127610	84747	UNC119B	unc-119 homolog B (C. elegans)	ENST00000344651	THC2605018	GO:0005515(protein binding)|GO:0005829(cytosol)|GO:0006996(organelle organization)|GO:0008289(lipid binding)|GO:0035869(ciliary transition zone)|GO:0042953(lipoprotein transport)|GO:0060271(cilium morphogenesis)|GO:0072372(primary cilium)	"Homo sapiens unc-119 homolog B (C. elegans) (UNC119B), mRNA [NM_001080533]"	chr12:121159739-121159798	hs|12q24.31	AATGGGATTTGCATGTTCCTGTCAAGCGTAACAACAATCCCTTCTCTCTTTGACAGAGGC
A_23_P68487	0.99998	0.147212	1.34333	up	1434.85	1406.46	1327.22	1157.15	1451.83	833.847	907.157	1106	1.97107	1.77098	1.67516	1.92466	2.09041	1.00135	1.45025	1.09658	Detected	Detected	Detected	Detected	Detected	Detected	Detected	Detected	0	A_23_P68487	A_23_P68487	NM_001719	NM_001719	NM_001719	Hs.473163	655	BMP7	bone morphogenetic protein 7	ENST00000395863	THC2463991	"GO:0001501(skeletal system development)|GO:0001503(ossification)|GO:0001656(metanephros development)|GO:0001657(ureteric bud development)|GO:0001707(mesoderm formation)|GO:0001823(mesonephros development)|GO:0001837(epithelial to mesenchymal transition)|GO:0005125(cytokine activity)|GO:0005160(transforming growth factor beta receptor binding)|GO:0005515(protein binding)|GO:0005576(extracellular …	"Homo sapiens bone morphogenetic protein 7 (BMP7), mRNA [NM_001719]"	chr20:55745614-55745555	hs|20q13.31	GCGAAAGGAAAATTGACCCGGAAGTTCCTGTAATAAATGTCACAATAAAACGAATGAATG
A_32_P205110	0.99998	0.91642	1.04227	down	174.543	100.409	188.583	46.9172	221.246	96.8189	64.9522	167.842	-1.06818	-2.03714	-1.13998	-2.69966	-0.623731	-2.10507	-2.35365	-1.62359	Detected	Detected	Detected	Not Detected	Detected	Detected	Detected	Detected	0	A_32_P205110	A_32_P205110	NM_001453	NM_001453	NM_001453	Hs.348883	2296	FOXC1	forkhead box C1	ENST00000380874	THC2495614	"GO:0000977(RNA polymerase II regulatory region sequence-specific DNA binding)|GO:0000981(sequence-specific DNA binding RNA polymerase II transcription factor activity)|GO:0001228(RNA polymerase II transcription regulatory region sequence-specific DNA binding transcription factor activity involved in positive regulation of transcription)|GO:0001501(skeletal system development)|GO:0001503(ossifica…	"Homo sapiens forkhead box C1 (FOXC1), mRNA [NM_001453]"	chr6:1613858-1613917	hs|6p25.3	CTCCCCCTTTTGTAAATAACCCAGGAAATGTAATAAATTCATTATCTTAGGGTGATCTGC
A_23_P71727	0.99998	0.220397	1.27453	down	138.136	163.098	175.07	89.9646	253.746	149.021	147.196	214.684	-1.40567	-1.33729	-1.24725	-1.76042	-0.425997	-1.48292	-1.17337	-1.26849	Detected	Detected	Detected	Detected	Detected	Detected	Detected	Detected	0	A_23_P71727	A_23_P71727	NM_001827	NM_001827	NM_001827	Hs.83758	1164	CKS2	CDC28 protein kinase regulatory subunit 2	ENST00000314355	THC2461683	GO:0000079(regulation of cyclin-dependent protein kinase activity)|GO:0007127(meiosis I)|GO:0008283(cell proliferation)|GO:0016538(cyclin-dependent protein kinase regulator activity)|GO:0051301(cell division)	"Homo sapiens CDC28 protein kinase regulatory subunit 2 (CKS2), mRNA [NM_001827]"	chr9:91931523-91931582	hs|9q22.2	GATAAAAGTTCTTCCAGTCAGTTTTTCTCTTAAGTGCCTGTTTGAGTTTACTGAAACAGT
A_23_P2884	0.99998	0.254896	1.26294	down	152.696	368.223	329.508	212.594	251.181	316.751	343.934	467.322	-1.2611	-0.162445	-0.334865	-0.519747	-0.440659	-0.395086	0.0510321	-0.146283	Detected	Detected	Detected	Detected	Detected	Detected	Detected	Detected	0	A_23_P2884	A_23_P2884	NM_004569	NM_004569	NM_004569	Hs.553497	5283	PIGH	"phosphatidylinositol glycan anchor biosynthesis, class H"	ENST00000559118	THC2549360	GO:0000506(glycosylphosphatidylinositol-N-acetylglucosaminyltransferase (GPI-GnT) complex)|GO:0003824(catalytic activity)|GO:0005783(endoplasmic reticulum)|GO:0005789(endoplasmic reticulum membrane)|GO:0006464(cellular protein modification process)|GO:0006501(C-terminal protein lipidation)|GO:0006506(GPI anchor biosynthetic process)|GO:0016254(preassembly of GPI anchor in ER membrane)|GO:0017176(…	"Homo sapiens phosphatidylinositol glycan anchor biosynthesis, class H (PIGH), mRNA [NM_004569]"	chr14:68056700-68056641	hs|14q24.1	AGTCCTAGGAACCATTATGGATGTAGTGCATCTTAGAGCCATAGAGCAGGTGACTGGAAA
A_21_P0000016	0.99998	0.903575	1.05802	down	87.5936	112.495	36.2802	19.5422	57.8958	46.1628	28.4587	146.885	-2.06287	-1.87317	-3.51792	-3.96319	-2.55785	-3.17363	-3.54416	-1.81602	Detected	Detected	Detected	Not Detected	Detected	Not Detected	Detected	Not Detected	0	A_21_P0000016	A_21_P0000016	NM_001146225	NM_001146225	NM_001146225	Hs.662013	140807	KRT72	"keratin 72, type II"	ENST00000550829	THC2478424	GO:0003674(molecular_function)|GO:0005198(structural molecule activity)|GO:0008150(biological_process)|GO:0045095(keratin filament)|GO:0070062(extracellular vesicular exosome)	"Homo sapiens keratin 72, type II (KRT72), transcript variant 2, mRNA [NM_001146225]"	chr12:52986207-52985381	hs|12q13.13	TAAATTCTTCAAGTGCCTTTATGAAGGGGAGATCACTCAGATCCAGTCCCACATCAGCGA
A_24_P921897	0.99998	0.775591	1.05156	up	272.057	239.243	262.525	137.326	278.944	223.161	145.643	270.12	-0.427858	-0.78455	-0.662725	-1.15025	-0.289409	-0.900349	-1.18867	-0.937098	Detected	Detected	Detected	Detected	Detected	Detected	Detected	Detected	0	A_24_P921897	A_24_P921897	NM_015888	NM_015888	NM_015888	Hs.378836	51361	HOOK1	hook microtubule-tethering protein 1	ENST00000371208	THC2642529	GO:0003779(actin binding)|GO:0005515(protein binding)|GO:0005874(microtubule)|GO:0007032(endosome organization)|GO:0007040(lysosome organization)|GO:0007275(multicellular organismal development)|GO:0007286(spermatid development)|GO:0008333(endosome to lysosome transport)|GO:0015031(protein transport)|GO:0030897(HOPS complex)|GO:0042802(identical protein binding)|GO:0045022(early endosome to late …	"Homo sapiens hook microtubule-tethering protein 1 (HOOK1), mRNA [NM_015888]"	chr1:60341230-60341289	hs|1p32.1	AGGGAGGCTTGAGTACATATACCAATGAAGAGATATTCAGCATTTGTCTATTTGATAAGG
A_33_P3256848	0.99998	0.88025	1.03376	down	29579.9	82143.5	73345.3	47113.9	55756.7	54900.8	45296.2	88253.8	6.33671	7.63898	7.46338	7.27216	7.35362	7.04225	7.09214	7.41481	Detected	Detected	Detected	Detected	Detected	Detected	Detected	Detected	0	A_33_P3256848	A_33_P3256848	NM_021641	NM_021641	NM_021641	Hs.594351	8038	ADAM12	ADAM metallopeptidase domain 12	ENST00000368676	THC2487430	GO:0004222(metalloendopeptidase activity)|GO:0005515(protein binding)|GO:0005576(extracellular region)|GO:0005654(nucleoplasm)|GO:0005739(mitochondrion)|GO:0005886(plasma membrane)|GO:0006508(proteolysis)|GO:0007155(cell adhesion)|GO:0007173(epidermal growth factor receptor signaling pathway)|GO:0007520(myoblast fusion)|GO:0008237(metallopeptidase activity)|GO:0008270(zinc ion binding)|GO:0016021…	"Homo sapiens ADAM metallopeptidase domain 12 (ADAM12), transcript variant 2, mRNA [NM_021641]"	chr10:127731711-127731652	hs|10q26.2	AACAACAGGAAGAACTGCCACTGCGAGGCCCACTGGGCACCTCCCTTCTGTGACAAGTTT
A_23_P91512	0.99998	0.714443	1.04697	down	157.7	256.126	275.078	135.561	178.051	261.755	172.566	287.161	-1.21459	-0.686172	-0.595337	-1.16891	-0.937096	-0.670218	-0.943954	-0.848843	Detected	Detected	Detected	Detected	Detected	Detected	Detected	Detected	0	A_23_P91512	A_23_P91512	NM_144492	NM_144492	NM_144492	Hs.660278	23562	CLDN14	claudin 14	ENST00000399137	THC2479218	GO:0005198(structural molecule activity)|GO:0005783(endoplasmic reticulum)|GO:0005886(plasma membrane)|GO:0005923(tight junction)|GO:0006461(protein complex assembly)|GO:0016021(integral to membrane)|GO:0016338(calcium-independent cell-cell adhesion)|GO:0034329(cell junction assembly)|GO:0042802(identical protein binding)|GO:0045216(cell-cell junction organization)|GO:0070830(tight junction assem…	"Homo sapiens claudin 14 (CLDN14), transcript variant 1, mRNA [NM_144492]"	chr21:37833014-37832955	hs|21q22.13	TGATAACAAGTTTAATATAAAGTGACTTGGGAGTTTGGTCAGTGGGGTTGGTTTGTGATC
A_23_P163143	0.99998	0.783665	1.04314	down	486.41	796.088	1049.86	678.92	609.886	940.989	688.686	1055.2	0.410409	0.949904	1.33694	1.15539	0.839155	1.17574	1.05274	1.02874	Detected	Detected	Detected	Detected	Detected	Detected	Detected	Detected	0	A_23_P163143	A_23_P163143	NM_001302617	NM_001302617	NM_001302617	Hs.18573	97	ACYP1	"acylphosphatase 1, erythrocyte (common) type"	ENST00000357971	THC2736115	GO:0003998(acylphosphatase activity)|GO:0006796(phosphate-containing compound metabolic process)|GO:0070062(extracellular vesicular exosome)	"Homo sapiens acylphosphatase 1, erythrocyte (common) type (ACYP1), transcript variant 4, mRNA [NM_001302617]"	chr14:75520272-75520213	hs|14q24.3	GTGCGTCATATGCAGGAATGGCTTGAAACAAGAGGAAGTCCTAAATCACACATCGACAAA
A_24_P67699	0.99998	0.391375	1.2677	down	8361.43	4805.88	6232.06	2533.29	8513.93	7023.73	4127.19	8472.02	4.51391	3.54371	3.90646	3.05509	4.64237	4.07573	3.63599	4.03393	Detected	Detected	Detected	Detected	Detected	Detected	Detected	Detected	0	A_24_P67699	A_24_P67699	NM_000984	NM_000984	NM_000984	Hs.419463	6147	RPL23A	ribosomal protein L23a	ENST00000446445	THC2544962	"GO:0000166(nucleotide binding)|GO:0000184(nuclear-transcribed mRNA catabolic process, nonsense-mediated decay)|GO:0003735(structural constituent of ribosome)|GO:0005515(protein binding)|GO:0005634(nucleus)|GO:0005829(cytosol)|GO:0006412(translation)|GO:0006413(translational initiation)|GO:0006414(translational elongation)|GO:0006415(translational termination)|GO:0006614(SRP-dependent cotranslati…	"Homo sapiens ribosomal protein L23a (RPL23A), mRNA [NM_000984]"	chr17:27050590-27050649	hs|17q11.2	CCTGATGGAGAGAAGAAGGTGTATGTTTGACTGGCTCCTGATTACGATGCTTTGGATGTT
A_33_P3225696	0.99998	0.653018	1.02832	down	24544.4	31605.6	30043.2	20765.7	21595.5	31486.7	24436.2	41562.6	6.06748	6.26101	6.17571	6.09021	5.9852	6.24017	6.20178	6.32844	Detected	Detected	Detected	Detected	Detected	Detected	Detected	Detected	0	A_33_P3225696	A_33_P3225696	NM_133444	NM_133444	NM_133444	Hs.137282	116115	ZNF526	zinc finger protein 526	ENST00000301215	THC2492369	"GO:0003677(DNA binding)|GO:0005634(nucleus)|GO:0006351(transcription, DNA-dependent)|GO:0006355(regulation of transcription, DNA-dependent)|GO:0046872(metal ion binding)"	"Homo sapiens zinc finger protein 526 (ZNF526), mRNA [NM_133444]"	chr19:42731919-42731978	hs|19q13.2	ATAAAAATAAAAATAAACTGGCCAGGTGCGGTGGCTCACGCTTGCAATCCCAGTGCTTTG
A_23_P139527	0.99998	0.807196	1.03134	down	39.1095	41.6102	59.3023	38.2522	43.4584	59.59	30.9836	66.427	-3.22617	-3.30802	-2.80902	-2.99423	-2.97168	-2.80529	-3.42152	-2.96086	Detected	Detected	Not Detected	Detected	Detected	Not Detected	Detected	Detected	0	A_23_P139527	A_23_P139527	NM_002150	NM_002150	NM_002150	Hs.2899	3242	HPD	4-hydroxyphenylpyruvate dioxygenase	ENST00000289004	THC2629358	GO:0003868(4-hydroxyphenylpyruvate dioxygenase activity)|GO:0005829(cytosol)|GO:0006559(L-phenylalanine catabolic process)|GO:0006572(tyrosine catabolic process)|GO:0034641(cellular nitrogen compound metabolic process)|GO:0044281(small molecule metabolic process)|GO:0046872(metal ion binding)|GO:0055114(oxidation-reduction process)|GO:0070062(extracellular vesicular exosome)	"Homo sapiens 4-hydroxyphenylpyruvate dioxygenase (HPD), transcript variant 1, mRNA [NM_002150]"	chr12:122281665-122277945	hs|12q24.31	AGCTGAAGACGGCCAAGATCAAGGTGAAGGAGAACATTGATGCCCTGGAGGAGCTGAAAA
A_23_P11353	0.99998	0.742818	1.05643	down	5004.69	6093.27	6400.72	4136.31	6892.71	6495.87	5691.48	5035.93	3.77344	3.88612	3.94498	3.76242	4.33762	3.96302	4.09963	3.28349	Detected	Detected	Detected	Detected	Detected	Detected	Detected	Detected	0	A_23_P11353	A_23_P11353	NM_005765	NM_005765	NM_005765	Hs.495960	10159	ATP6AP2	"ATPase, H+ transporting, lysosomal accessory protein 2"	ENST00000378438	THC2586443	GO:0002003(angiotensin maturation)|GO:0004190(aspartic-type endopeptidase activity)|GO:0004872(receptor activity)|GO:0005515(protein binding)|GO:0005886(plasma membrane)|GO:0006508(proteolysis)|GO:0009897(external side of plasma membrane)|GO:0016021(integral to membrane)|GO:0019899(enzyme binding)|GO:0021903(rostrocaudal neural tube patterning)|GO:0030177(positive regulation of Wnt receptor signa…	"Homo sapiens ATPase, H+ transporting, lysosomal accessory protein 2 (ATP6AP2), mRNA [NM_005765]"	chrX:40464988-40465047	hs|Xp11.4	AGAAGATTCGAATGGATTGAATGTTACCTGTGCCAGAATTAGAAAAGGGGGTTGGAAATT
A_33_P3274696	0.99998	0.908412	1.01459	down	533.617	671.811	856.941	674.695	740.795	666.028	652.694	870.369	0.544041	0.705032	1.04402	1.14639	1.11969	0.677149	0.975306	0.750926	Detected	Detected	Detected	Detected	Detected	Detected	Detected	Detected	0	A_33_P3274696	A_33_P3274696	NM_024531	NM_024531	NM_024531	Hs.6459	79581	SLC52A2	"solute carrier family 52 (riboflavin transporter), member 2"	ENST00000402965	THC2467193	GO:0001618(viral receptor activity)|GO:0005887(integral to plasma membrane)|GO:0009615(response to virus)|GO:0032217(riboflavin transporter activity)|GO:0032218(riboflavin transport)	"Homo sapiens solute carrier family 52 (riboflavin transporter), member 2 (SLC52A2), transcript variant 1, mRNA [NM_024531]"	chr8:145584871-145584930	hs|8q24.3	TAGGGTAAGCCCCTGAGCCTGGGACCTACATGTGGTTTGCGTAATAAAACATTTGTATTT
A_33_P3290898	0.99998	0.293723	1.18644	up	538.989	407.786	422.531	377.49	455.969	385.301	254.129	505.716	0.558491	-0.0152102	0.0238762	0.30859	0.419552	-0.112447	-0.38554	-0.0323744	Detected	Detected	Detected	Detected	Detected	Detected	Detected	Detected	0	A_33_P3290898	A_33_P3290898	NM_015692	NM_015692	NM_015692	Hs.631644	27151	CPAMD8	"C3 and PZP-like, alpha-2-macroglobulin domain containing 8"	ENST00000443027	THC2489977	GO:0004867(serine-type endopeptidase inhibitor activity)|GO:0005615(extracellular space)|GO:0005886(plasma membrane)|GO:0010951(negative regulation of endopeptidase activity)	"Homo sapiens C3 and PZP-like, alpha-2-macroglobulin domain containing 8 (CPAMD8), mRNA [NM_015692]"	chr19:17111330-17111271	hs|19p13.11	ATACCTTTGGGAAACCTGTGGCTGGTGCCTTAACGATCAACATGACTGTTAATGGTGTAG
A_23_P54840	0.99998	0.615733	1.06072	up	6330.98	5334.79	5733.64	4267.55	5831.08	5758.56	4388.49	5653.46	4.11259	3.69434	3.7862	3.80749	4.09631	3.7892	3.72455	3.45036	Detected	Detected	Detected	Detected	Detected	Detected	Detected	Detected	0	A_23_P54840	A_23_P54840	NM_005946	NM_005946	NM_005946	Hs.655199	4489	MT1A	metallothionein 1A	ENST00000290705	THC2486497	GO:0005515(protein binding)|GO:0005634(nucleus)|GO:0005737(cytoplasm)|GO:0008270(zinc ion binding)|GO:0045926(negative regulation of growth)|GO:0048471(perinuclear region of cytoplasm)|GO:0071276(cellular response to cadmium ion)|GO:0071294(cellular response to zinc ion)	"Homo sapiens metallothionein 1A (MT1A), mRNA [NM_005946]"	chr16:56673205-56673808	hs|16q12.2	AAATGCAACTCCTGCAAGAAGAGCTGCTGCTCCTGCTGCCCCATGAGCTGTGCCAAGTGT
A_19_P00319675	0.99998	0.962383	1.00846	down	251.224	314.303	395.957	393.429	325.856	280.818	348.086	509.718	-0.542792	-0.390869	-0.0698357	0.368253	-0.0651493	-0.568798	0.0683413	-0.0210037	Detected	Detected	Detected	Detected	Detected	Detected	Detected	Detected	0	A_19_P00319675	A_19_P00319675	ENST00000444184			Hs.529860	100506190	LINC00963	long intergenic non-protein coding RNA 963	ENST00000444184	THC2561617		long intergenic non-protein coding RNA 963 [Source:HGNC Symbol;Acc:HGNC:48716] [ENST00000444184]	chr9:132265979-132266038	hs|9q34.11	CTGCATTGCGGTGATAGGGCCAAGGGCCTGGGCCTTCAATTCTCCAGACTTGCCAAAATG
A_23_P26173	0.99998	0.946051	1.01043	up	1580.67	2456.24	3131.84	2462.65	2102.71	2334.46	2266.35	3295.29	2.1107	2.57535	2.91376	3.01429	2.6248	2.48659	2.7712	2.67163	Detected	Detected	Detected	Detected	Detected	Detected	Detected	Detected	0	A_23_P26173	A_23_P26173	NM_007364	NM_007364	NM_007364	Hs.513058	23423	TMED3	transmembrane emp24 protein transport domain containing 3	ENST00000543455	THC2778205	GO:0005783(endoplasmic reticulum)|GO:0005789(endoplasmic reticulum membrane)|GO:0005793(endoplasmic reticulum-Golgi intermediate compartment)|GO:0005794(Golgi apparatus)|GO:0015031(protein transport)|GO:0016021(integral to membrane)|GO:0030126(COPI vesicle coat)|GO:0032580(Golgi cisterna membrane)|GO:0033116(endoplasmic reticulum-Golgi intermediate compartment membrane)	"Homo sapiens transmembrane emp24 protein transport domain containing 3 (TMED3), transcript variant 1, mRNA [NM_007364]"	chr15:79614644-79614703	hs|15q25.1	AGGGTGGAGGCAGAACGATGCTGCTGTGGTAGCCCTTTGCCTTTCATGCCCATGCTTGAT
A_23_P28730	0.99998	0.0128241	1.20101	down	636.542	767.007	667.946	552.196	665.118	871.892	674.241	1222.87	0.79849	0.896215	0.684552	0.857329	0.964226	1.06572	1.02216	1.24149	Detected	Detected	Detected	Detected	Detected	Detected	Detected	Detected	0	A_23_P28730	A_23_P28730	NM_020713	NM_020713	NM_020713	Hs.740578	57473	ZNF512B	zinc finger protein 512B	ENST00000450537	THC2621080	"GO:0003677(DNA binding)|GO:0005634(nucleus)|GO:0006351(transcription, DNA-dependent)|GO:0006355(regulation of transcription, DNA-dependent)|GO:0046872(metal ion binding)"	"Homo sapiens zinc finger protein 512B (ZNF512B), mRNA [NM_020713]"	chr20:62588356-62588297	hs|20q13.33	GTCCCGTGCTTTGGGTTTCTTGGTTTGGGTTTTTTAATGCCAGTTCTCAGTACATAAGTG
A_32_P45009	0.99998	0.812137	1.06697	up	1372.26	1006.86	785.563	508.009	1273.87	787.241	513.563	1054.21	1.90672	1.28876	0.918548	0.737005	1.90176	0.918371	0.62944	1.02739	Detected	Detected	Detected	Detected	Detected	Detected	Detected	Detected	0	A_32_P45009	A_32_P45009	NM_005896	NM_005896	NM_005896	Hs.593422	3417	IDH1	"isocitrate dehydrogenase 1 (NADP+), soluble"	ENST00000415913	THC2568143	GO:0000287(magnesium ion binding)|GO:0004450(isocitrate dehydrogenase (NADP+) activity)|GO:0005102(receptor binding)|GO:0005737(cytoplasm)|GO:0005739(mitochondrion)|GO:0005777(peroxisome)|GO:0005782(peroxisomal matrix)|GO:0005829(cytosol)|GO:0006097(glyoxylate cycle)|GO:0006099(tricarboxylic acid cycle)|GO:0006102(isocitrate metabolic process)|GO:0006103(2-oxoglutarate metabolic process)|GO:00067…	"Homo sapiens isocitrate dehydrogenase 1 (NADP+), soluble (IDH1), transcript variant 1, mRNA [NM_005896]"	chr2:209101385-209101326	hs|2q34	GTTCTGGTGTCATAGATGTCCCATTTTGTGAGGTAGAGCTGTGCATTAAACTTGCACATG
A_23_P37514	0.99998	0.394034	1.15859	up	92.4783	143.705	159.144	118.774	82.4419	101.572	99.7324	213.033	-1.98458	-1.51991	-1.38485	-1.35963	-2.04794	-2.03593	-1.73497	-1.27962	Detected	Detected	Detected	Detected	Detected	Detected	Detected	Detected	0	A_23_P37514	A_23_P37514	NM_015492	NM_015492	NM_015492	Hs.17936	56905	C15orf39	chromosome 15 open reading frame 39	ENST00000360639	THC2467339	GO:0005737(cytoplasm)	"Homo sapiens chromosome 15 open reading frame 39 (C15orf39), mRNA [NM_015492]"	chr15:75504433-75504492	hs|15q24.2	TGGGCCTCATTTAAGGGATTCTGATGAGCCGATGGGCCCTGGAGGCAGCCCATTAAAGCA
A_33_P3406861	0.99998	0.0831087	1.31695	down	108.392	138.389	107.209	97.6957	100.972	161.816	134.489	274.457	-1.75551	-1.57429	-1.95475	-1.64148	-1.75543	-1.36408	-1.30362	-0.914121	Detected	Detected	Detected	Detected	Detected	Detected	Detected	Detected	0	A_33_P3406861	A_33_P3406861	NM_001270771	NM_001270771	NM_001270771	Hs.655143	8470	SORBS2	sorbin and SH3 domain containing 2	ENST00000284776	THC2476646	GO:0005200(structural constituent of cytoskeleton)|GO:0005515(protein binding)|GO:0005634(nucleus)|GO:0005886(plasma membrane)|GO:0007015(actin filament organization)|GO:0007155(cell adhesion)|GO:0008093(cytoskeletal adaptor activity)|GO:0008150(biological_process)|GO:0008307(structural constituent of muscle)|GO:0015629(actin cytoskeleton)|GO:0016477(cell migration)|GO:0019904(protein domain spec…	"Homo sapiens sorbin and SH3 domain containing 2 (SORBS2), transcript variant 9, mRNA [NM_001270771]"	chr4:186545375-186545316	hs|4q35.1	AAGTCAAGTCGGAAAGCATGGGCTCCCTGTTATGTGAGGAGGACTCCAAGGAGAGCTGCC
A_23_P103226	0.99998	0.482176	1.29741	down	14.8587	42.9773	46.8771	57.3004	37.542	38.2583	54.2634	79.5782	-4.62239	-3.26138	-3.14823	-2.41123	-3.18281	-3.44459	-2.61305	-2.70026	Detected	Not Detected	Not Detected	Detected	Not Detected	Detected	Detected	Detected	0	A_23_P103226	A_23_P103226	NM_001441	NM_001441	NM_001441	Hs.720143	2166	FAAH	fatty acid amide hydrolase	ENST00000493636	THC2776169	"GO:0005737(cytoplasm)|GO:0005856(cytoskeleton)|GO:0009062(fatty acid catabolic process)|GO:0012505(endomembrane system)|GO:0016021(integral to membrane)|GO:0016884(carbon-nitrogen ligase activity, with glutamine as amido-N-donor)|GO:0017064(fatty acid amide hydrolase activity)|GO:0031090(organelle membrane)|GO:0047372(acylglycerol lipase activity)"	"Homo sapiens fatty acid amide hydrolase (FAAH), mRNA [NM_001441]"	chr1:46876491-46877307	hs|1p33	AAGGCTGTCAGCTTTCCTCAGCAACATGAAGTCTCGTTCGGCTGGAAAACTCTGGGAACT
A_33_P3292739	0.99998	0.91281	1.02952	down	231.484	117.216	104.497	110.548	101.356	187.827	90.4266	261.041	-0.660854	-1.81385	-1.99172	-1.46318	-1.74996	-1.14903	-1.87628	-0.986426	Detected	Detected	Detected	Detected	Detected	Detected	Detected	Detected	0	A_33_P3292739	A_33_P3292739	NM_201402	NM_201402	NM_201402	Hs.531448	377630	USP17L2	ubiquitin specific peptidase 17-like family member 2	ENST00000333796	THC2525229	GO:0000075(cell cycle checkpoint)|GO:0004197(cysteine-type endopeptidase activity)|GO:0004843(ubiquitin-specific protease activity)|GO:0005515(protein binding)|GO:0005634(nucleus)|GO:0005789(endoplasmic reticulum membrane)|GO:0006915(apoptotic process)|GO:0007093(mitotic cell cycle checkpoint)|GO:0010955(negative regulation of protein processing)|GO:0016579(protein deubiquitination)|GO:0030334(re…	"Homo sapiens ubiquitin specific peptidase 17-like family member 2 (USP17L2), mRNA [NM_201402]"	chr8:11994918-11994859	hs|8p23.1	ACGTCAGAAAAGTCGAAGGTACCCTGCCTCCCAACGTACTTGTGATTCATCAATCGAAAT
A_33_P3221859	0.99998	0.580946	1.06429	up	309.734	330.548	492.576	269.654	342.191	325.578	258.789	469.132	-0.240734	-0.318165	0.245167	-0.176743	0.00541687	-0.355429	-0.359326	-0.140708	Detected	Detected	Detected	Detected	Detected	Detected	Detected	Detected	0	A_33_P3221859	A_33_P3221859	NM_003030	NM_003030	NM_003030	Hs.55967	6474	SHOX2	short stature homeobox 2	ENST00000483851	THC2487735	GO:0000122(negative regulation of transcription from RNA polymerase II promoter)|GO:0001501(skeletal system development)|GO:0001649(osteoblast differentiation)|GO:0002053(positive regulation of mesenchymal cell proliferation)|GO:0002063(chondrocyte development)|GO:0003170(heart valve development)|GO:0003209(cardiac atrium morphogenesis)|GO:0005654(nucleoplasm)|GO:0005739(mitochondrion)|GO:0007399…	"Homo sapiens short stature homeobox 2 (SHOX2), transcript variant 1, mRNA [NM_003030]"	chr3:157815892-157815833	hs|3q25.32	AGACCACCAGCAAGAACTCCAGCATCGCCGATCTCAGACTGAAAGCCAAAAAGCACGCCG
A_23_P107653	0.99998	0.334643	1.12361	up	1192.66	1457.6	1696.83	1527.66	1323.08	1281.73	1271.12	1673.72	1.70434	1.8225	2.02959	2.3254	1.95644	1.62159	1.93693	1.69428	Detected	Detected	Detected	Detected	Detected	Detected	Detected	Detected	0	A_23_P107653	A_23_P107653	NM_001014763	NM_001014763	NM_001014763	Hs.348531	2109	ETFB	"electron-transfer-flavoprotein, beta polypeptide"	ENST00000309244	NP1165274	GO:0005739(mitochondrion)|GO:0005759(mitochondrial matrix)|GO:0009055(electron carrier activity)|GO:0022904(respiratory electron transport chain)|GO:0043231(intracellular membrane-bounded organelle)|GO:0044237(cellular metabolic process)|GO:0044281(small molecule metabolic process)|GO:0070062(extracellular vesicular exosome)	"Homo sapiens electron-transfer-flavoprotein, beta polypeptide (ETFB), transcript variant 2, mRNA [NM_001014763]"	chr19:51848634-51848575	hs|19q13.41	AAGCCAAGAAGAAGAAGATCGAGGTGATCAAGCCTGGGGACCTGGGTGTGGACCTGACCT
A_23_P99515	0.99998	0.546755	1.12846	down	108.293	99.6299	221.597	85.2542	99.1066	165.86	130.685	196.355	-1.75683	-2.04837	-0.90724	-1.83801	-1.78233	-1.32847	-1.34501	-1.39724	Detected	Detected	Detected	Detected	Detected	Detected	Detected	Detected	0	A_23_P99515	A_23_P99515	NM_032849	NM_032849	NM_032849	Hs.147880	84935	MEDAG	mesenteric estrogen-dependent adipogenesis	ENST00000380482	THC2489355	GO:0005737(cytoplasm)|GO:0045600(positive regulation of fat cell differentiation)	"Homo sapiens mesenteric estrogen-dependent adipogenesis (MEDAG), mRNA [NM_032849]"	chr13:31499299-31499358	hs|13q12.3	ATTGGACACGGCAGCGTCCTCCTTATTGAAAACACATTATGTCAGTTGGGAATTTTAAAT
A_24_P104407	0.99998	0.89094	1.03964	down	439.033	246.84	375.891	122.061	307.926	359.875	251.338	266.156	0.262563	-0.739447	-0.144865	-1.32025	-0.146801	-0.210938	-0.401475	-0.958427	Detected	Detected	Detected	Detected	Detected	Detected	Detected	Detected	0	A_24_P104407	A_24_P104407	NM_145728	NM_145728	NM_145728	Hs.207106	23336	SYNM	"synemin, intermediate filament protein"	ENST00000594047	THC2466773	GO:0005200(structural constituent of cytoskeleton)|GO:0005515(protein binding)|GO:0005882(intermediate filament)|GO:0005912(adherens junction)|GO:0008307(structural constituent of muscle)|GO:0016020(membrane)|GO:0017166(vinculin binding)|GO:0019215(intermediate filament binding)|GO:0043034(costamere)|GO:0045104(intermediate filament cytoskeleton organization)|GO:0060053(neurofilament cytoskeleton)	"Homo sapiens synemin, intermediate filament protein (SYNM), transcript variant A, mRNA [NM_145728]"	chr15:99675380-99675439	hs|15q26.3	ATCATCTGCAAGTTTCAAGAAGTATTCTGCCAAAAGTATTTACAAGTATGGACTCATGAG
A_33_P3257015	0.99998	0.639731	1.07632	up	1484.23	1533.88	1438.25	845.051	1449.38	1227.79	792.215	1866.37	2.01988	1.89609	1.79106	1.47119	2.08798	1.55956	1.25479	1.85146	Detected	Detected	Detected	Detected	Detected	Detected	Detected	Detected	0	A_33_P3257015	A_33_P3257015	ENST00000580496							ENST00000580496	THC2578919		"Q9BW34_HUMAN (Q9BW34) EEF1D protein (Fragment), partial (28%) [THC2578919]"	chr17:61714414-61714473	hs|17q23.3	GATTACCAAGTTTGAGAGCGTGTGTAGAGTGTCGATGTTGCAGCTTTCAACAAGGTCTGA
A_23_P366682	0.99998	0.601274	1.14916	down	233.695	133.201	185.289	98.425	155.67	143.949	131.418	429.011	-0.647141	-1.62942	-1.1654	-1.63075	-1.1309	-1.53288	-1.33694	-0.269687	Detected	Detected	Detected	Detected	Detected	Detected	Detected	Detected	0	A_23_P366682	A_23_P366682	NM_033513	NM_033513	NM_033513	Hs.369613	91978	TPGS1	tubulin polyglutamylase complex subunit 1	ENST00000359315	THC2612509	GO:0005737(cytoplasm)|GO:0005813(centrosome)|GO:0005874(microtubule)|GO:0007268(synaptic transmission)|GO:0007275(multicellular organismal development)|GO:0007288(sperm axoneme assembly)|GO:0008017(microtubule binding)|GO:0018095(protein polyglutamylation)|GO:0030424(axon)|GO:0030425(dendrite)|GO:0030534(adult behavior)|GO:0031514(motile cilium)|GO:0051648(vesicle localization)|GO:0070740(tubulin…	"Homo sapiens tubulin polyglutamylase complex subunit 1 (TPGS1), mRNA [NM_033513]"	chr19:519055-519114	hs|19p13.3	CAGTGCCGTGACCACGAGGCGGTGCCGCTGAGCGTCTTCCGCGCGGGCACACTCACCTGC
A_33_P3388070	0.99998	0.445076	1.11707	down	3520.29	2361.12	3977.87	2090.73	3352.03	3472.13	2829.39	4171.34	3.26586	2.51838	3.25874	2.77808	3.29758	3.05932	3.09132	3.01174	Detected	Detected	Detected	Detected	Detected	Detected	Detected	Detected	0	A_33_P3388070	A_33_P3388070	DB226000		DB226000	Hs.577832							"DB226000 TRACH3 Homo sapiens cDNA clone TRACH3018100 5', mRNA sequence [DB226000]"	chr13:112111461-112111402	hs|13q34	TTATCCACAGAAGCAAAACACACCCACACTCCCAGGAAGGAGGCGGCAAAGGACAGCTGC
A_23_P23006	0.99998	0.802543	1.02905	down	3415.19	3546.46	3213.09	1753.56	2779.42	3316.22	2788.08	3800.18	3.22213	3.10528	2.95071	2.52437	3.02733	2.99303	3.0701	2.87729	Detected	Detected	Detected	Detected	Detected	Detected	Detected	Detected	0	A_23_P23006	A_23_P23006	NM_002525	NM_002525	NM_002525	Hs.584782	4898	NRD1	nardilysin (N-arginine dibasic convertase)	ENST00000464385	NP1244077	GO:0004222(metalloendopeptidase activity)|GO:0005515(protein binding)|GO:0005829(cytosol)|GO:0006508(proteolysis)|GO:0007528(neuromuscular junction development)|GO:0008283(cell proliferation)|GO:0009986(cell surface)|GO:0016477(cell migration)|GO:0046872(metal ion binding)|GO:0048408(epidermal growth factor binding)|GO:0051044(positive regulation of membrane protein ectodomain proteolysis)|GO:005…	"Homo sapiens nardilysin (N-arginine dibasic convertase) (NRD1), transcript variant 1, mRNA [NM_002525]"	chr1:52255062-52255003	hs|1p32.3	CTTCTAGTGAGGATTCAAATTCTTCTTGTGAAGTGATGCAGCTGACCTACCTGCCAACCT
A_21_P0013784	0.99998	0.228668	1.13961	down	26689.7	22483	21472.9	15152.2	22213.9	30010.9	20934.9	30110.5	6.18837	5.76966	5.69119	5.63554	6.02594	6.17091	5.97867	5.86342	Detected	Detected	Detected	Detected	Detected	Detected	Detected	Detected	0	A_21_P0013784	A_21_P0013784	TCONS_l2_00030308					XLOC_l2_015585			THC2714535		"BROAD Institute lincRNA (XLOC_l2_015585), lincRNA [TCONS_l2_00030308]"	chrX:102170133-102170192	hs|Xq22.1	CTCATGGATGGGTACATATGGAACCAAAAAAGAGCCCAAATAGCCAAAGCAAGACAAAAA
A_33_P3320079	0.99998	0.874697	1.02439	down	2833.37	2009.73	1976.94	1695.46	2275.41	2660.49	1951.7	2270.12	2.95268	2.28591	2.25002	2.47576	2.73867	2.67519	2.55556	2.13399	Detected	Detected	Detected	Detected	Detected	Detected	Detected	Detected	0	A_33_P3320079	A_33_P3320079	NM_005596	NM_005596	NM_005596	Hs.644095	4781	NFIB	nuclear factor I/B	ENST00000380953	THC2525905	GO:0000122(negative regulation of transcription from RNA polymerase II promoter)|GO:0000978(RNA polymerase II core promoter proximal region sequence-specific DNA binding)|GO:0000981(sequence-specific DNA binding RNA polymerase II transcription factor activity)|GO:0001077(RNA polymerase II core promoter proximal region sequence-specific DNA binding transcription factor activity involved in positiv…	"Homo sapiens nuclear factor I/B (NFIB), transcript variant 3, mRNA [NM_005596]"	chr9:14120505-14120446	hs|9p23	GAATCCTCAGGATACTCTGAAGAACTATGTACCTTCTTATGACCCATCCAGTCCACAAAC
A_33_P3257708	0.99998	0.206661	1.1966	up	1452.05	2087.29	1622.89	1399.47	1511.68	1400.75	1416.65	1428.35	1.98825	2.34054	1.96531	2.19896	2.1487	1.74969	2.09332	1.46558	Detected	Detected	Detected	Detected	Detected	Detected	Detected	Detected	0	A_33_P3257708	A_33_P3257708	NM_144772	NM_144772	NM_144772	Hs.528320	128240	APOA1BP	apolipoprotein A-I binding protein	ENST00000368233	THC2487883	GO:0000166(nucleotide binding)|GO:0005515(protein binding)|GO:0005576(extracellular region)|GO:0005615(extracellular space)|GO:0005654(nucleoplasm)|GO:0005737(cytoplasm)|GO:0005739(mitochondrion)|GO:0005929(cilium)|GO:0006734(NADH metabolic process)|GO:0006739(NADP metabolic process)|GO:0008150(biological_process)|GO:0042803(protein homodimerization activity)|GO:0043231(intracellular membrane-bou…	"Homo sapiens apolipoprotein A-I binding protein (APOA1BP), mRNA [NM_144772]"	chr1:156563287-156563346	hs|1q23.1	AGCATCCTGAGTGTCCTGAAGGGACTCACTGTGCCCATTGCCAGCATCGACATTCCCTCA
A_23_P92281	0.99998	0.821402	1.03623	up	350.934	397.776	342.747	255.586	445.2	317.063	276.2	347.16	-0.060565	-0.0510674	-0.278036	-0.254044	0.385071	-0.393661	-0.265386	-0.575103	Detected	Detected	Detected	Detected	Detected	Detected	Detected	Detected	0	A_23_P92281	A_23_P92281	NM_014170	NM_014170	NM_014170	Hs.127496	29083	GTPBP8	GTP-binding protein 8 (putative)	ENST00000488781	NP210151	GO:0000917(barrier septum assembly)|GO:0005525(GTP binding)|GO:0005739(mitochondrion)|GO:0046872(metal ion binding)	"Homo sapiens GTP-binding protein 8 (putative) (GTPBP8), transcript variant 1, mRNA [NM_014170]"	chr3:112718398-112719742	hs|3q13.2	TTGTTTCCTGTAAGTGCTGTGACCTTTTCTGGAATCCACCTGTTGAGATGCTTTATAGCC
A_23_P217228	0.99998	0.288075	1.19547	up	170.208	131.371	147.819	118.722	156.762	104.432	100.887	148.448	-1.10447	-1.64938	-1.49135	-1.36026	-1.12081	-1.99587	-1.71835	-1.80074	Detected	Detected	Detected	Detected	Detected	Detected	Detected	Detected	0	A_23_P217228	A_23_P217228	NM_016157	NM_016157	NM_016157	Hs.633653	7216	TRO	trophinin	ENST00000492706	THC2521520	GO:0005515(protein binding)|GO:0005634(nucleus)|GO:0005737(cytoplasm)|GO:0005886(plasma membrane)|GO:0005887(integral to plasma membrane)|GO:0007156(homophilic cell adhesion)|GO:0007566(embryo implantation)|GO:0030308(negative regulation of cell growth)	"Homo sapiens trophinin (TRO), transcript variant 3, mRNA [NM_016157]"	chrX:54957644-54957703	hs|Xp11.21	CCCCATGTTTACAGATACCGCTAATAAATTGCAGTAGTCCTTCCCATGGAGCCAAAGTAC
A_23_P211227	0.99998	0.770125	1.02561	up	204.676	323.207	298.86	195.39	204.462	300.864	213.308	339.548	-0.838422	-0.350565	-0.475708	-0.641495	-0.737551	-0.469322	-0.638165	-0.607085	Detected	Detected	Detected	Detected	Detected	Detected	Detected	Detected	0	A_23_P211227	A_23_P211227	NM_133635	NM_133635	NM_133635	Hs.592164	23275	POFUT2	protein O-fucosyltransferase 2	ENST00000615172	THC2484309	GO:0001707(mesoderm formation)|GO:0005789(endoplasmic reticulum membrane)|GO:0005794(Golgi apparatus)|GO:0006004(fucose metabolic process)|GO:0006493(protein O-linked glycosylation)|GO:0010468(regulation of gene expression)|GO:0010717(regulation of epithelial to mesenchymal transition)|GO:0036066(protein O-linked fucosylation)|GO:0043687(post-translational protein modification)|GO:0044267(cellula…	"Homo sapiens protein O-fucosyltransferase 2 (POFUT2), transcript variant 3, mRNA [NM_133635]"	chr21:46684771-46684712	hs|21q22.3	CTACTGCTGGCACGTCAGAGCACTGGGAAGTTTTTCAGTGACGTCTCTGGGGCACTCAGT
A_23_P127095	0.99998	0.651706	1.04999	up	3398.29	4133.36	4803.17	4024.29	3377.41	4409.51	4110.51	4656.59	3.21497	3.32622	3.53073	3.72281	3.30846	3.40411	3.63014	3.1705	Detected	Detected	Detected	Detected	Detected	Detected	Detected	Detected	0	A_23_P127095	A_23_P127095	NM_032747	NM_032747	NM_032747	Hs.500921	84833	USMG5	up-regulated during skeletal muscle growth 5 homolog (mouse)	ENST00000369811	THC2479338	GO:0005753(mitochondrial proton-transporting ATP synthase complex)|GO:0016021(integral to membrane)|GO:0070062(extracellular vesicular exosome)	"Homo sapiens up-regulated during skeletal muscle growth 5 homolog (mouse) (USMG5), transcript variant 2, mRNA [NM_032747]"	chr10:105148909-105148850	hs|10q24.33	TACGGTTCTTAACCTCATCTGTTAAGTTCCCATGCCTGGAGAAGCTAATGCCAACTCATC
A_23_P166826	0.99998	0.78881	1.04449	up	582.857	854.703	830.551	909.905	649.775	795.465	858.901	909.274	0.671376	1.0524	0.99889	1.57787	0.930555	0.933366	1.37139	0.814013	Detected	Detected	Detected	Detected	Detected	Detected	Detected	Detected	0	A_23_P166826	A_23_P166826	NM_018403	NM_018403	NM_018403	Hs.476353	55802	DCP1A	decapping mRNA 1A	ENST00000294241	THC2467564	"GO:0000184(nuclear-transcribed mRNA catabolic process, nonsense-mediated decay)|GO:0000288(nuclear-transcribed mRNA catabolic process, deadenylation-dependent decay)|GO:0000932(cytoplasmic mRNA processing body)|GO:0005515(protein binding)|GO:0005634(nucleus)|GO:0005829(cytosol)|GO:0010467(gene expression)|GO:0016020(membrane)|GO:0016787(hydrolase activity)|GO:0042802(identical protein binding)|G…	"Homo sapiens decapping mRNA 1A (DCP1A), transcript variant 1, mRNA [NM_018403]"	chr3:53321447-53321388	hs|3p21.1	CATTCTCAGTGATAATGGAGGTTTCACTGTGAAGCATCACCAGCAGATCCTTGTTTTGAC
A_23_P76159	0.99998	0.0596512	1.27837	down	617.849	835.635	719.768	512.334	581.528	1032.65	809.916	1334.18	0.755489	1.01985	0.792353	0.749235	0.770464	1.30985	1.28667	1.36718	Detected	Detected	Detected	Detected	Detected	Detected	Detected	Detected	0	A_23_P76159	A_23_P76159	NM_003566	NM_003566	NM_003566	Hs.567367	8411	EEA1	early endosome antigen 1	ENST00000322349	THC2471292	GO:0005515(protein binding)|GO:0005516(calmodulin binding)|GO:0005545(1-phosphatidylinositol binding)|GO:0005737(cytoplasm)|GO:0005769(early endosome)|GO:0005829(cytosol)|GO:0005969(serine-pyruvate aminotransferase complex)|GO:0006897(endocytosis)|GO:0006906(vesicle fusion)|GO:0008270(zinc ion binding)|GO:0016020(membrane)|GO:0016189(synaptic vesicle to endosome fusion)|GO:0019897(extrinsic to pl…	"Homo sapiens early endosome antigen 1 (EEA1), mRNA [NM_003566]"	chr12:93166521-93166462	hs|12q22	TATTGTGTTTACTACTTGTGATCATGTAGTTGTGCCTTACTTTGTGAGAAAGGTTAGCTC
A_24_P193592	0.99998	0.907667	1.03204	up	123.95	102.904	109.677	113.234	194.425	93.8269	99.8857	97.7919	-1.56201	-2.00173	-1.92192	-1.42855	-0.81017	-2.15036	-1.73275	-2.40291	Detected	Detected	Detected	Detected	Detected	Detected	Detected	Detected	0	A_24_P193592	A_24_P193592	NM_001761	NM_001761	NM_001761	Hs.1973	899	CCNF	cyclin F	ENST00000293968	THC2463529	GO:0000320(re-entry into mitotic cell cycle)|GO:0001890(placenta development)|GO:0005515(protein binding)|GO:0005634(nucleus)|GO:0005814(centriole)|GO:0007067(mitosis)|GO:0010826(negative regulation of centrosome duplication)|GO:0016567(protein ubiquitination)|GO:0019005(SCF ubiquitin ligase complex)|GO:0031146(SCF-dependent proteasomal ubiquitin-dependent protein catabolic process)|GO:0051301(ce…	"Homo sapiens cyclin F (CCNF), mRNA [NM_001761]"	chr16:2507886-2507945	hs|16p13.3	AAAGAATTTTCCCAGATAGGCTAGCCAGAAAAAACTTCAAGTCCTCTGTAACATCTGAGG
A_23_P210015	0.99998	0.332193	1.09583	down	1446.93	1702.08	1618.79	1021.67	1394.67	1823.57	1642.22	1794.65	1.98315	2.04621	1.96167	1.745	2.03246	2.13026	2.30648	1.79493	Detected	Detected	Detected	Detected	Detected	Detected	Detected	Detected	0	A_23_P210015	A_23_P210015	NM_014369	NM_014369	NM_014369	Hs.744861	26469	PTPN18	"protein tyrosine phosphatase, non-receptor type 18 (brain-derived)"	ENST00000175756	THC2508269	GO:0004726(non-membrane spanning protein tyrosine phosphatase activity)|GO:0005515(protein binding)|GO:0005634(nucleus)|GO:0005737(cytoplasm)|GO:0006470(protein dephosphorylation)|GO:0035335(peptidyl-tyrosine dephosphorylation)	"Homo sapiens protein tyrosine phosphatase, non-receptor type 18 (brain-derived) (PTPN18), transcript variant 1, mRNA [NM_014369]"	chr2:131132468-131132527	hs|2q21.1	CCCCTTGGCAGGGTGATGCTGAGGTGTGGATTTTTAACAGTTCCCAGACTTTCCCAGGAG
A_24_P80338	0.99998	0.0027689	1.18478	down	1088.39	1176.92	1191.56	940.562	1231.61	1355.94	1231.55	1755.19	1.57236	1.51392	1.51961	1.62567	1.85309	1.70279	1.89131	1.76285	Detected	Detected	Detected	Detected	Detected	Detected	Detected	Detected	0	A_24_P80338	A_24_P80338	NM_003157	NM_003157	NM_003157	Hs.631921	6787	NEK4	NIMA-related kinase 4	ENST00000233027	THC2467290	GO:0000278(mitotic cell cycle)|GO:0004674(protein serine/threonine kinase activity)|GO:0004702(receptor signaling protein serine/threonine kinase activity)|GO:0005524(ATP binding)|GO:0005737(cytoplasm)|GO:0005929(cilium)|GO:0006468(protein phosphorylation)|GO:0006974(response to DNA damage stimulus)|GO:0007067(mitosis)|GO:0023014(signal transduction by phosphorylation)|GO:0030145(manganese ion bi…	"Homo sapiens NIMA-related kinase 4 (NEK4), transcript variant 1, mRNA [NM_003157]"	chr3:52744873-52744814	hs|3p21.1	TAAATACAAGTCTTGAATAGTACATTTTCACTTCTGTATTCGAGGGACTCTAAAAATAAA
A_23_P44684	0.99998	0.474356	1.20467	up	99.1677	98.4889	110.202	64.6845	96.1577	80.1392	35.3744	154.761	-1.88382	-2.06499	-1.91503	-2.23636	-1.82591	-2.37785	-3.23032	-1.74066	Detected	Detected	Detected	Detected	Detected	Not Detected	Detected	Detected	0	A_23_P44684	A_23_P44684	NM_018098	NM_018098	NM_018098	Hs.518299	1894	ECT2	epithelial cell transforming 2	ENST00000540509	THC2466659	GO:0000902(cell morphogenesis)|GO:0000910(cytokinesis)|GO:0004871(signal transducer activity)|GO:0005089(Rho guanyl-nucleotide exchange factor activity)|GO:0005096(GTPase activator activity)|GO:0005515(protein binding)|GO:0005634(nucleus)|GO:0005737(cytoplasm)|GO:0005829(cytosol)|GO:0005911(cell-cell junction)|GO:0005923(tight junction)|GO:0007264(small GTPase mediated signal transduction)|GO:001…	"Homo sapiens epithelial cell transforming 2 (ECT2), transcript variant 3, mRNA [NM_018098]"	chr3:172538330-172538389	hs|3q26.31	GAGTAAATAAATTTTATGGGCGGGTGCCAAATACTGCTGTGAATCTATTTGTATAGTATC
A_23_P428842	0.99998	0.946042	1.01005	down	424.186	424.38	415.202	337.55	369.798	531.597	448.867	379.765	0.212931	0.0423336	-0.00136662	0.14725	0.117353	0.3519	0.435187	-0.445596	Detected	Detected	Detected	Detected	Detected	Detected	Detected	Detected	0	A_23_P428842	A_23_P428842	NM_138399	NM_138399	NM_138399	Hs.478729	93109	TMEM44	transmembrane protein 44	ENST00000347147	THC2471561	GO:0016021(integral to membrane)	"Homo sapiens transmembrane protein 44 (TMEM44), transcript variant 1, mRNA [NM_138399]"	chr3:194308712-194308653	hs|3q29	TGGCCAACCAAGTGCTTGTGAGATCACTGACACTGCAAAAACAAAGCAAACTGCTCCGGG
A_21_P0012895	0.99998	0.80711	1.05046	up	193.762	124.355	111.728	102.444	157.664	125.104	85.8033	170.787	-0.91748	-1.72856	-1.89518	-1.57302	-1.11253	-1.7353	-1.952	-1.59851	Detected	Detected	Detected	Detected	Detected	Detected	Detected	Detected	0	A_21_P0012895	A_21_P0012895	ENST00000507600							ENST00000507600	THC2523699		"Q3WBI1_9ACTO (Q3WBI1) Regulatory protein, LuxR:Response regulator receiver, partial (6%) [THC2523699]"	chr5:25126511-25126452	hs|5p14.1	GGAATCTGTGTCAGGAAGAAGGTGGAAGAGATATGACATTGGTCAAACAGAGAATTGATA
A_23_P300826	0.99998	0.866101	1.01999	up	1570.91	2137.44	1456.88	991.785	1185.89	1728.85	1354.15	2060.3	2.10176	2.37479	1.80963	1.70218	1.79852	2.05331	2.02822	1.99408	Detected	Detected	Detected	Detected	Detected	Detected	Detected	Detected	0	A_23_P300826	A_23_P300826	NM_145029	NM_145029	NM_145029	Hs.591787	221545	C6orf136	chromosome 6 open reading frame 136	ENST00000461130	THC2544203	GO:0005739(mitochondrion)	"Homo sapiens chromosome 6 open reading frame 136 (C6orf136), transcript variant 2, mRNA [NM_145029]"	chr6:30619215-30620455	hs|6p21.33	TACAAGCGTGACAAAGACGAGCATTACCGGACCTATGATGCCTACTCCACTTTCTACCTG
A_23_P251505	0.99998	0.729886	1.03034	up	729.877	794.073	864.706	454.833	662.171	764.252	544.912	936.008	0.995888	0.946247	1.05703	0.577487	0.957819	0.875615	0.714921	0.855819	Detected	Detected	Detected	Detected	Detected	Detected	Detected	Detected	0	A_23_P251505	A_23_P251505	NM_148956	NM_148956	NM_148956	Hs.647060	55695	NSUN5	"NOP2/Sun domain family, member 5"	ENST00000438747	THC2471899	GO:0005634(nucleus)|GO:0005730(nucleolus)|GO:0006364(rRNA processing)|GO:0008168(methyltransferase activity)|GO:0032259(methylation)	"Homo sapiens NOP2/Sun domain family, member 5 (NSUN5), transcript variant 1, mRNA [NM_148956]"	chr7:72717662-72717603	hs|7q11.23	CTCCCCTGAGACCACACTCAGCAGTGGCTTCTTCGTTGCTGTAATTGAACGGGTCGAGGT
A_23_P207600	0.99998	0.0747814	1.16953	down	693.65	858.453	977.003	773.243	948.277	1052.14	876.8	1227.76	0.922443	1.05872	1.23318	1.34307	1.47592	1.33682	1.40115	1.24725	Detected	Detected	Detected	Detected	Detected	Detected	Detected	Detected	0	A_23_P207600	A_23_P207600	NM_002815	NM_002815	NM_002815	Hs.443379	5717	PSMD11	"proteasome (prosome, macropain) 26S subunit, non-ATPase, 11"	ENST00000469475	THC2524113	"GO:0000082(G1/S transition of mitotic cell cycle)|GO:0000209(protein polyubiquitination)|GO:0000278(mitotic cell cycle)|GO:0000502(proteasome complex)|GO:0002474(antigen processing and presentation of peptide antigen via MHC class I)|GO:0002479(antigen processing and presentation of exogenous peptide antigen via MHC class I, TAP-dependent)|GO:0005515(protein binding)|GO:0005634(nucleus)|GO:00056…	"Homo sapiens proteasome (prosome, macropain) 26S subunit, non-ATPase, 11 (PSMD11), transcript variant 2, mRNA [NM_002815]"	chr17:30807187-30807537	hs|17q11.2	ACAGATGATTCTTGACAAGAAATTTCATGGGATTTTGGACCAGGGGGAGGGTGTCCTGAT
A_23_P156017	0.99998	0.460243	1.05747	down	1951.39	2458.39	2435.3	2047.85	2301.47	2663.85	1791.35	3476.39	2.41466	2.57662	2.55085	2.74819	2.7551	2.67701	2.43187	2.74882	Detected	Detected	Detected	Detected	Detected	Detected	Detected	Detected	0	A_23_P156017	A_23_P156017	NM_022130	NM_022130	NM_022130	Hs.408909	64083	GOLPH3	golgi phosphoprotein 3 (coat-protein)	ENST00000265070	THC2518260	GO:0005515(protein binding)|GO:0005654(nucleoplasm)|GO:0005739(mitochondrion)|GO:0005758(mitochondrial intermembrane space)|GO:0005768(endosome)|GO:0005794(Golgi apparatus)|GO:0005802(trans-Golgi network)|GO:0005829(cytosol)|GO:0005886(plasma membrane)|GO:0007030(Golgi organization)|GO:0008283(cell proliferation)|GO:0009101(glycoprotein biosynthetic process)|GO:0009306(protein secretion)|GO:00104…	"Homo sapiens golgi phosphoprotein 3 (coat-protein) (GOLPH3), mRNA [NM_022130]"	chr5:32125336-32125277	hs|5p13.3	GTCCACAAGTAAATTAATATCTGCTCTGAAATGTCATTTATCTACTCACACATTCTTGGG
A_33_P3239879	0.99998	0.657174	1.08183	up	799.504	1082.52	1045.23	1222.41	861.721	858.99	1133.42	1228.04	1.12734	1.3933	1.33057	2.00381	1.33784	1.04421	1.77151	1.24758	Detected	Detected	Detected	Detected	Detected	Detected	Detected	Detected	0	A_33_P3239879	A_33_P3239879	NM_032356	NM_032356	NM_032356	Hs.565094	84316	NAA38	"N(alpha)-acetyltransferase 38, NatC auxiliary subunit"	ENST00000333775	THC2478485	GO:0005634(nucleus)|GO:0005654(nucleoplasm)|GO:0005737(cytoplasm)|GO:0005844(polysome)|GO:0031417(NatC complex)|GO:0043066(negative regulation of apoptotic process)	"Homo sapiens N(alpha)-acetyltransferase 38, NatC auxiliary subunit (NAA38), mRNA [NM_032356]"	chr17:7760064-7760005	hs|17p13.1	GCCTCCGTATCTCTGACCACGATGGCGCTTACCTTTCAGACTTCATTAAACTTATGACCG
A_33_P3297642	0.99998	0.954177	1.00844	up	557.239	617.939	563.783	324.888	630.742	490.221	370.662	679.08	0.606531	0.58444	0.43996	0.0920916	0.887667	0.234999	0.159005	0.392879	Detected	Detected	Detected	Detected	Detected	Detected	Detected	Detected	0	A_33_P3297642	A_33_P3297642	NM_022063	NM_022063	NM_022063	Hs.372309	63877	FAM204A	"family with sequence similarity 204, member A"	ENST00000369172	THC2788609		"Homo sapiens family with sequence similarity 204, member A (FAM204A), transcript variant 1, mRNA [NM_022063]"	chr10:120070356-120070297	hs|10q26.11	CTTCAAGACATTTGTAGACTCAAATGCTCAATTTACTGAGAATGTTTTCCTGCCTATGTT
A_23_P212447	0.99998	0.736669	1.03958	up	414.748	364.471	310.358	291.246	335.6	335.884	333.194	397.496	0.18047	-0.177221	-0.421246	-0.0656099	-0.0226431	-0.310469	0.00526333	-0.37976	Detected	Detected	Detected	Detected	Detected	Detected	Detected	Detected	0	A_23_P212447	A_23_P212447	NM_018262	NM_018262	NM_018262	Hs.655284	55764	IFT122	intraflagellar transport 122	ENST00000348417	NP239264	GO:0001843(neural tube closure)|GO:0005515(protein binding)|GO:0005737(cytoplasm)|GO:0005929(cilium)|GO:0006996(organelle organization)|GO:0007227(signal transduction downstream of smoothened)|GO:0010172(embryonic body morphogenesis)|GO:0016020(membrane)|GO:0021914(negative regulation of smoothened signaling pathway involved in ventral spinal cord patterning)|GO:0030991(intraflagellar transport p…	"Homo sapiens intraflagellar transport 122 (IFT122), transcript variant 3, mRNA [NM_018262]"	chr3:129236393-129237964	hs|3q22.1	TGAGACCCAAGCGGGATGACAGACAGCTAGAGATTGCAAACAACAGCTCCCAGATTCTGC
A_33_P3246703	0.99998	0.672287	1.05189	down	57.0487	94.7667	96.5268	55.6007	64.5543	88.3389	62.9169	126.349	-2.6815	-2.12057	-2.10618	-2.45467	-2.4008	-2.23731	-2.39958	-2.03329	Detected	Detected	Detected	Detected	Detected	Detected	Detected	Detected	0	A_33_P3246703	A_33_P3246703	ENST00000588550		AK095132	Hs.535950				ENST00000588550	THC2607492		long intergenic non-protein coding RNA 484 [Source:HGNC Symbol;Acc:HGNC:27862] [ENST00000588550]	chr9:93925547-93925606	hs|9q22.31	TCACAGGAGAAAGAGCAGGGCACATGCATGCCAGCATGCTGAAGGGAGGCCAAAACCCAT
A_33_P3372397	0.99998	0.937364	1.00507	up	538.078	615.451	614.157	370.934	467.46	643.612	428.703	731.489	0.556051	0.578621	0.563427	0.283313	0.455458	0.627759	0.368877	0.500135	Detected	Detected	Detected	Detected	Detected	Detected	Detected	Detected	0	A_33_P3372397	A_33_P3372397	AK130111		AK130111						NP852700		"Homo sapiens cDNA FLJ26601 fis, clone LVR00207. [AK130111]"	chr19:19551005-19551064	hs|19p13.11	GTGTGCTGTCACTTATCTAAGGAAAGGTGGGGGGATTTGCTCATTTTATTTTTATTTTTA
A_33_P3399634	0.99998	0.387753	1.20669	down	69.5558	142.183	159.33	105.907	89.1868	172.566	123.286	237.968	-2.39552	-1.53528	-1.38316	-1.52505	-1.93448	-1.27129	-1.4291	-1.11993	Detected	Detected	Detected	Detected	Detected	Detected	Detected	Detected	0	A_33_P3399634	A_33_P3399634	NM_001080521	NM_001080521	NM_001080521	Hs.134650	644943	RASSF10	Ras association (RalGDS/AF-6) domain family (N-terminal) member 10	ENST00000529419		GO:0000922(spindle pole)|GO:0005815(microtubule organizing center)|GO:0005829(cytosol)|GO:0007165(signal transduction)	"Homo sapiens Ras association (RalGDS/AF-6) domain family (N-terminal) member 10 (RASSF10), mRNA [NM_001080521]"	chr11:13032588-13032647	hs|11p15.2	CTGAGCTCTATGCATAGCCAAGACTCGGACTCCTTGCCCATGTGCGAATCCCTTGTGTAG
A_21_P0013865	0.99998	0.716425	1.04775	up	98.5768	75.6624	117.134	60.2227	84.1603	96.717	63.0223	108.608	-1.89245	-2.44537	-1.82702	-2.33947	-2.01817	-2.10659	-2.39717	-2.25157	Detected	Detected	Detected	Detected	Detected	Detected	Detected	Detected	0	A_21_P0013865	A_21_P0013865	ENST00000422194			Hs.558667	102725299	LOC102725299	uncharacterized LOC102725299	ENST00000422194	THC2643762		chromosome X open reading frame 49B [Source:HGNC Symbol;Acc:HGNC:34229] [ENST00000440412]	chrX:70882904-70882845	hs|Xq13.1	GCATTTGCACACTTCCCAACGCAGTTCAAAGCAATTTGAAATAAAGTCGTTCTCATATTC
A_33_P3388865	0.99998	0.846539	1.02637	down	117.391	125.259	150.191	64.764	94.5453	125.2	92.4948	185.006	-1.64044	-1.71811	-1.46838	-2.23458	-1.85031	-1.73419	-1.84366	-1.48313	Detected	Detected	Detected	Detected	Detected	Detected	Detected	Detected	0	A_33_P3388865	A_33_P3388865	ENST00000361484		BC106893	Hs.448708	376132	LRRC10	leucine rich repeat containing 10	ENST00000361484	THC2480475	GO:0003779(actin binding)|GO:0005634(nucleus)|GO:0005739(mitochondrion)|GO:0005856(cytoskeleton)|GO:0030017(sarcomere)|GO:0051393(alpha-actinin binding)|GO:0055013(cardiac muscle cell development)	leucine rich repeat containing 10 [Source:HGNC Symbol;Acc:HGNC:20264] [ENST00000361484]	chr12:70003844-70003785	hs|12q15	AGAGAGGAAAGCCAGGAGCTACAGGCACCAGTCCCTCTACTTCCTCCTACCAACTCCTGA
A_23_P109055	0.99998	0.186221	1.17379	up	1106.7	917.04	1367.91	816.567	911.16	818.348	796.617	1283.02	1.59643	1.15396	1.71872	1.42172	1.41832	0.974281	1.26279	1.31077	Detected	Detected	Detected	Detected	Detected	Detected	Detected	Detected	0	A_23_P109055	A_23_P109055	NM_033550	NM_033550	NM_033550	Hs.440263	112858	TP53RK	TP53 regulating kinase	ENST00000372102	THC2461882	GO:0000408(EKC/KEOPS complex)|GO:0002039(p53 binding)|GO:0004674(protein serine/threonine kinase activity)|GO:0005515(protein binding)|GO:0005524(ATP binding)|GO:0005634(nucleus)|GO:0005829(cytosol)|GO:0006468(protein phosphorylation)|GO:0008033(tRNA processing)|GO:0016020(membrane)|GO:0016787(hydrolase activity)|GO:0070525(threonylcarbamoyladenosine metabolic process)	"Homo sapiens TP53 regulating kinase (TP53RK), mRNA [NM_033550]"	chr20:45314596-45314537	hs|20q13.12	GGTGAAGTGACTTGTGAAGACTGAAGTTTGATGAAGTCTGGTTTAAGGCACAGGTAAACT
A_32_P109036	0.99998	0.28946	1.16302	down	63.9317	46.2363	44.1355	49.1049	51.7609	72.0865	49.4773	81.021	-2.51716	-3.15593	-3.23517	-2.63391	-2.71945	-2.53063	-2.74626	-2.67433	Detected	Detected	Not Detected	Detected	Detected	Detected	Detected	Not Detected	0	A_32_P109036	A_32_P109036	NM_001076678	NM_001076678	NM_001076678	Hs.656558	284443	ZNF493	zinc finger protein 493	ENST00000355504	THC2597914	"GO:0003677(DNA binding)|GO:0003700(sequence-specific DNA binding transcription factor activity)|GO:0005634(nucleus)|GO:0006351(transcription, DNA-dependent)|GO:0006355(regulation of transcription, DNA-dependent)|GO:0046872(metal ion binding)"	"Homo sapiens zinc finger protein 493 (ZNF493), transcript variant 3, mRNA [NM_001076678]"	chr19:21609167-21609226	hs|19p12	AAAGACGTCAATATCTGCTCACATCTTACTAAACACCAGAGAGTTCATGCTTAATAAAAG
A_33_P3254012	0.99998	0.607936	1.04808	down	1458.15	2303.35	1715.4	1303.05	1485.01	1911.65	1504.94	2705.86	1.9943	2.48264	2.0453	2.09597	2.12302	2.19831	2.18053	2.38731	Detected	Detected	Detected	Detected	Detected	Detected	Detected	Detected	0	A_33_P3254012	A_33_P3254012	NR_003594	NR_003594	NR_003594	Hs.535056	100288527	REXO1L2P	"REX1, RNA exonuclease 1 homolog (S. cerevisiae)-like 2 (pseudogene)"	ENST00000540724	THC2603070		"Homo sapiens REX1, RNA exonuclease 1 homolog (S. cerevisiae)-like 2 (pseudogene) (REXO1L2P), non-coding RNA [NR_003594]"	chr8:86775512-86775453	hs|8q21.2	TTCGTCAAGCCCGACAACGAGATCGTGGACTACAACACCAGGTTTTCCGGAGTCACCGAG
A_24_P163920	0.99998	0.755446	1.05575	up	1517.72	1549.26	1466.04	776.096	1422.65	1213.62	1285.13	1238.51	2.05207	1.91048	1.81868	1.34838	2.06113	1.54282	1.95275	1.25984	Detected	Detected	Detected	Detected	Detected	Detected	Detected	Detected	0	A_24_P163920	A_24_P163920	NM_032228	NM_032228	NM_032228	Hs.501991	84188	FAR1	fatty acyl CoA reductase 1	ENST00000524933	THC2676444	GO:0005777(peroxisome)|GO:0005778(peroxisomal membrane)|GO:0005782(peroxisomal matrix)|GO:0008611(ether lipid biosynthetic process)|GO:0010025(wax biosynthetic process)|GO:0016021(integral to membrane)|GO:0035336(long-chain fatty-acyl-CoA metabolic process)|GO:0044255(cellular lipid metabolic process)|GO:0044281(small molecule metabolic process)|GO:0046474(glycerophospholipid biosynthetic process…	"Homo sapiens fatty acyl CoA reductase 1 (FAR1), mRNA [NM_032228]"	chr11:13732254-13732313	hs|11p15.2	GCCTAGTAAATGATATCACGCCAAAATTGATAGGAGACAGACCTAATACATACATATACA
A_32_P54242	0.99998	0.996092	1.00154	down	170.37	88.8202	92.7208	64.4915	175.364	94.4884	77.3132	90.6959	-1.1031	-2.21406	-2.16421	-2.24067	-0.95903	-2.14022	-2.10231	-2.51159	Detected	Detected	Detected	Detected	Detected	Detected	Detected	Detected	0	A_32_P54242	A_32_P54242	NM_153686	NM_153686	NM_153686	Hs.446201	254251	LCORL	ligand dependent nuclear receptor corepressor-like	ENST00000326877	THC2539173	GO:0003677(DNA binding)|GO:0005634(nucleus)|GO:0006357(regulation of transcription from RNA polymerase II promoter)|GO:0006366(transcription from RNA polymerase II promoter)	"Homo sapiens ligand dependent nuclear receptor corepressor-like (LCORL), transcript variant 2, mRNA [NM_153686]"	chr4:17845497-17845438	hs|4p15.31	TTTGTGGTACTTCCTTCATTTTCCCTAGAAATGTTACTTGTTAAATGTGTCCTCAGGCGG
A_24_P343233	0.99998	0.45903	1.17934	down	2479.76	3325.42	4941.12	3750.68	4149.54	5246.26	4645.24	3730.76	2.76036	3.01244	3.57159	3.62123	3.6055	3.65479	3.80658	2.8507	Detected	Detected	Detected	Detected	Detected	Detected	Detected	Detected	0	A_24_P343233	A_24_P343233	NM_002124	NM_002124	NM_002124	Hs.696211	3123	HLA-DRB1	"major histocompatibility complex, class II, DR beta 1"	ENST00000421942	THC2485548	GO:0000139(Golgi membrane)|GO:0002381(immunoglobulin production involved in immunoglobulin mediated immune response)|GO:0002437(inflammatory response to antigenic stimulus)|GO:0002455(humoral immune response mediated by circulating immunoglobulin)|GO:0002503(peptide antigen assembly with MHC class II protein complex)|GO:0002506(polysaccharide assembly with MHC class II protein complex)|GO:0005765…	"Homo sapiens major histocompatibility complex, class II, DR beta 1 (HLA-DRB1), transcript variant 1, mRNA [NM_002124]"	chr6:32548583-32548524	hs|6p21.32	TTCGTGCTGGGCCTGCTCTTCCTTGGGGCCGGGCTGTTCATCTACTTCAGGAATCAGAAA
A_23_P301247	0.99998	0.259434	1.13675	up	7529.31	8040.43	7360.16	7385.99	7642.14	7394.13	5529.4	8049.86	4.36268	4.28618	4.14648	4.59887	4.48652	4.14988	4.05795	3.96019	Detected	Detected	Detected	Detected	Detected	Detected	Detected	Detected	0	A_23_P301247	A_23_P301247	NM_003517	NM_003517	NM_003517	Hs.408067	8338	HIST2H2AC	"histone cluster 2, H2ac"			GO:0000786(nucleosome)|GO:0003674(molecular_function)|GO:0003677(DNA binding)|GO:0005634(nucleus)|GO:0008150(biological_process)|GO:0046982(protein heterodimerization activity)|GO:0070062(extracellular vesicular exosome)	"Homo sapiens histone cluster 2, H2ac (HIST2H2AC), mRNA [NM_003517]"	chr1:149858863-149858922	hs|1q21.2	GGCCGTTCTGTTACCAAAGAAAACCGAAAGCCACAAAGCCAAAAGCAAATAAATGCAGAC
A_33_P3229067	0.99998	0.727018	1.05976	down	12285.9	9696.45	11661.4	10463.7	15406.2	11699.7	10285.9	12620.6	5.06909	4.55636	4.81041	5.10139	5.49798	4.8119	4.95342	4.60893	Detected	Detected	Detected	Detected	Detected	Detected	Detected	Detected	0	A_33_P3229067	A_33_P3229067	NM_003520	NM_003520	NM_003520	Hs.673851	8341	HIST1H2BN	"histone cluster 1, H2bn"	ENST00000396980	THC2481405	GO:0000786(nucleosome)|GO:0003677(DNA binding)|GO:0005634(nucleus)|GO:0005654(nucleoplasm)|GO:0006325(chromatin organization)|GO:0006334(nucleosome assembly)|GO:0046982(protein heterodimerization activity)|GO:0070062(extracellular vesicular exosome)	"Homo sapiens histone cluster 1, H2bn (HIST1H2BN), mRNA [NM_003520]"	chr6:27806454-27806513	hs|6p22.1	AAAGTCCGCTCCTGCCCCGAAGAAAGGCTCCAAGAAGGCAGTGACAAAGGCCCAGAAGAA
A_33_P3250133	0.99998	0.352096	1.16533	up	2387.65	1820.11	1889.19	1304.74	1915.75	1418.54	1481.85	1840.71	2.70576	2.14293	2.18451	2.09784	2.49046	1.76791	2.15822	1.83149	Detected	Detected	Detected	Detected	Detected	Detected	Detected	Detected	0	A_33_P3250133	A_33_P3250133	NM_019086	NM_019086	NM_019086	Hs.187624	54621	VSIG10	V-set and immunoglobulin domain containing 10	ENST00000359236	THC2473447	GO:0016021(integral to membrane)	"Homo sapiens V-set and immunoglobulin domain containing 10 (VSIG10), mRNA [NM_019086]"	chr12:118503705-118503646	hs|12q24.23	TGGAAAGCTACATCGAAGATGAGCTCTTCATTCAGCTTTGATTTGACCTGTACCCCTGGT
A_33_P3339066	0.99998	0.334792	1.08915	up	1284.06	1318.7	1194.51	995.708	831.868	1219.63	1134.44	1586.86	1.81088	1.67802	1.52317	1.70787	1.28697	1.54994	1.77281	1.6174	Detected	Detected	Detected	Detected	Detected	Detected	Detected	Detected	0	A_33_P3339066	A_33_P3339066	NM_017619	NM_017619	NM_017619	Hs.632423	55599	RNPC3	"RNA-binding region (RNP1, RRM) containing 3"	ENST00000531883	THC2514395	GO:0000166(nucleotide binding)|GO:0003723(RNA binding)|GO:0005634(nucleus)|GO:0005654(nucleoplasm)|GO:0005689(U12-type spliceosomal complex)|GO:0006397(mRNA processing)|GO:0008380(RNA splicing)	"Homo sapiens RNA-binding region (RNP1, RRM) containing 3 (RNPC3), mRNA [NM_017619]"	chr1:104068819-104068878	hs|1p21.1	AAAGAGGACTTGCTGAAGTACTTCGGGGCTCAGTCTGTGCGGGTCCTGTCAGATAAGGGG
A_23_P150092	0.99998	0.464381	1.06402	up	1463.49	1535.71	1319.58	1068.6	1325.37	1292.44	1196.2	1539.93	1.99958	1.89781	1.66683	1.80981	1.95894	1.63359	1.84928	1.57409	Detected	Detected	Detected	Detected	Detected	Detected	Detected	Detected	0	A_23_P150092	A_23_P150092	NM_012247	NM_012247	NM_012247	Hs.124027	22929	SEPHS1	selenophosphate synthetase 1	ENST00000378614	THC2493920	"GO:0004756(selenide, water dikinase activity)|GO:0005515(protein binding)|GO:0005524(ATP binding)|GO:0005525(GTP binding)|GO:0005737(cytoplasm)|GO:0005886(plasma membrane)|GO:0006464(cellular protein modification process)|GO:0016310(phosphorylation)|GO:0031965(nuclear membrane)|GO:0042803(protein homodimerization activity)|GO:0046982(protein heterodimerization activity)"	"Homo sapiens selenophosphate synthetase 1 (SEPHS1), transcript variant 1, mRNA [NM_012247]"	chr10:13361160-13361101	hs|10p13	ACCCGGGGCCACCTCTTAATCTAGACAGAAATAGCTGTTTGGTTTTGTTTTTAAATAGAT
A_33_P3407350	0.99998	0.756971	1.02326	down	3210.91	3710.58	4172.38	3024.97	3818.52	3949.69	2746.2	5079.54	3.13314	3.17055	3.32762	3.311	3.48556	3.24523	3.04827	3.29592	Detected	Detected	Detected	Detected	Detected	Detected	Detected	Detected	0	A_33_P3407350	A_33_P3407350	NM_001029865	NM_001029865	NM_001029865	Hs.558604	120237	DBX1	developing brain homeobox 1	ENST00000524983	THC2688548	GO:0005634(nucleus)|GO:0006357(regulation of transcription from RNA polymerase II promoter)|GO:0021521(ventral spinal cord interneuron specification)|GO:0043565(sequence-specific DNA binding)	"Homo sapiens developing brain homeobox 1 (DBX1), mRNA [NM_001029865]"	chr11:20177820-20177761	hs|11p15.1	CTTCTCAGATTCCGAGGAGGAAGAGGAGGGCGAGGAACAGGAGGAAATCACCGTGTCCTA
A_33_P3231110	0.99998	0.124317	1.27686	up	5996.74	7021.79	5621.02	4916.23	5578.67	5172.51	4241.27	4564.62	4.03434	4.09074	3.75758	4.01163	4.03247	3.63436	3.67532	3.14172	Detected	Detected	Detected	Detected	Detected	Detected	Detected	Detected	0	A_33_P3231110	A_33_P3231110	NM_006537	NM_006537	NM_006537	Hs.458499	9960	USP3	ubiquitin specific peptidase 3	ENST00000268049	THC2466168	"GO:0000122(negative regulation of transcription from RNA polymerase II promoter)|GO:0000278(mitotic cell cycle)|GO:0000790(nuclear chromatin)|GO:0001046(core promoter sequence-specific DNA binding)|GO:0003682(chromatin binding)|GO:0004197(cysteine-type endopeptidase activity)|GO:0004843(ubiquitin-specific protease activity)|GO:0006281(DNA repair)|GO:0006355(regulation of transcription, DNA-depen…	"Homo sapiens ubiquitin specific peptidase 3 (USP3), transcript variant 1, mRNA [NM_006537]"	chr15:63882966-63883025	hs|15q22.31	AAGGCCTACATCCTTTTCTACGTGGAACACCAGGCCAAAGCTGGATCGGATAAACTTTAA
A_33_P3570223	0.99998	0.149496	1.24794	up	19187.3	20196.8	27172.7	19070.3	21939.8	16804.1	13753.2	20838.4	5.71224	5.61496	6.03083	5.96733	6.00802	5.33424	5.37252	5.3324	Detected	Detected	Detected	Detected	Detected	Detected	Detected	Detected	0	A_33_P3570223	A_33_P3570223	BX648289		BX648289	Hs.660887	644961	ACTG1P20	actin gamma 1 pseudogene 20		THC2491706		Homo sapiens mRNA; cDNA DKFZp686I06131 (from clone DKFZp686I06131). [BX648289]	chr1:27652963-27653022	hs|1p36.11	TAGGCCCCAGCGGCATGTCATTGTGTAAGGAAAAATAAAAGTGCTGCTGTAACCAAAAAA
A_33_P3305749	0.99998	0.547376	1.15877	up	639.057	349.286	326.489	268.779	383.731	379.138	313.629	303.852	0.80418	-0.238615	-0.348146	-0.181428	0.170712	-0.135712	-0.0820398	-0.767335	Detected	Detected	Detected	Detected	Detected	Detected	Detected	Detected	0	A_33_P3305749	A_33_P3305749	NM_000965	NM_000965	NM_000965	Hs.654490	5915	RARB	"retinoic acid receptor, beta"	ENST00000462272	THC2727080	GO:0000122(negative regulation of transcription from RNA polymerase II promoter)|GO:0000977(RNA polymerase II regulatory region sequence-specific DNA binding)|GO:0001657(ureteric bud development)|GO:0002068(glandular epithelial cell development)|GO:0003148(outflow tract septum morphogenesis)|GO:0003406(retinal pigment epithelium development)|GO:0003417(growth plate cartilage development)|GO:00036…	"Homo sapiens retinoic acid receptor, beta (RARB), transcript variant 1, mRNA [NM_000965]"	chr3:25636109-25636168	hs|3p24.2	CCTCACATGTTTCCAAAGATCTTAATGAAAATCACAGATCTCCGTAGCATCAGTGCTAAA
A_21_P0011893	0.99998	0.822411	1.04465	down	154.64	135.808	216.926	99.6491	98.7011	190.27	122.259	300.498	-1.24286	-1.60146	-0.937979	-1.61292	-1.78825	-1.13038	-1.44117	-0.783347	Detected	Detected	Detected	Detected	Detected	Detected	Detected	Detected	0	A_21_P0011893	A_21_P0011893	NR_110592	NR_110592	NR_110592	Hs.733585	102723927	LOC102723927	uncharacterized LOC102723927	ENST00000416204	THC2651711		"Homo sapiens uncharacterized LOC102723927 (LOC102723927), long non-coding RNA [NR_110592]"	chr2:242913548-242913607	hs|2q37.3	AAGAAGATAAAGGAAGACCAGGAGTGCCTGCCGAACTCCTATGGAGGAAGTCTAGGAGAG
A_23_P122532	0.99998	0.0277529	1.26418	up	544.322	770.959	674.713	575.586	508.446	559.48	479.409	597.093	0.572695	0.90363	0.699095	0.917182	0.576712	0.425654	0.530155	0.207253	Detected	Detected	Detected	Detected	Detected	Detected	Detected	Detected	0	A_23_P122532	A_23_P122532	NM_021184	NM_021184	NM_021184	Hs.247323	57827	C6orf47	chromosome 6 open reading frame 47	ENST00000366432	THC2464477	GO:0005737(cytoplasm)	"Homo sapiens chromosome 6 open reading frame 47 (C6orf47), mRNA [NM_021184]"	chr6:31626656-31626597	hs|6p21.33	GAGGGCACTGCTCTTGGATTCACCAGCTGTTATTTTTGCTTTTACTTTTCTCCCACCTTC
A_23_P23296	0.99998	0.322277	1.49256	up	644.934	746.594	799.217	238.77	139.535	547.253	533.433	580.053	0.817387	0.857301	0.943407	-0.352227	-1.28876	0.393775	0.684205	0.165484	Detected	Detected	Detected	Detected	Detected	Detected	Detected	Detected	0	A_23_P23296	A_23_P23296	NM_000299	NM_000299	NM_000299	Hs.497350	5317	PKP1	plakophilin 1	ENST00000477817	THC2473440	GO:0004871(signal transducer activity)|GO:0005515(protein binding)|GO:0005521(lamin binding)|GO:0005634(nucleus)|GO:0005654(nucleoplasm)|GO:0005882(intermediate filament)|GO:0005886(plasma membrane)|GO:0006915(apoptotic process)|GO:0006921(cellular component disassembly involved in apoptotic process)|GO:0007155(cell adhesion)|GO:0007165(signal transduction)|GO:0007275(multicellular organismal dev…	"Homo sapiens plakophilin 1 (PKP1), transcript variant 1b, mRNA [NM_000299]"	chr1:201297916-201297975	hs|1q32.1	AACCTTAGCTGGGGCCAACAGCCTCAGGAACTTCACCTCCCGATTCTAAGAAGAGACTGT
A_33_P3351416	0.99998	0.398819	1.33078	up	492.765	591.47	406.045	292.401	151.078	630.356	211.141	700.227	0.429136	0.521281	-0.0335398	-0.0599003	-1.17409	0.597734	-0.652891	0.437121	Detected	Detected	Detected	Detected	Detected	Detected	Detected	Detected	0	A_33_P3351416	A_33_P3351416	NM_022138	NM_022138	NM_022138	Hs.487200	64094	SMOC2	SPARC related modular calcium binding 2	ENST00000392100	THC2689097	GO:0005509(calcium ion binding)|GO:0005604(basement membrane)|GO:0005614(interstitial matrix)|GO:0007165(signal transduction)|GO:0008201(heparin binding)|GO:0010811(positive regulation of cell-substrate adhesion)|GO:0030198(extracellular matrix organization)	"Homo sapiens SPARC related modular calcium binding 2 (SMOC2), transcript variant 1, mRNA [NM_022138]"	chr6:169053787-169053846	hs|6q27	TGTGAAGAAGTTTGTTGAATACTGTGACGTGAATAATGACAAATCCATCTCCGTACAAGA
A_33_P3355464	0.99998	0.97138	1.00265	up	206.705	232.175	256.523	153.685	175.407	276.195	178.567	276.161	-0.824189	-0.827813	-0.696091	-0.98787	-0.958675	-0.592744	-0.894636	-0.905192	Detected	Detected	Detected	Detected	Detected	Detected	Detected	Detected	0	A_33_P3355464	A_33_P3355464	ENST00000434508		AK126828	Hs.677472				ENST00000434508	THC2484422		"Homo sapiens cDNA FLJ44880 fis, clone BRAMY2035801. [AK126828]"	chr2:132534409-132534468	hs|2q21.2	TTGGGTTTTCTTATCCTGCCCTGGAGGAAGAGGCAGAGGTACTAGGATGGGGGCTGAGCT
A_23_P53957	0.99998	0.258819	1.15383	up	1744.93	1692.89	1819.29	1412.95	1390.29	1583.44	1646.91	1507.95	2.25334	2.03839	2.13012	2.21279	2.02793	1.92656	2.31059	1.54381	Detected	Detected	Detected	Detected	Detected	Detected	Detected	Detected	0	A_23_P53957	A_23_P53957	NM_016468	NM_016468	NM_016468	Hs.709581	51241	COX16	COX16 cytochrome c oxidase assembly homolog (S. cerevisiae)	ENST00000557612	THC2509653	GO:0003674(molecular_function)|GO:0005575(cellular_component)|GO:0008150(biological_process)|GO:0016021(integral to membrane)|GO:0031966(mitochondrial membrane)	"Homo sapiens COX16 cytochrome c oxidase assembly homolog (S. cerevisiae) (COX16), transcript variant 1, mRNA [NM_016468]"	chr14:70792882-70792823	hs|14q24.2	TTATACTTCCCAGCTATTCCATCTGTGGATGAAAGTAACAATGTTGGCCACGTATATTTT
A_23_P16275	0.99998	0.831644	1.10761	down	35.0853	231.119	161.592	41.8817	52.5082	115.839	129.339	133.984	-3.38282	-0.834386	-1.36282	-2.86346	-2.69877	-1.84632	-1.35994	-1.94864	Detected	Detected	Detected	Detected	Detected	Detected	Detected	Detected	0	A_23_P16275	A_23_P16275	NM_021733	NM_021733	NM_021733	Hs.515858	60385	TSKS	testis-specific serine kinase substrate	ENST00000358830	THC2479004	GO:0001669(acrosomal vesicle)|GO:0005515(protein binding)|GO:0005814(centriole)|GO:0010923(negative regulation of phosphatase activity)|GO:0019901(protein kinase binding)	"Homo sapiens testis-specific serine kinase substrate (TSKS), mRNA [NM_021733]"	chr19:50243359-50243174	hs|19q13.33	CTGCGGGCCAAGAACCTACTGCTGACAGACAAGATGAAGCCAGAGGAGAAGATGGCCACT
A_33_P3284925	0.99998	0.0238944	1.37939	up	252.075	207.816	247.05	157.675	178.589	164.55	128.281	190.803	-0.537914	-0.987716	-0.750379	-0.9509	-0.932738	-1.3399	-1.37179	-1.43862	Detected	Detected	Detected	Detected	Detected	Detected	Detected	Detected	0	A_33_P3284925	A_33_P3284925	NM_001018056	NM_001018056	NM_001018056	Hs.370422	7436	VLDLR	very low density lipoprotein receptor	ENST00000382100	THC2660471	GO:0000122(negative regulation of transcription from RNA polymerase II promoter)|GO:0001948(glycoprotein binding)|GO:0005041(low-density lipoprotein receptor activity)|GO:0005509(calcium ion binding)|GO:0005515(protein binding)|GO:0005886(plasma membrane)|GO:0005905(coated pit)|GO:0006869(lipid transport)|GO:0006898(receptor-mediated endocytosis)|GO:0007165(signal transduction)|GO:0007399(nervous…	"Homo sapiens very low density lipoprotein receptor (VLDLR), transcript variant 2, mRNA [NM_001018056]"	chr9:2643220-2643279	hs|9p24.2	ACTTTGTATGCAATGGCCAGGATGACTGCAGCGATGGCAGTGATGAGCTGGACTGTGCCC
A_33_P3325018	0.99998	0.0231031	1.31855	down	2533.49	3240.83	3839.88	1884.27	3111.02	4055.65	3346	5427.92	2.79129	2.97527	3.20781	2.62809	3.18993	3.28343	3.33326	3.39163	Detected	Detected	Detected	Detected	Detected	Detected	Detected	Detected	0	A_33_P3325018	A_33_P3325018	NM_015701	NM_015701	NM_015701	Hs.438336	27248	ERLEC1	endoplasmic reticulum lectin 1	ENST00000185150	THC2469180	GO:0001948(glycoprotein binding)|GO:0005515(protein binding)|GO:0005788(endoplasmic reticulum lumen)|GO:0030433(ER-associated protein catabolic process)|GO:0044322(endoplasmic reticulum quality control compartment)	"Homo sapiens endoplasmic reticulum lectin 1 (ERLEC1), transcript variant 1, mRNA [NM_015701]"	chr2:54045844-54045903	hs|2p16.2	CCTTGTACTTGCCTACTGTAATATGGATTTCACTTCTGAACAGTTTACAGCACAATATTT
A_23_P72059	0.99998	0.885394	1.03711	down	72.8648	57.3066	68.2632	38.2123	66.3037	34.5419	69.2839	101.344	-2.32847	-2.84625	-2.606	-2.99574	-2.36222	-3.59201	-2.26051	-2.35145	Detected	Not Detected	Not Detected	Not Detected	Detected	Detected	Detected	Detected	0	A_23_P72059	A_23_P72059	NM_019086	NM_019086	NM_019086	Hs.187624	54621	VSIG10	V-set and immunoglobulin domain containing 10	ENST00000359236	THC2488791	GO:0016021(integral to membrane)	"Homo sapiens V-set and immunoglobulin domain containing 10 (VSIG10), mRNA [NM_019086]"	chr12:118501609-118501550	hs|12q24.23	TCCTTACTAGGTAAAATGTATTATGATGCAATAAGTGCCAACTGATATTTCTCACGTTGG
A_33_P3285260	0.99998	0.926566	1.01379	up	87.8121	113.392	86.4744	100.066	73.3228	88.3148	99.8513	160.989	-2.05927	-1.8617	-2.26483	-1.6069	-2.21705	-2.23771	-1.73325	-1.68374	Detected	Detected	Detected	Detected	Detected	Detected	Detected	Detected	0	A_33_P3285260	A_33_P3285260	ENST00000493883	XM_006710101	XM_006710101					ENST00000493883	THC2648524		chromosome 21 open reading frame 33 [Source:HGNC Symbol;Acc:HGNC:1273] [ENST00000493883]	chr21:45561240-45561299	hs|21q22.3	AGAGGGAGGAGCCCATGGCCCTTTCTTCTGTGACTGATTAAAAATCTCGATGAAACAAGA
A_24_P103060	0.99998	0.630939	1.07003	down	3314.17	5392.01	5825.9	2892.29	4606.33	5580.2	3258.23	6015.03	3.17881	3.70973	3.80923	3.24629	3.75616	3.74381	3.29491	3.5398	Detected	Detected	Detected	Detected	Detected	Detected	Detected	Detected	0	A_24_P103060	A_24_P103060	NM_139279	NM_139279	NM_139279	Hs.662152	90411	MCFD2	multiple coagulation factor deficiency 2	ENST00000409105	THC2514410	GO:0005509(calcium ion binding)|GO:0005783(endoplasmic reticulum)|GO:0005793(endoplasmic reticulum-Golgi intermediate compartment)|GO:0005794(Golgi apparatus)|GO:0012507(ER to Golgi transport vesicle membrane)|GO:0015031(protein transport)|GO:0016192(vesicle-mediated transport)|GO:0018279(protein N-linked glycosylation via asparagine)|GO:0043687(post-translational protein modification)|GO:0044267…	"Homo sapiens multiple coagulation factor deficiency 2 (MCFD2), transcript variant 1, mRNA [NM_139279]"	chr2:47130141-47130082	hs|2p21	GCATCCTTTCAAGAATATTAGATAATTGGAGCTGAGTACTCAGGAACTTGACTGTAGTAG
A_24_P276628	0.99998	0.627378	1.05512	down	1232.48	1320.64	1401.61	1292.59	1526.94	1394.7	1355.72	1615.42	1.75173	1.68014	1.75384	2.08435	2.16319	1.74345	2.02989	1.64314	Detected	Detected	Detected	Detected	Detected	Detected	Detected	Detected	0	A_24_P276628	A_24_P276628	NM_000310	NM_000310	NM_000310	Hs.3873	5538	PPT1	palmitoyl-protein thioesterase 1	ENST00000449045	THC2561306	GO:0002084(protein depalmitoylation)|GO:0005576(extracellular region)|GO:0005615(extracellular space)|GO:0005634(nucleus)|GO:0005764(lysosome)|GO:0005794(Golgi apparatus)|GO:0005829(cytosol)|GO:0006898(receptor-mediated endocytosis)|GO:0006907(pinocytosis)|GO:0007042(lysosomal lumen acidification)|GO:0007269(neurotransmitter secretion)|GO:0007399(nervous system development)|GO:0007420(brain devel…	"Homo sapiens palmitoyl-protein thioesterase 1 (PPT1), transcript variant 1, mRNA [NM_000310]"	chr1:40555149-40555090	hs|1p34.2	TCTCACATCTGTGACTTCATCCGAAAAACACTGAATGCTGGGGCGTACTCCAAAGTTGTT
A_23_P357881	0.99998	0.873708	1.01831	down	76.7938	123.642	127.952	90.7563	90.3811	138.054	93.599	129.553	-2.2527	-1.73685	-1.69958	-1.74778	-1.91529	-1.5932	-1.82654	-1.99716	Detected	Detected	Detected	Detected	Detected	Detected	Detected	Detected	0	A_23_P357881	A_23_P357881	NM_172102	NM_172102	NM_172102	Hs.405667	926	CD8B	CD8b molecule	ENST00000416057	NP1474588	GO:0005515(protein binding)|GO:0005576(extracellular region)|GO:0005886(plasma membrane)|GO:0005887(integral to plasma membrane)|GO:0006955(immune response)|GO:0007169(transmembrane receptor protein tyrosine kinase signaling pathway)|GO:0009897(external side of plasma membrane)|GO:0015026(coreceptor activity)|GO:0016032(viral reproduction)|GO:0031901(early endosome membrane)|GO:0042101(T cell rec…	"Homo sapiens CD8b molecule (CD8B), transcript variant 4, mRNA [NM_172102]"	chr2:87085334-87085275	hs|2p11.2	AGAGGTGGAACAGGAGAAGATAGCTGTGTTTCGGGATGCAAGCCGGTTCATTCTCAATCT
A_24_P882732	0.99998	0.244793	1.42482	up	65.3576	93.3892	168.326	54.0147	31.8165	75.0634	76.5139	94.0357	-2.48534	-2.1417	-1.30392	-2.49643	-3.42154	-2.47225	-2.11731	-2.45942	Not Detected	Detected	Detected	Detected	Detected	Detected	Detected	Detected	0	A_24_P882732	A_24_P882732	ENST00000300992		DR007925	Hs.579266				ENST00000300992	THC2525546		keratin 17 pseudogene 2 [Source:HGNC Symbol;Acc:HGNC:6429] [ENST00000300992]	chr17:18333974-18334033	hs|17p11.2	CCCAGCTTCTCTGCGAGATGGAGCAGCAGAACCAGGAGTACAAGATCCTCCTGGACATGA
A_23_P251974	0.99998	0.98701	1.0022	down	872.605	699.128	721.197	526.243	750.494	743.506	719.182	742.777	1.25356	0.762533	0.795214	0.78788	1.13846	0.835911	1.11526	0.522227	Detected	Detected	Detected	Detected	Detected	Detected	Detected	Detected	0	A_23_P251974	A_23_P251974	ENST00000361625		AF130420	Hs.532345	9372	ZFYVE9	"zinc finger, FYVE domain containing 9"	ENST00000361625		GO:0005515(protein binding)|GO:0005545(1-phosphatidylinositol binding)|GO:0005769(early endosome)|GO:0006508(proteolysis)|GO:0006897(endocytosis)|GO:0007179(transforming growth factor beta receptor signaling pathway)|GO:0007183(SMAD protein complex assembly)|GO:0007184(SMAD protein import into nucleus)|GO:0008236(serine-type peptidase activity)|GO:0030512(negative regulation of transforming growt…	"zinc finger, FYVE domain containing 9 [Source:HGNC Symbol;Acc:HGNC:6775] [ENST00000361625]"	chr1:52729507-52729566	hs|1p32.3	TAGAGTGTGTGTAATCTGCCATTCAGTGCTAATGAATGGTAAGTATTAAAACAGGTTGAT
A_24_P158468	0.99998	0.968958	1.00365	up	281.007	310.425	250.987	173.043	229.666	298.69	192.685	360.48	-0.381159	-0.408779	-0.727565	-0.816716	-0.569845	-0.479782	-0.784859	-0.520782	Detected	Detected	Detected	Detected	Detected	Detected	Detected	Detected	0	A_24_P158468	A_24_P158468	NM_173541	NM_173541	NM_173541	Hs.375059	170393	C10orf91	chromosome 10 open reading frame 91	ENST00000490765	THC2484826		"Homo sapiens chromosome 10 open reading frame 91 (C10orf91), mRNA [NM_173541]"	chr10:134261306-134261365	hs|10q26.3	AGACAAGAAGCACGTCGCCCATTTCTCATCAAGGCCAACCCCAGACCACGAGAGCGCTTT
A_33_P3336720	0.99998	0.311972	1.0456	down	88.0127	104.679	97.83	72.4854	85.7322	116.431	77.8611	128.22	-2.05598	-1.97705	-2.08683	-2.07209	-1.99148	-1.83896	-2.09213	-2.01208	Detected	Detected	Detected	Detected	Detected	Detected	Detected	Detected	0	A_33_P3336720	A_33_P3336720	NM_021175	NM_021175	NM_021175	Hs.8821	57817	HAMP	hepcidin antimicrobial peptide	ENST00000598398	THC2478089	GO:0005179(hormone activity)|GO:0005576(extracellular region)|GO:0006879(cellular iron ion homeostasis)|GO:0006955(immune response)|GO:0031640(killing of cells of other organism)|GO:0042742(defense response to bacterium)|GO:0045179(apical cortex)|GO:0050832(defense response to fungus)	"Homo sapiens hepcidin antimicrobial peptide (HAMP), mRNA [NM_021175]"	chr19:35775986-35776045	hs|19q13.12	ATTCCTGCTGCCCCAGAACATAGGTCTTGGAATAAAATGGCTGGTTCTTTTGTTTTCCAA
A_33_P3234118	0.99998	0.244082	1.11714	up	724.51	959.023	1032.13	880.749	696.881	837.315	774.777	1144.75	0.985241	1.21854	1.31238	1.53088	1.03153	1.00734	1.22268	1.14626	Detected	Detected	Detected	Detected	Detected	Detected	Detected	Detected	0	A_33_P3234118	A_33_P3234118	NM_001166599	NM_001166599	NM_001166599	Hs.404706	159090	FAM122B	family with sequence similarity 122B	ENST00000343004	THC2462341		"Homo sapiens family with sequence similarity 122B (FAM122B), transcript variant 2, mRNA [NM_001166599]"	chrX:133903689-133903630	hs|Xq26.3	GCTTTTGGAATAATAGGAAGTTTTGTGAAATGCTGGCCTTGTGTATATCTTAGAATGCAA
A_24_P280901	0.99998	0.696938	1.03206	up	15137.8	15559.9	15026.7	9982.22	14146.7	13775.9	10576.1	19281.7	5.37025	5.23866	5.1762	5.03344	5.37493	5.04757	4.99356	5.22038	Detected	Detected	Detected	Detected	Detected	Detected	Detected	Detected	0	A_24_P280901	A_24_P280901	NM_000982	NM_000982	NM_000982	Hs.381123	6144	RPL21	ribosomal protein L21	ENST00000497298	THC2501547	"GO:0000184(nuclear-transcribed mRNA catabolic process, nonsense-mediated decay)|GO:0003723(RNA binding)|GO:0003735(structural constituent of ribosome)|GO:0005730(nucleolus)|GO:0005737(cytoplasm)|GO:0005829(cytosol)|GO:0006412(translation)|GO:0006413(translational initiation)|GO:0006414(translational elongation)|GO:0006415(translational termination)|GO:0006614(SRP-dependent cotranslational protei…	"Homo sapiens ribosomal protein L21 (RPL21), mRNA [NM_000982]"	chr13:27830412-27830461	hs|13q12.2	AATGATCAGAAAAAGAAAGAAGCCAAAGAGAAAGGTACCTGGGTTCAACTGAAGTGCCAG
A_33_P3263170	0.99998	0.137438	1.114	down	1073.71	1338.7	1347.91	994.05	1408	1304.46	1152.97	1787.4	1.55276	1.69974	1.69747	1.70547	2.0462	1.64694	1.79618	1.78909	Detected	Detected	Detected	Detected	Detected	Detected	Detected	Detected	0	A_33_P3263170	A_33_P3263170	NM_003096	NM_003096	NM_003096	Hs.516076	6637	SNRPG	small nuclear ribonucleoprotein polypeptide G	ENST00000429728	THC2650807	"GO:0000245(spliceosomal complex assembly)|GO:0000387(spliceosomal snRNP assembly)|GO:0000398(nuclear mRNA splicing, via spliceosome)|GO:0005515(protein binding)|GO:0005654(nucleoplasm)|GO:0005681(spliceosomal complex)|GO:0005683(U7 snRNP)|GO:0005685(U1 snRNP)|GO:0005687(U4 snRNP)|GO:0005689(U12-type spliceosomal complex)|GO:0005829(cytosol)|GO:0006366(transcription from RNA polymerase II promote…	"Homo sapiens small nuclear ribonucleoprotein polypeptide G (SNRPG), mRNA [NM_003096]"	chr2:70508734-70508675	hs|2p13.3	CTCTCTCCATAGGGCCTGTTTTACTATGATGTAAAAGTTAGGTCATGTACATTTTCATAT
A_23_P369471	0.99998	0.669702	1.01732	up	122.215	146.748	155.048	104.503	117.849	155.16	106.942	177.056	-1.58234	-1.48969	-1.42246	-1.54431	-1.53245	-1.42468	-1.63427	-1.5465	Detected	Detected	Detected	Detected	Detected	Detected	Detected	Detected	0	A_23_P369471	A_23_P369471	NM_178431	NM_178431	NM_178431	Hs.553714	353142	LCE3A	late cornified envelope 3A	ENST00000335674	NP1246941	GO:0031424(keratinization)	"Homo sapiens late cornified envelope 3A (LCE3A), mRNA [NM_178431]"	chr1:152595374-152595315	hs|1q21.3	ACAGGGGAAGTGGTCAGCAAGGCGGGAGCTCCAGCTGTGGCCACAGTTCTGCGGGCTGCT
A_21_P0003208	0.99998	0.742927	1.07869	down	653.359	1123.88	1414.77	662.075	726.194	847.063	871.433	2216.91	0.836111	1.44739	1.76731	1.11915	1.09097	1.02404	1.39229	2.09978	Detected	Detected	Detected	Detected	Detected	Detected	Detected	Detected	0	A_21_P0003208	A_21_P0003208	lnc-KIAA0226-3:1					lnc-KIAA0226-3	lnc-KIAA0226-3:1		THC2503819		"LNCipedia lincRNA (lnc-KIAA0226-3), lincRNA [lnc-KIAA0226-3:1]"	chr3:197363397-197363338	hs|3q29	TAGTTGAGGGTTGTGGTATTTCCAGGGTTTCACAAAGGCCAGATTTTATTTCAGTTACTG
A_23_P19482	0.99998	0.798261	1.01851	down	1820.33	1750.01	1810.31	1156.29	1588.64	1969.63	1422.91	2056.74	2.31436	2.08627	2.12299	1.92358	2.22033	2.24142	2.09967	1.99159	Detected	Detected	Detected	Detected	Detected	Detected	Detected	Detected	0	A_23_P19482	A_23_P19482	NM_013974	NM_013974	NM_013974	Hs.247362	23564	DDAH2	dimethylarginine dimethylaminohydrolase 2	ENST00000375789	THC2494322	GO:0000052(citrulline metabolic process)|GO:0003824(catalytic activity)|GO:0005515(protein binding)|GO:0005737(cytoplasm)|GO:0005739(mitochondrion)|GO:0005813(centrosome)|GO:0006527(arginine catabolic process)|GO:0006809(nitric oxide biosynthetic process)|GO:0007263(nitric oxide mediated signal transduction)|GO:0016403(dimethylargininase activity)|GO:0016597(amino acid binding)|GO:0043066(negativ…	"Homo sapiens dimethylarginine dimethylaminohydrolase 2 (DDAH2), transcript variant 2, mRNA [NM_013974]"	chr6:31694977-31694918	hs|6p21.33	ATAGTATAGGAAGTAGAAGGGGAAGGAGGGTTAGATAGAGAATGCTGAATAGGCAGTAGT
A_23_P347777	0.99998	0.104509	1.50627	up	81.9645	41.7956	47.6893	32.1264	32.9842	30.1208	35.8557	36.5261	-2.15869	-3.3016	-3.12344	-3.24602	-3.36954	-3.7896	-3.21083	-3.8237	Not Detected	Not Detected	Not Detected	Detected	Detected	Not Detected	Detected	Detected	0	A_23_P347777	A_23_P347777	NM_001040274	NM_001040274	NM_001040274	Hs.729128	221711	SYCP2L	synaptonemal complex protein 2-like	ENST00000543878	THC2480782	GO:0005654(nucleoplasm)	"Homo sapiens synaptonemal complex protein 2-like (SYCP2L), mRNA [NM_001040274]"	chr6:10956467-10959067	hs|6p24.2	AAATATGAGCTTAGGTACAGAAAGCGTCCGTTTAATTCAGAAAATGCAAAGAAAGCACCG
A_21_P0012425	0.99998	0.351227	1.09475	down	40.6784	39.8714	54.7509	27.4184	42.5727	50.0715	36.6908	57.0619	-3.16943	-3.3696	-2.92422	-3.47464	-3.00139	-3.05637	-3.17761	-3.1801	Detected	Detected	Not Detected	Not Detected	Detected	Not Detected	Detected	Detected	0	A_21_P0012425	A_21_P0012425	lnc-MUC20-2:3			Hs.129417		lnc-MUC20-2	lnc-MUC20-2:3		THC2717583		"LNCipedia lincRNA (lnc-MUC20-2), lincRNA [lnc-MUC20-2:3]"	chr3:195273677-195273736	hs|3q29	AACCTGTGAGGCAAAAACGAAAGAAGAAGGCAGGACACGCAGTGTAACAAACCTTGGAAT
A_33_P3417880	0.99998	0.63204	1.08286	down	443.191	857.626	753.356	409.964	447.436	832.956	635.98	869.033	0.276162	1.05732	0.858152	0.427648	0.392297	0.999807	0.937881	0.74871	Detected	Detected	Detected	Detected	Detected	Detected	Detected	Detected	0	A_33_P3417880	A_33_P3417880	NM_001007531	NM_001007531	NM_001007531	Hs.48787	222698	NKAPL	NFKB activating protein-like	ENST00000343684	THC2472731		"Homo sapiens NFKB activating protein-like (NKAPL), mRNA [NM_001007531]"	chr6:28228606-28228665	hs|6p22.1	GCCCCTGACACCTTTCCCCCAAAAATATATATTTTGGTGTCTTATATACAGAATATACAT
A_23_P39542	0.99998	0.248919	1.10669	up	333.264	305.444	274.908	218.241	260.752	264.314	219.22	343.887	-0.135099	-0.432117	-0.596229	-0.481927	-0.386707	-0.656179	-0.59872	-0.588769	Detected	Detected	Detected	Detected	Detected	Detected	Detected	Detected	0	A_23_P39542	A_23_P39542	NM_001017927	NM_001017927	NM_001017927	Hs.99488	130355	C2orf76	chromosome 2 open reading frame 76	ENST00000498049	THC2759995		"Homo sapiens chromosome 2 open reading frame 76 (C2orf76), mRNA [NM_001017927]"	chr2:120097484-120097425	hs|2q14.2	CATCGCAATTTCAAACCTGTAGTGTATCACGGAGTGAATTTGGACCAAACTGTAAAGGAA
A_33_P3226039	0.99998	0.111591	1.12571	down	932.534	1070.15	984.179	843.565	1126.94	1069.46	993.586	1417.86	1.34939	1.37672	1.24374	1.46865	1.72496	1.36038	1.58154	1.45494	Detected	Detected	Detected	Detected	Detected	Detected	Detected	Detected	0	A_33_P3226039	A_33_P3226039	NM_004257	NM_004257	NM_004257	Hs.446350	9392	TGFBRAP1	"transforming growth factor, beta receptor associated protein 1"	ENST00000393359	THC2474585	"GO:0005083(small GTPase regulator activity)|GO:0005160(transforming growth factor beta receptor binding)|GO:0005515(protein binding)|GO:0005737(cytoplasm)|GO:0006355(regulation of transcription, DNA-dependent)|GO:0006886(intracellular protein transport)|GO:0007165(signal transduction)|GO:0007179(transforming growth factor beta receptor signaling pathway)|GO:0016020(membrane)|GO:0016192(vesicle-m…	"Homo sapiens transforming growth factor, beta receptor associated protein 1 (TGFBRAP1), transcript variant 1, mRNA [NM_004257]"	chr2:105882020-105881961	hs|2q12.1	CGTATATGCAACATTGCGCCATTAAAAGCTTATTTCTCTGTACACAAAATGGGTAAAATC
A_23_P363647	0.99998	0.718584	1.06103	up	119.251	121.108	137.779	62.2175	120.687	116.38	80.6207	110.088	-1.61777	-1.76672	-1.59283	-2.29246	-1.49811	-1.83959	-2.04188	-2.23204	Detected	Detected	Detected	Detected	Detected	Detected	Detected	Detected	0	A_23_P363647	A_23_P363647	NM_182540	NM_182540	NM_182540	Hs.496829	203522	DDX26B	DEAD/H (Asp-Glu-Ala-Asp/His) box polypeptide 26B	ENST00000493637	NP1078053		"Homo sapiens DEAD/H (Asp-Glu-Ala-Asp/His) box polypeptide 26B (DDX26B), mRNA [NM_182540]"	chrX:134716021-134716080	hs|Xq26.3	GTTGTGCCTTTTAAACCATGCAATATTCAGGATAGTTTGAATCAAAGAAGTAAGAAGCTG
A_23_P201951	0.99998	0.0301126	1.24125	down	141.673	200.497	224.266	134.39	187.403	246.48	178.732	314.127	-1.3692	-1.03945	-0.889966	-1.18143	-0.863239	-0.756965	-0.893299	-0.719354	Detected	Detected	Detected	Detected	Detected	Detected	Detected	Detected	0	A_23_P201951	A_23_P201951	NM_016374	NM_016374	NM_016374	Hs.575782	51742	ARID4B	AT rich interactive domain 4B (RBP1-like)	ENST00000264183	THC2490824	"GO:0003674(molecular_function)|GO:0005515(protein binding)|GO:0005575(cellular_component)|GO:0005634(nucleus)|GO:0005654(nucleoplasm)|GO:0005737(cytoplasm)|GO:0006325(chromatin organization)|GO:0006349(regulation of gene expression by genetic imprinting)|GO:0006351(transcription, DNA-dependent)|GO:0006357(regulation of transcription from RNA polymerase II promoter)|GO:0007283(spermatogenesis)|GO…	"Homo sapiens AT rich interactive domain 4B (RBP1-like) (ARID4B), transcript variant 1, mRNA [NM_016374]"	chr1:235331255-235331196	hs|1q42.3	ATGTTTACAGGTTTGAATTAGGCTAAAAGGTCTTGCAGTGGCTTTTCATGGCCCTTCAAA
A_24_P127748	0.99998	0.676455	1.05311	down	997.35	1144.49	1138.97	598.237	1157.37	994.084	849.974	1248.37	1.44633	1.47361	1.45448	0.972867	1.76339	1.25493	1.35632	1.27128	Detected	Detected	Detected	Detected	Detected	Detected	Detected	Detected	0	A_24_P127748	A_24_P127748	NM_015097	NM_015097	NM_015097	Hs.108614	23122	CLASP2	cytoplasmic linker associated protein 2	ENST00000313350	THC2537147	GO:0000278(mitotic cell cycle)|GO:0000777(condensed chromosome kinetochore)|GO:0005515(protein binding)|GO:0005737(cytoplasm)|GO:0005794(Golgi apparatus)|GO:0005802(trans-Golgi network)|GO:0005815(microtubule organizing center)|GO:0005828(kinetochore microtubule)|GO:0005829(cytosol)|GO:0005874(microtubule)|GO:0005881(cytoplasmic microtubule)|GO:0005886(plasma membrane)|GO:0005938(cell cortex)|GO:…	"Homo sapiens cytoplasmic linker associated protein 2 (CLASP2), transcript variant 1, mRNA [NM_015097]"	chr3:33653556-33653497	hs|3p22.3	ATGTACCCAGACTTATACCTTTAATAACAAGCAATTGCACATCAAAATCAGTTCCCGTGA
A_24_P116909	0.99998	0.0296393	1.31452	down	223.216	271.382	311.729	147.172	267.054	356.65	254.73	436.479	-0.713321	-0.6027	-0.414886	-1.05035	-0.352251	-0.223925	-0.38213	-0.244789	Detected	Detected	Detected	Detected	Detected	Detected	Detected	Detected	0	A_24_P116909	A_24_P116909	NM_006785	NM_006785	NM_006785	Hs.601217	10892	MALT1	MALT1 paracaspase	ENST00000348428	THC2482859	GO:0001923(B-1 B cell differentiation)|GO:0002020(protease binding)|GO:0002237(response to molecule of bacterial origin)|GO:0002726(positive regulation of T cell cytokine production)|GO:0004197(cysteine-type endopeptidase activity)|GO:0004842(ubiquitin-protein ligase activity)|GO:0004871(signal transducer activity)|GO:0005515(protein binding)|GO:0005634(nucleus)|GO:0005730(nucleolus)|GO:0005737(c…	"Homo sapiens MALT1 paracaspase (MALT1), transcript variant 1, mRNA [NM_006785]"	chr18:56416474-56416533	hs|18q21.32	TGTGTATACATATGTTTATCTCACACACATTATGAGCTTGAATTCTTAATTCATCCTAGC
A_23_P51085	0.99998	0.606101	1.12989	down	109.263	74.8509	86.1791	75.8893	137.382	78.4284	108.124	95.4936	-1.74396	-2.46093	-2.26977	-2.00588	-1.3112	-2.40898	-1.61841	-2.43723	Detected	Detected	Detected	Detected	Detected	Detected	Detected	Detected	0	A_23_P51085	A_23_P51085	NM_020675	NM_020675	NM_020675	Hs.421956	57405	SPC25	"SPC25, NDC80 kinetochore complex component"	ENST00000611144	THC2471167	GO:0000278(mitotic cell cycle)|GO:0000777(condensed chromosome kinetochore)|GO:0005515(protein binding)|GO:0005634(nucleus)|GO:0005829(cytosol)|GO:0007052(mitotic spindle organization)|GO:0007059(chromosome segregation)|GO:0007067(mitosis)|GO:0031262(Ndc80 complex)|GO:0051301(cell division)	"Homo sapiens SPC25, NDC80 kinetochore complex component (SPC25), mRNA [NM_020675]"	chr2:169728015-169727956	hs|2q31.1	GTAAGGAAGACCAACAATTTTTCAGCTTTTCTTGCCAATGTTCGGAAAGCTTTTACTGCC
A_24_P216765	0.99998	0.009314	1.23828	down	784.824	978.864	1100.73	670.226	992.859	1107.32	967.821	1598.14	1.10061	1.24809	1.40521	1.1368	1.5422	1.41057	1.54364	1.62762	Detected	Detected	Detected	Detected	Detected	Detected	Detected	Detected	0	A_24_P216765	A_24_P216765	NM_014765	NM_014765	NM_014765	Hs.533192	9804	TOMM20	translocase of outer mitochondrial membrane 20 homolog (yeast)	ENST00000467767	THC2568043	GO:0005515(protein binding)|GO:0005739(mitochondrion)|GO:0005742(mitochondrial outer membrane translocase complex)|GO:0006626(protein targeting to mitochondrion)|GO:0015450(P-P-bond-hydrolysis-driven protein transmembrane transporter activity)|GO:0016021(integral to membrane)|GO:0044233(ER-mitochondrion membrane contact site)|GO:0044267(cellular protein metabolic process)|GO:0051082(unfolded prot…	"Homo sapiens translocase of outer mitochondrial membrane 20 homolog (yeast) (TOMM20), mRNA [NM_014765]"	chr1:235277117-235275399	hs|1q42.3	AGATGCTTCTGACTAAGCTCCCAACAATTAGTCAGAGAATTGTAAGTGCTCAGAGCTTGG
A_24_P218587	0.99998	0.21407	1.52826	down	66.427	40.8411	54.1125	16.7566	65.513	41.9096	54.705	114.011	-2.46192	-3.33493	-2.94115	-4.18504	-2.37953	-3.31308	-2.60136	-2.18153	Detected	Not Detected	Not Detected	Not Detected	Detected	Detected	Detected	Detected	0	A_24_P218587	A_24_P218587	NM_004268	NM_004268	NM_004268	Hs.444931	9440	MED17	mediator complex subunit 17	ENST00000251871	THC2468628	"GO:0001104(RNA polymerase II transcription cofactor activity)|GO:0003712(transcription cofactor activity)|GO:0003713(transcription coactivator activity)|GO:0004872(receptor activity)|GO:0005515(protein binding)|GO:0005634(nucleus)|GO:0005654(nucleoplasm)|GO:0005667(transcription factor complex)|GO:0006357(regulation of transcription from RNA polymerase II promoter)|GO:0006367(transcription initi…	"Homo sapiens mediator complex subunit 17 (MED17), mRNA [NM_004268]"	chr11:93546270-93546329	hs|11q21	AAAGTGCCTAAAGTGTGCCCATTAATATGAGGATAGATTTAGGCTCATAAGCCTTTTGGT
A_33_P3246543	0.99998	0.744091	1.03109	up	1426.93	1440.71	1279.61	946.967	1262.76	1324.9	1193.9	1408.12	1.96308	1.80569	1.62245	1.63546	1.88912	1.66938	1.84651	1.445	Detected	Detected	Detected	Detected	Detected	Detected	Detected	Detected	0	A_33_P3246543	A_33_P3246543	NM_182796	NM_182796	NM_182796	Hs.54642	27430	MAT2B	"methionine adenosyltransferase II, beta"	ENST00000519719	NP1471012	GO:0005622(intracellular)|GO:0005634(nucleus)|GO:0005739(mitochondrion)|GO:0005829(cytosol)|GO:0006556(S-adenosylmethionine biosynthetic process)|GO:0006730(one-carbon metabolic process)|GO:0006805(xenobiotic metabolic process)|GO:0019899(enzyme binding)|GO:0032259(methylation)|GO:0044281(small molecule metabolic process)|GO:0048269(methionine adenosyltransferase complex)|GO:0048270(methionine ad…	"Homo sapiens methionine adenosyltransferase II, beta (MAT2B), transcript variant 2, mRNA [NM_182796]"	chr5:162939135-162939194	hs|5q34	GACCAAAATTTGAACAGGTTAATCTGTTGGATTCTAATGCAGTTCATCACATCATTCATG
A_32_P177097	0.99998	0.874274	1.01529	up	201.906	154.526	193.319	158.952	169.085	203.648	142.129	235.267	-0.858083	-1.41517	-1.1042	-0.939259	-1.01164	-1.03236	-1.2239	-1.1364	Detected	Detected	Detected	Detected	Detected	Detected	Detected	Detected	0	A_32_P177097	A_32_P177097	NM_024341	NM_024341	NM_024341	Hs.591380	79230	ZNF557	zinc finger protein 557	ENST00000414706		"GO:0003677(DNA binding)|GO:0005634(nucleus)|GO:0006351(transcription, DNA-dependent)|GO:0006355(regulation of transcription, DNA-dependent)|GO:0046872(metal ion binding)"	"Homo sapiens zinc finger protein 557 (ZNF557), transcript variant 1, mRNA [NM_024341]"	chr19:7087867-7087926	hs|19p13.2	TGGACATACGTACTCAAACTGTGTTTTTCAATTTGTACTGTATTTGTTTCTCTCGACCTG
A_24_P175783	0.99998	0.365486	1.11157	down	201.522	279.899	208.653	149.936	178.761	257.032	252.202	296.682	-0.860828	-0.558115	-0.994077	-1.0235	-0.931351	-0.696487	-0.39652	-0.801784	Detected	Detected	Detected	Detected	Detected	Detected	Detected	Detected	0	A_24_P175783	A_24_P175783	NM_015313	NM_015313	NM_015313	Hs.24598	23365	ARHGEF12	Rho guanine nucleotide exchange factor (GEF) 12		THC2610626	GO:0001664(G-protein coupled receptor binding)|GO:0005089(Rho guanyl-nucleotide exchange factor activity)|GO:0005096(GTPase activator activity)|GO:0005515(protein binding)|GO:0005737(cytoplasm)|GO:0005829(cytosol)|GO:0007186(G-protein coupled receptor signaling pathway)|GO:0007264(small GTPase mediated signal transduction)|GO:0007411(axon guidance)|GO:0016020(membrane)|GO:0032321(positive regulat…	"Homo sapiens Rho guanine nucleotide exchange factor (GEF) 12 (ARHGEF12), transcript variant 1, mRNA [NM_015313]"	chr11:120359849-120359908	hs|11q23.3	TCAGACATCTTCCTGCTTATTAGAGCATCCCTAGCAACAAGGCTAAACCTTCATGACAGT
A_33_P3295650	0.99998	0.554129	1.09274	up	3447.11	2518.88	3031.52	2417.05	2450.77	3267.33	2718.2	2616.14	3.23555	2.61168	2.86679	2.98733	2.84578	2.97161	3.03348	2.33867	Detected	Detected	Detected	Detected	Detected	Detected	Detected	Detected	0	A_33_P3295650	A_33_P3295650	NM_001163	NM_001163	NM_001163	Hs.171939	320	APBA1	"amyloid beta (A4) precursor protein-binding, family A, member 1"	ENST00000265381	THC2475123	"GO:0001540(beta-amyloid binding)|GO:0001701(in utero embryonic development)|GO:0005515(protein binding)|GO:0005546(phosphatidylinositol-4,5-bisphosphate binding)|GO:0005634(nucleus)|GO:0005794(Golgi apparatus)|GO:0005886(plasma membrane)|GO:0006461(protein complex assembly)|GO:0006886(intracellular protein transport)|GO:0007155(cell adhesion)|GO:0007268(synaptic transmission)|GO:0007399(nervous …	"Homo sapiens amyloid beta (A4) precursor protein-binding, family A, member 1 (APBA1), mRNA [NM_001163]"	chr9:72045529-72045470	hs|9q21.11	GTTATCAACCATTAGATAAACACAGGCAGGTACTGTCTGCTTCTCTCTCTCTCACACACA
A_33_P3238415	0.99998	0.651795	1.04173	down	297.816	409.882	443.492	356.776	392.901	445.005	327.473	506.97	-0.297345	-0.00781632	0.09373	0.22717	0.204781	0.0953865	-0.0197268	-0.0288019	Detected	Detected	Detected	Detected	Detected	Detected	Detected	Detected	0	A_33_P3238415	A_33_P3238415	NM_001080554	NM_001080554	NM_001080554	Hs.240053	83445	GSG1	germ cell associated 1	ENST00000351606	NP526599	GO:0005789(endoplasmic reticulum membrane)|GO:0016021(integral to membrane)|GO:0070063(RNA polymerase binding)	"Homo sapiens germ cell associated 1 (GSG1), transcript variant 3, mRNA [NM_001080554]"	chr12:13237895-13237836	hs|12p13.1	AGGGGCCAGCCAGGAGCTGAAAGAAGCAGTTAGGTCATCTGTAGAGGAAGAGCAGTGTTA
A_33_P3394494	0.99998	0.333037	1.09184	up	447.321	555.598	668.495	538.259	459.689	567.858	447.282	687.774	0.289545	0.431017	0.685738	0.820451	0.431274	0.447096	0.430083	0.411232	Detected	Detected	Detected	Detected	Detected	Detected	Detected	Detected	0	A_33_P3394494	A_33_P3394494	NM_203415	NM_203415	NM_203415	Hs.417029	23587	ELP5	elongator acetyltransferase complex subunit 5	ENST00000356683	THC2474799	"GO:0005515(protein binding)|GO:0005634(nucleus)|GO:0005737(cytoplasm)|GO:0006325(chromatin organization)|GO:0006351(transcription, DNA-dependent)|GO:0006355(regulation of transcription, DNA-dependent)|GO:0030335(positive regulation of cell migration)|GO:0033588(Elongator holoenzyme complex)"	"Homo sapiens elongator acetyltransferase complex subunit 5 (ELP5), transcript variant 4, mRNA [NM_203415]"	chr17:7163187-7163246	hs|17p13.1	GACATGGGGTAATGTGAGAGAGTAGAACACCCCCGTACCTAATAAAAATCTTTATTTTTT
A_23_P635	0.99998	0.255172	1.1098	down	872.911	1192.12	1070.74	1005.85	1104.53	1126.85	1041.31	1674.04	1.25407	1.53243	1.36536	1.72249	1.69598	1.43579	1.64923	1.69456	Detected	Detected	Detected	Detected	Detected	Detected	Detected	Detected	0	A_23_P635	A_23_P635	NM_007221	NM_007221	NM_007221	Hs.530479	11243	PMF1	polyamine-modulated factor 1	ENST00000368273	THC2609496	"GO:0000278(mitotic cell cycle)|GO:0000444(MIS12/MIND type complex)|GO:0003713(transcription coactivator activity)|GO:0005515(protein binding)|GO:0005634(nucleus)|GO:0005667(transcription factor complex)|GO:0005829(cytosol)|GO:0006355(regulation of transcription, DNA-dependent)|GO:0006366(transcription from RNA polymerase II promoter)|GO:0007059(chromosome segregation)|GO:0007067(mitosis)|GO:0043…	"Homo sapiens polyamine-modulated factor 1 (PMF1), transcript variant 2, mRNA [NM_007221]"	chr1:156209462-156209521	hs|1q22	GGCGGGCTACCTCTGAGAACGGCTGAAATGGTGCCCAGTCCATCAGCAGTGATGGAATTT
A_23_P92057	0.99998	0.696804	1.05193	up	1041.44	858.661	860.293	575.081	896.196	840.617	679.5	900.734	1.50875	1.05906	1.04965	0.915915	1.39443	1.01302	1.03337	0.800399	Detected	Detected	Detected	Detected	Detected	Detected	Detected	Detected	0	A_23_P92057	A_23_P92057	NM_006218	NM_006218	NM_006218	Hs.715194	5290	PIK3CA	"phosphatidylinositol-4,5-bisphosphate 3-kinase, catalytic subunit alpha"	ENST00000263967	THC2471863	"GO:0001525(angiogenesis)|GO:0001944(vasculature development)|GO:0004674(protein serine/threonine kinase activity)|GO:0005515(protein binding)|GO:0005524(ATP binding)|GO:0005829(cytosol)|GO:0005886(plasma membrane)|GO:0005942(phosphatidylinositol 3-kinase complex)|GO:0005943(1-phosphatidylinositol-4-phosphate 3-kinase, class IA complex)|GO:0006006(glucose metabolic process)|GO:0006468(protein pho…	"Homo sapiens phosphatidylinositol-4,5-bisphosphate 3-kinase, catalytic subunit alpha (PIK3CA), mRNA [NM_006218]"	chr3:178948163-178951939	hs|3q26.32	AGGTTTCAGGAGATGTGTTACAAGGCTTATCTAGCTATTCGACAGCATGCCAATCTCTTC
A_24_P286054	0.99998	0.485346	1.14065	down	229.624	243.471	270.203	99.9113	238.606	259.276	164.222	320.931	-0.672494	-0.759272	-0.621137	-1.60913	-0.514752	-0.683947	-1.01545	-0.688437	Detected	Detected	Detected	Detected	Detected	Detected	Detected	Detected	0	A_24_P286054	A_24_P286054	NM_001105251	NM_001105251	NM_001105251	Hs.482660	9765	ZFYVE16	"zinc finger, FYVE domain containing 16"	ENST00000512907	THC2502523	"GO:0005515(protein binding)|GO:0005545(1-phosphatidylinositol binding)|GO:0005547(phosphatidylinositol-3,4,5-trisphosphate binding)|GO:0005737(cytoplasm)|GO:0005769(early endosome)|GO:0006622(protein targeting to lysosome)|GO:0007165(signal transduction)|GO:0008565(protein transporter activity)|GO:0016050(vesicle organization)|GO:0016197(endosomal transport)|GO:0030100(regulation of endocytosis)…	"Homo sapiens zinc finger, FYVE domain containing 16 (ZFYVE16), transcript variant 2, mRNA [NM_001105251]"	chr5:79774799-79774858	hs|5q14.1	GTGTATGTATTCTGCCATGTAAGTAATTGAACAGTCTTAAAATAACCAAATGGTAGAGGG
A_24_P362540	0.99998	0.809539	1.03906	down	270.947	177.32	246.506	144.429	242.841	239.302	186.302	235.019	-0.433752	-1.21667	-0.753555	-1.07749	-0.489372	-0.799599	-0.833456	-1.13792	Detected	Detected	Detected	Detected	Detected	Detected	Detected	Detected	0	A_24_P362540	A_24_P362540	NM_003887	NM_003887	NM_003887	Hs.555902	8853	ASAP2	"ArfGAP with SH3 domain, ankyrin repeat and PH domain 2"	ENST00000484590	THC2617145	GO:0005515(protein binding)|GO:0005886(plasma membrane)|GO:0008047(enzyme activator activity)|GO:0008060(ARF GTPase activator activity)|GO:0008270(zinc ion binding)|GO:0032312(regulation of ARF GTPase activity)|GO:0032580(Golgi cisterna membrane)|GO:0043085(positive regulation of catalytic activity)|GO:0043547(positive regulation of GTPase activity)	"Homo sapiens ArfGAP with SH3 domain, ankyrin repeat and PH domain 2 (ASAP2), transcript variant 1, mRNA [NM_003887]"	chr2:9545306-9545365	hs|2p25.1	TGGTGCTATTGTGCAGTAACTAATAGTACTCTTACCAGAGGAGAAATTATATTAACGACC
A_23_P77714	0.99998	0.368665	1.10518	up	739.813	592.809	564.696	512.48	568.487	575.505	488.698	679.04	1.0154	0.524544	0.442295	0.749645	0.737742	0.466394	0.557843	0.392795	Detected	Detected	Detected	Detected	Detected	Detected	Detected	Detected	0	A_23_P77714	A_23_P77714	NM_024793	NM_024793	NM_024793	Hs.155995	23059	CLUAP1	clusterin associated protein 1	ENST00000572600	THC2474736	GO:0005515(protein binding)|GO:0005654(nucleoplasm)|GO:0005813(centrosome)|GO:0005929(cilium)|GO:0006996(organelle organization)|GO:0030992(intraflagellar transport particle B)|GO:0042384(cilium assembly)|GO:0043231(intracellular membrane-bounded organelle)|GO:0072372(primary cilium)	"Homo sapiens clusterin associated protein 1 (CLUAP1), transcript variant 2, mRNA [NM_024793]"	chr16:3586678-3586737	hs|16p13.3	AGGGGAACATCTGGCTGTTAATCACTTGCACAGTTGAGAACATTTCCTATACATCGGCTT
A_33_P3368328	0.99998	0.710513	1.04467	down	2566.48	3177.97	2784.86	2474.39	3106.75	3135.97	2927.04	2995.55	2.80995	2.94701	2.74435	3.02115	3.18795	2.91241	3.14027	2.53405	Detected	Detected	Detected	Detected	Detected	Detected	Detected	Detected	0	A_33_P3368328	A_33_P3368328	NM_001144831	NM_001144831	NM_001144831	Hs.504620	11331	PHB2	prohibitin 2	ENST00000440277	NP1179606	"GO:0005515(protein binding)|GO:0005634(nucleus)|GO:0005739(mitochondrion)|GO:0005743(mitochondrial inner membrane)|GO:0006351(transcription, DNA-dependent)|GO:0016363(nuclear matrix)|GO:0030331(estrogen receptor binding)|GO:0033147(negative regulation of intracellular estrogen receptor signaling pathway)|GO:0033600(negative regulation of mammary gland epithelial cell proliferation)|GO:0043234(pr…	"Homo sapiens prohibitin 2 (PHB2), transcript variant 1, mRNA [NM_001144831]"	chr12:7075646-7075587	hs|12p13.31	TCGTATCTATCTCACAGCTGACAACCTTGTGCTGAACCTACAGGATGAAAGTTTCACCAG
A_23_P97892	0.99998	0.243891	1.09236	up	19969.3	22747.6	18249.5	16243.7	14281.8	21232.9	16224.4	24530.7	5.76988	5.78655	5.45654	5.73589	5.38865	5.67172	5.61092	5.56775	Detected	Detected	Detected	Detected	Detected	Detected	Detected	Detected	0	A_23_P97892	A_23_P97892	NM_003893	NM_003893	NM_003893	Hs.454418	8861	LDB1	LIM domain binding 1	ENST00000425280	THC2462946	"GO:0000790(nuclear chromatin)|GO:0000972(transcription-dependent tethering of RNA polymerase II gene DNA at nuclear periphery)|GO:0001102(RNA polymerase II activating transcription factor binding)|GO:0001158(enhancer sequence-specific DNA binding)|GO:0001702(gastrulation with mouth forming second)|GO:0001942(hair follicle development)|GO:0003682(chromatin binding)|GO:0003714(transcription corepr…	"Homo sapiens LIM domain binding 1 (LDB1), transcript variant 3, mRNA [NM_003893]"	chr10:103869399-103869248	hs|10q24.32	CACTCGGTGTGGGCTGTCCAATTCCACTCTCAACTACCTCCGACTCTGTGTGATACTCGA
A_33_P3502640	0.99998	0.788939	1.03664	down	167.15	161.194	263.903	200.414	174.262	224.105	185.603	289.739	-1.13062	-1.35423	-0.655173	-0.604867	-0.968125	-0.894259	-0.838879	-0.835948	Detected	Detected	Detected	Detected	Detected	Detected	Detected	Detected	0	A_33_P3502640	A_33_P3502640	NM_020892	NM_020892	NM_020892	Hs.187058	113878	DTX2	"deltex 2, E3 ubiquitin ligase"	ENST00000446820	THC2508283	GO:0005515(protein binding)|GO:0005654(nucleoplasm)|GO:0005737(cytoplasm)|GO:0007219(Notch signaling pathway)|GO:0008270(zinc ion binding)|GO:0016567(protein ubiquitination)|GO:0016874(ligase activity)|GO:0031965(nuclear membrane)	"Homo sapiens deltex 2, E3 ubiquitin ligase (DTX2), transcript variant 1, mRNA [NM_020892]"	chr7:76134780-76134839	hs|7q11.23	ATGGAACGAGATCCACCACAAGACAGAGATGGACCGCAACATTACGGGCCACGGCTATCC
A_32_P210252	0.99998	0.938593	1.01225	up	2905.04	2928.95	2164.68	1544.32	2841.33	2296.15	1849.18	2865.78	2.98872	2.82929	2.3809	2.34105	3.05911	2.46271	2.47771	2.47016	Detected	Detected	Detected	Detected	Detected	Detected	Detected	Detected	0	A_32_P210252	A_32_P210252	NM_000983	NM_000983	NM_000983	Hs.515329	6146	RPL22	ribosomal protein L22	ENST00000234875	THC2576041	"GO:0000184(nuclear-transcribed mRNA catabolic process, nonsense-mediated decay)|GO:0003723(RNA binding)|GO:0003735(structural constituent of ribosome)|GO:0005515(protein binding)|GO:0005634(nucleus)|GO:0005737(cytoplasm)|GO:0005829(cytosol)|GO:0005925(focal adhesion)|GO:0006412(translation)|GO:0006413(translational initiation)|GO:0006414(translational elongation)|GO:0006415(translational termina…	"Homo sapiens ribosomal protein L22 (RPL22), mRNA [NM_000983]"	chr1:6246415-6246356	hs|1p36.31	TGTCAGTTGTATCTGTTGCTTTTCTCAATGATTCAGGGATACAAGTGGGCTTCTCTCATT
A_21_P0014208	0.99998	0.971339	1.00439	up	84.7792	60.0379	57.1032	49.6301	56.098	69.2433	54.0718	86.1212	-2.10998	-2.77908	-2.86354	-2.61856	-2.60336	-2.58869	-2.61815	-2.58626	Detected	Detected	Detected	Detected	Detected	Detected	Detected	Detected	0	A_21_P0014208	A_21_P0014208	ENST00000518238	XR_108869	XR_108869	Hs.668456				ENST00000518238	THC2673865		matrilin 2 [Source:HGNC Symbol;Acc:HGNC:6908] [ENST00000518238]	chr8:98964442-98964501	hs|8q22.1	ATAACCCACTTCTCCTTCTCTCTTGCTGTGATAAACAATTTCTGATTTCTACATCTCAGA
A_33_P3283713	0.99998	0.869168	1.02051	up	2306.37	2304.09	2450.89	1201.61	2051.74	2260.56	1565.16	2536.6	2.65579	2.4831	2.56006	1.97905	2.58939	2.44018	2.23713	2.29412	Detected	Detected	Detected	Detected	Detected	Detected	Detected	Detected	0	A_33_P3283713	A_33_P3283713	NM_015407	NM_015407	NM_015407	Hs.534400	25864	ABHD14A	abhydrolase domain containing 14A	ENST00000273596	THC2471728	GO:0005737(cytoplasm)|GO:0008152(metabolic process)|GO:0016021(integral to membrane)|GO:0016787(hydrolase activity)|GO:0070062(extracellular vesicular exosome)	"Homo sapiens abhydrolase domain containing 14A (ABHD14A), mRNA [NM_015407]"	chr3:52015145-52015204	hs|3p21.2	GACCCAGCCAGGACTCCTCATTTCATCTCACAGACACAATAAAAAAGCATATTTGTCCTG
A_33_P3328772	0.99998	0.450992	1.28472	up	295.722	403.885	216.685	101.5	266.99	155.423	176.377	168.134	-0.307522	-0.0290785	-0.939581	-1.58636	-0.3526	-1.42223	-0.912441	-1.62109	Detected	Detected	Detected	Detected	Detected	Detected	Detected	Detected	0	A_33_P3328772	A_33_P3328772	NM_001190860	NM_001190860	NM_001190860	Hs.188614	54477	PLEKHA5	"pleckstrin homology domain containing, family A member 5"		THC2478853	"GO:0005515(protein binding)|GO:0005545(1-phosphatidylinositol binding)|GO:0005829(cytosol)|GO:0008150(biological_process)|GO:0010314(phosphatidylinositol-5-phosphate binding)|GO:0016020(membrane)|GO:0032266(phosphatidylinositol-3-phosphate binding)|GO:0070273(phosphatidylinositol-4-phosphate binding)|GO:0080025(phosphatidylinositol-3,5-bisphosphate binding)"	"Homo sapiens pleckstrin homology domain containing, family A member 5 (PLEKHA5), transcript variant 4, mRNA [NM_001190860]"	chr12:19354851-19354910	hs|12p12.3	CACTGAACTGTACACTTAACCATAGGTGGGTTTAATGAAATGTGAATTACACTGCAATAA
A_32_P163739	0.99998	0.530245	1.12542	up	515.341	339.979	356.247	230.195	370.736	293.31	296.185	354.885	0.493761	-0.277576	-0.222301	-0.404995	0.121006	-0.506006	-0.164603	-0.543351	Detected	Detected	Detected	Detected	Detected	Detected	Detected	Detected	0	A_32_P163739	A_32_P163739	NM_020741	NM_020741	NM_020741	Hs.518247	57501	KIAA1257	KIAA1257	ENST00000510149	THC2478157		"Homo sapiens KIAA1257 (KIAA1257), mRNA [NM_020741]"	chr3:128706497-128697008	hs|3q21.3	CCGGCTTCACAGACGACGTGGGAGCTTTTCATAAGTCAGAAGTGAGACATTTGGTTTTAA
A_24_P9671	0.99998	0.602101	1.13036	up	2201.45	3432.65	4597.26	4766.7	2627.28	3139.63	3699.72	4241.61	2.58862	3.05823	3.46752	3.96707	2.94612	2.91409	3.47824	3.03584	Detected	Detected	Detected	Detected	Detected	Detected	Detected	Detected	0	A_24_P9671	A_24_P9671	NM_001539	NM_001539	NM_001539	Hs.445203	3301	DNAJA1	"DnaJ (Hsp40) homolog, subfamily A, member 1"	ENST00000495015	THC2482967	"GO:0000151(ubiquitin ligase complex)|GO:0001664(G-protein coupled receptor binding)|GO:0005515(protein binding)|GO:0005524(ATP binding)|GO:0005634(nucleus)|GO:0005739(mitochondrion)|GO:0005829(cytosol)|GO:0006457(protein folding)|GO:0006986(response to unfolded protein)|GO:0007283(spermatogenesis)|GO:0009408(response to heat)|GO:0016020(membrane)|GO:0030317(sperm motility)|GO:0030521(androgen re…	"Homo sapiens DnaJ (Hsp40) homolog, subfamily A, member 1 (DNAJA1), mRNA [NM_001539]"	chr9:33036682-33037066	hs|9p21.1	ATCCAGGTCAGATTGTCAAGCATGGAGATATCAAGTGTGTACTAAATGAAGGCATGCCAA
A_33_P3277198	0.99998	0.39179	1.17032	up	715.48	490.109	681.524	489.285	634.253	427.865	500.978	585.098	0.967146	0.25008	0.713586	0.682825	0.895675	0.038722	0.593646	0.177976	Detected	Detected	Detected	Detected	Detected	Detected	Detected	Detected	0	A_33_P3277198	A_33_P3277198	NM_004854	NM_004854	NM_004854	Hs.516370	9486	CHST10	carbohydrate sulfotransferase 10	ENST00000409701	THC2461804	GO:0000139(Golgi membrane)|GO:0005794(Golgi apparatus)|GO:0007155(cell adhesion)|GO:0007612(learning)|GO:0007616(long-term memory)|GO:0008146(sulfotransferase activity)|GO:0016020(membrane)|GO:0016021(integral to membrane)|GO:0016051(carbohydrate biosynthetic process)|GO:0016232(HNK-1 sulfotransferase activity)	"Homo sapiens carbohydrate sulfotransferase 10 (CHST10), mRNA [NM_004854]"	chr2:101009766-101009707	hs|2q11.2	CGTTTCGAAGGGGACTTTAAGCTCTTTGGGTACCAGAAACCAGACTTTTTGCTAAACTAA
A_33_P3270197	0.99998	0.760989	1.03545	up	885.236	1525.16	1104.95	707.965	964.86	1115.72	827.527	1316.15	1.2743	1.88787	1.41072	1.21583	1.50093	1.42147	1.31771	1.34755	Detected	Detected	Detected	Detected	Detected	Detected	Detected	Detected	0	A_33_P3270197	A_33_P3270197	NM_001257281	NM_001257281	NM_001257281	Hs.732236	129563	DIS3L2	DIS3 like 3'-5' exoribonuclease 2	ENST00000390005	THC2486535	"GO:0000175(3'-5'-exoribonuclease activity)|GO:0000287(magnesium ion binding)|GO:0000291(nuclear-transcribed mRNA catabolic process, exonucleolytic)|GO:0000932(cytoplasmic mRNA processing body)|GO:0004540(ribonuclease activity)|GO:0005515(protein binding)|GO:0005737(cytoplasm)|GO:0005844(polysome)|GO:0007067(mitosis)|GO:0008266(poly(U) RNA binding)|GO:0008285(negative regulation of cell prolifera…	"Homo sapiens DIS3 like 3'-5' exoribonuclease 2 (DIS3L2), transcript variant 2, mRNA [NM_001257281]"	chr2:233127959-233128018	hs|2q37.1	ACCAAACTTAGCTACGAGCATGCACAGAGCATGATTGAAAGCCCAACTGAGAAAATCCCT
A_33_P3264910	0.99998	0.235735	1.11674	down	138.549	182.588	178.368	155.246	195.173	193.209	145.457	253.484	-1.40136	-1.17443	-1.22032	-0.973293	-0.80463	-1.10827	-1.19051	-1.02881	Detected	Detected	Detected	Detected	Detected	Detected	Detected	Detected	0	A_33_P3264910	A_33_P3264910	NM_177400	NM_177400	NM_177400	Hs.134013	84504	NKX6-2	NK6 homeobox 2	ENST00000368592		"GO:0000122(negative regulation of transcription from RNA polymerase II promoter)|GO:0003700(sequence-specific DNA binding transcription factor activity)|GO:0005634(nucleus)|GO:0006355(regulation of transcription, DNA-dependent)|GO:0010454(negative regulation of cell fate commitment)|GO:0010455(positive regulation of cell fate commitment)|GO:0021912(regulation of transcription from RNA polymerase…	"Homo sapiens NK6 homeobox 2 (NKX6-2), mRNA [NM_177400]"	chr10:134598383-134598324	hs|10q26.3	ATCCGGGGGCGGCCCCGGGTGGGCGCGAGTCGCTTTGTATCATCAATAAATTATTTAACG
A_21_P0013060	0.99998	0.00694706	1.13562	up	575.666	697	641.23	530.133	508.754	587.439	480.229	729.223	0.653467	0.758134	0.625662	0.798505	0.577583	0.496005	0.53262	0.495658	Detected	Detected	Detected	Detected	Detected	Detected	Detected	Detected	0	A_21_P0013060	A_21_P0013060	TCONS_l2_00024608					XLOC_l2_012870			THC2774178		"BROAD Institute lincRNA (XLOC_l2_012870), lincRNA [TCONS_l2_00024608]"	chr6:10460190-10460131	hs|6p24.3	AAGATTCAAAGCTCGACCAGAACTGGAAGAACGGTTGGCCAAGTTGAACTAGCTACTGTA
A_23_P111621	0.99998	0.876407	1.03042	down	334.485	260.241	266.816	223.994	159.093	337.607	268.358	519.262	-0.129824	-0.663174	-0.639337	-0.444391	-1.09951	-0.303089	-0.306943	0.00576019	Detected	Detected	Detected	Detected	Detected	Detected	Detected	Detected	0	A_23_P111621	A_23_P111621	NM_005685	NM_005685	NM_005685	Hs.647056	9569	GTF2IRD1	GTF2I repeat domain containing 1	ENST00000486086	THC2463573	"GO:0003677(DNA binding)|GO:0003700(sequence-specific DNA binding transcription factor activity)|GO:0003705(RNA polymerase II distal enhancer sequence-specific DNA binding transcription factor activity)|GO:0005634(nucleus)|GO:0005654(nucleoplasm)|GO:0005737(cytoplasm)|GO:0006355(regulation of transcription, DNA-dependent)|GO:0006357(regulation of transcription from RNA polymerase II promoter)|GO:…	"Homo sapiens GTF2I repeat domain containing 1 (GTF2IRD1), transcript variant 2, mRNA [NM_005685]"	chr7:74016831-74016890	hs|7q11.23	TCGGATATGTATCGATGCCTTTTAGTTTTTCCAATGATTTTTACACTATATTCCTGCCAC
A_23_P352870	0.99998	0.736805	1.05572	up	1408.28	1210.33	1349.44	976.17	1592.78	1099.67	1032.5	1275.48	1.9441	1.55431	1.69911	1.67928	2.22409	1.40056	1.63697	1.30227	Detected	Detected	Detected	Detected	Detected	Detected	Detected	Detected	0	A_23_P352870	A_23_P352870	NM_002856	NM_002856	NM_002856	Hs.655455	5819	PVRL2	poliovirus receptor-related 2 (herpesvirus entry mediator B)	ENST00000587386	THC2505995	"GO:0001618(viral receptor activity)|GO:0001675(acrosome assembly)|GO:0002860(positive regulation of natural killer cell mediated cytotoxicity directed against tumor cell target)|GO:0002891(positive regulation of immunoglobulin mediated immune response)|GO:0005515(protein binding)|GO:0005886(plasma membrane)|GO:0005911(cell-cell junction)|GO:0005915(zonula adherens)|GO:0005925(focal adhesion)|GO:…	"Homo sapiens poliovirus receptor-related 2 (herpesvirus entry mediator B) (PVRL2), transcript variant alpha, mRNA [NM_002856]"	chr19:45377626-45377685	hs|19q13.32	CTCCCAGCTGGTCATCCACGCAGTGGACAGTCTGTTCAATACCACCTTCGTCTGCACAGT
A_24_P76740	0.99998	0.0868436	1.29627	down	240.376	427.383	375.583	226.227	305.375	439.246	349.175	671.511	-0.606474	0.0525045	-0.146049	-0.430076	-0.1588	0.0765944	0.0728502	0.376709	Detected	Detected	Detected	Detected	Detected	Detected	Detected	Detected	0	A_24_P76740	A_24_P76740	NM_032449	NM_032449	NM_032449	Hs.591451	200014	CC2D1B	coiled-coil and C2 domain containing 1B	ENST00000491136	THC2492038	"GO:0000122(negative regulation of transcription from RNA polymerase II promoter)|GO:0000978(RNA polymerase II core promoter proximal region sequence-specific DNA binding)|GO:0001078(RNA polymerase II core promoter proximal region sequence-specific DNA binding transcription factor activity involved in negative regulation of transcription)|GO:0005654(nucleoplasm)|GO:0006351(transcription, DNA-depe…	"Homo sapiens coiled-coil and C2 domain containing 1B (CC2D1B), mRNA [NM_032449]"	chr1:52818536-52818477	hs|1p32.3	TGTGCCTTTAAAAGATCTAACTATGGGATGGGAGAACTTGAGGGTGATCGGGAACCTCCC
A_33_P3316661	0.99998	0.274178	1.25983	down	464.46	303.695	332.16	314.756	491.791	591.871	255.98	636.271	0.343788	-0.440401	-0.323299	0.0463858	0.528661	0.506848	-0.375071	0.298941	Detected	Detected	Detected	Detected	Detected	Detected	Detected	Detected	0	A_33_P3316661	A_33_P3316661	NR_103526	NR_103526	NR_103526		374470	C12orf42	chromosome 12 open reading frame 42	ENST00000547347	THC2607402		"Homo sapiens chromosome 12 open reading frame 42 (C12orf42), transcript variant 5, non-coding RNA [NR_103526]"	chr12:103670983-103667658	hs|12q23.2	CACCATGGACAGGCCACACAGAAATTACAGGGAGCTATGGTTCTTCACCTTGAAGAGTGA
A_33_P3359157	0.99998	0.987813	1.00213	up	139.73	259.517	278.403	150.276	164.632	232.783	170.549	293.704	-1.38912	-0.667196	-0.578003	-1.02023	-1.05014	-0.839446	-0.960916	-0.816339	Detected	Detected	Detected	Detected	Detected	Detected	Detected	Detected	0	A_33_P3359157	A_33_P3359157	NM_001267608	NM_001267608	NM_001267608	Hs.348308	10712	FAM189B	"family with sequence similarity 189, member B"	ENST00000487649	NP1167666	GO:0005515(protein binding)|GO:0008150(biological_process)|GO:0016021(integral to membrane)|GO:0050699(WW domain binding)	"Homo sapiens family with sequence similarity 189, member B (FAM189B), transcript variant 3, mRNA [NM_001267608]"	chr1:155217903-155217844	hs|1q22	TTCCTCCAGATATCCAGGAAAGCCCCAGACCCCAGTGGGACTGGAGCTCATGGACATAAG
A_33_P3216803	0.99998	0.595713	1.09487	down	1511.56	1293.86	1359.11	674.303	1466.18	1359.71	891.387	1849.57	2.0462	1.65059	1.70941	1.14555	2.10461	1.70679	1.42495	1.83842	Detected	Detected	Detected	Detected	Detected	Detected	Detected	Detected	0	A_33_P3216803	A_33_P3216803	CU691765		CU691765								Synthetic construct Homo sapiens gateway clone IMAGE:100021372 3' read ZRANB2 mRNA. [CU691765]	chr1:71536558-71536617	hs|1p31.1	CGTGAATGTGAAGATCCAGACTTTGAGCGACTTCGTCTATTAGATTTCTTTTTATTACTA
A_32_P67259	0.99998	0.0379607	1.35691	up	5953.85	4818.03	5232.46	3605.81	3763.67	3190.24	3029.72	5600.62	4.02399	3.54735	3.65424	3.5644	3.46468	2.93716	3.19001	3.43681	Detected	Detected	Detected	Detected	Detected	Detected	Detected	Detected	0	A_32_P67259	A_32_P67259	NM_004168	NM_004168	NM_004168	Hs.440475	6389	SDHA	"succinate dehydrogenase complex, subunit A, flavoprotein (Fp)"	ENST00000515467	THC2552420	GO:0000104(succinate dehydrogenase activity)|GO:0005515(protein binding)|GO:0005739(mitochondrion)|GO:0005743(mitochondrial inner membrane)|GO:0005749(mitochondrial respiratory chain complex II)|GO:0006099(tricarboxylic acid cycle)|GO:0006105(succinate metabolic process)|GO:0007399(nervous system development)|GO:0008177(succinate dehydrogenase (ubiquinone) activity)|GO:0022904(respiratory electro…	"Homo sapiens succinate dehydrogenase complex, subunit A, flavoprotein (Fp) (SDHA), transcript variant 1, mRNA [NM_004168]"	chr5:251151-251210	hs|5p15.33	GCAAGAAGGTTGTGGGAAAATCAGCAAGCTCTACGGAGACCTAAAGCACCTGAAGACGTT
A_23_P73420	0.99998	0.802097	1.02284	down	565.879	772.589	884.317	661.899	663.697	773.306	721.545	965.219	0.628729	0.906677	1.08938	1.11876	0.96114	0.892607	1.11999	0.900154	Detected	Detected	Detected	Detected	Detected	Detected	Detected	Detected	0	A_23_P73420	A_23_P73420	NM_031466	NM_031466	NM_031466	Hs.654911	83696	TRAPPC9	trafficking protein particle complex 9	ENST00000389328	THC2463506	GO:0005783(endoplasmic reticulum)|GO:0005794(Golgi apparatus)|GO:0030154(cell differentiation)	"Homo sapiens trafficking protein particle complex 9 (TRAPPC9), transcript variant 1, mRNA [NM_031466]"	chr8:140742801-140742742	hs|8q24.3	ATGGGCAACTTGGCAGGAGAGATGGTGCCGTAGGAGGTCGTGGATGGTTGATGCCAAGAG
A_33_P3364389	0.99998	0.671109	1.06223	down	248.363	311.419	458.242	227.758	251.26	312.276	318.285	525.165	-0.559312	-0.404165	0.14093	-0.420348	-0.440203	-0.415611	-0.0607815	0.022068	Detected	Detected	Detected	Detected	Detected	Detected	Detected	Detected	0	A_33_P3364389	A_33_P3364389	ENST00000475245		AK293395	Hs.161031	90019	SYT8	synaptotagmin VIII	ENST00000475245	NP167084	GO:0001669(acrosomal vesicle)|GO:0005215(transporter activity)|GO:0005886(plasma membrane)|GO:0007340(acrosome reaction)|GO:0008021(synaptic vesicle)|GO:0016021(integral to membrane)|GO:0048306(calcium-dependent protein binding)	synaptotagmin VIII [Source:HGNC Symbol;Acc:HGNC:19264] [ENST00000475245]	chr11:1857162-1857221	hs|11p15.5	AGCAATGGGGGTGCCTGCAGCTCTCCCTGGAGTTCGACTTTGGAAGCCAGGAGGTGAAGG
A_33_P3213086	0.99998	0.928214	1.03124	up	1659.07	966.914	558.165	416.416	1109.17	730.211	610.179	851.337	2.18053	1.23036	0.425511	0.450177	1.70202	0.809879	0.878131	0.719028	Detected	Detected	Detected	Detected	Detected	Detected	Detected	Detected	0	A_33_P3213086	A_33_P3213086	ENST00000577614			Hs.721707				ENST00000577614	THC2553396		"ankyrin repeat domain 20 family, member A5, pseudogene [Source:HGNC Symbol;Acc:HGNC:33833] [ENST00000577614]"	chr18:14227639-14227698	hs|18p11.21	GGCTGATTCCCTTAAAAAATTAACTATGTTAGAGTCTCCACTGGAAGGTACATCATGTTG
A_33_P3357421	0.99998	0.763034	1.05408	down	111.415	64.756	74.937	49.8489	66.3509	78.8253	63.0776	128.703	-1.71582	-2.66994	-2.47143	-2.61222	-2.3612	-2.4017	-2.3959	-2.00666	Detected	Detected	Detected	Detected	Detected	Detected	Detected	Detected	0	A_33_P3357421	A_33_P3357421	ENST00000568091	XM_005275767	XM_005275767	Hs.738703				ENST00000568091	THC2634019		"protease, serine, 29, pseudogene [Source:HGNC Symbol;Acc:HGNC:17542] [ENST00000568091]"	chr16:1311386-1311327	hs|16p13.3	CTGTACCCTGCGGGACTTTCCCGGCGTCTACACCCACGTCCAGATCTACGTGCTCTGGAT
A_23_P252471	0.99998	0.401206	1.19006	up	16624.1	9911.77	13455.6	12432.5	12501.9	12612.5	10756.6	10340.2	5.50537	4.58805	5.01689	5.35012	5.19662	4.92028	5.01798	4.32142	Detected	Detected	Detected	Detected	Detected	Detected	Detected	Detected	0	A_23_P252471	A_23_P252471	NM_000442	NM_000442	NM_000442	Hs.376675	5175	PECAM1	platelet/endothelial cell adhesion molecule 1	ENST00000563924	THC2509988	GO:0002576(platelet degranulation)|GO:0005515(protein binding)|GO:0005615(extracellular space)|GO:0005886(plasma membrane)|GO:0006909(phagocytosis)|GO:0007155(cell adhesion)|GO:0007165(signal transduction)|GO:0007596(blood coagulation)|GO:0008037(cell recognition)|GO:0016021(integral to membrane)|GO:0030054(cell junction)|GO:0030168(platelet activation)|GO:0030198(extracellular matrix organizatio…	"Homo sapiens platelet/endothelial cell adhesion molecule 1 (PECAM1), mRNA [NM_000442]"	chr17:62400603-62400544	hs|17q23.3	CGCCTGTGAAATACCAACCTGAAGACACGGTTCATTCAGGCAACGCACAAAACAGAAAAT
A_19_P00804215	0.99998	0.921603	1.01523	down	129.398	111.525	118.185	63.7544	71.2883	137.575	101.572	147.976	-1.49995	-1.88566	-1.81413	-2.25725	-2.25765	-1.59822	-1.7086	-1.80534	Detected	Detected	Detected	Detected	Detected	Detected	Detected	Detected	0	A_19_P00804215	A_19_P00804215	NM_001145710	NM_001145710	NM_001145710	Hs.710370	375190	FAM228B	"family with sequence similarity 228, member B"	ENST00000611127	THC2595353		"Homo sapiens family with sequence similarity 228, member B (FAM228B), transcript variant 1, mRNA [NM_001145710]"	chr2:24384424-24384483	hs|2p23.3	TTTGGCAAGAGCTCCTTATCTTTTGGAATCCCAGGAAGAAGAAAAAACAGTTATTTACAA
A_33_P3257609	0.99998	0.212552	1.17165	up	8421.66	6109.9	9429.99	6601.04	6120.86	7638.38	5930	7823.44	4.52427	3.89005	4.50401	4.43677	4.16628	4.19676	4.15886	3.91903	Detected	Detected	Detected	Detected	Detected	Detected	Detected	Detected	0	A_33_P3257609	A_33_P3257609	NM_002481	NM_002481	NM_002481	Hs.444403	4660	PPP1R12B	"protein phosphatase 1, regulatory subunit 12B"	ENST00000367269	THC2485165	GO:0000086(G2/M transition of mitotic cell cycle)|GO:0000278(mitotic cell cycle)|GO:0005654(nucleoplasm)|GO:0005737(cytoplasm)|GO:0006937(regulation of muscle contraction)|GO:0007165(signal transduction)|GO:0008047(enzyme activator activity)|GO:0043085(positive regulation of catalytic activity)	"Homo sapiens protein phosphatase 1, regulatory subunit 12B (PPP1R12B), transcript variant 1, mRNA [NM_002481]"	chr1:202533610-202533669	hs|1q32.1	ACAAAACTTCAGGAAGCCCAGCTAGAGCTAGCAGATATAAAGTCCAAGCTTGAGAAGGTG
A_23_P372660	0.99998	0.0281478	1.2999	down	222.344	252.606	219.897	137.43	279.311	302.79	223.667	326.949	-0.718975	-0.706133	-0.918349	-1.14916	-0.287514	-0.460116	-0.569751	-0.661635	Detected	Detected	Detected	Detected	Detected	Detected	Detected	Detected	0	A_23_P372660	A_23_P372660	NM_015635	NM_015635	NM_015635	Hs.495134	26130	GAPVD1	GTPase activating protein and VPS9 domains 1	ENST00000394104	THC2491480	GO:0005085(guanyl-nucleotide exchange factor activity)|GO:0005096(GTPase activator activity)|GO:0005768(endosome)|GO:0005829(cytosol)|GO:0006897(endocytosis)|GO:0007165(signal transduction)|GO:0016020(membrane)|GO:0032318(regulation of Ras GTPase activity)|GO:0032794(GTPase activating protein binding)|GO:0043547(positive regulation of GTPase activity)|GO:0051223(regulation of protein transport)	"Homo sapiens GTPase activating protein and VPS9 domains 1 (GAPVD1), transcript variant 4, mRNA [NM_015635]"	chr9:128126942-128127001	hs|9q33.3	AAACTAGTACTATGAAATGTCCTTTTGAATGTTAGGTCAAGAAATCCATGTACAGAGTCG
A_33_P3230219	0.99998	0.385271	1.45542	down	617.545	3170.21	2637.17	1966.51	1460.48	2564.84	3264.89	4753.59	0.75478	2.94348	2.66574	2.68972	2.09899	2.62236	3.29786	3.20024	Detected	Detected	Detected	Detected	Detected	Detected	Detected	Detected	0	A_33_P3230219	A_33_P3230219	NM_033504	NM_033504	NM_033504	Hs.534521	113452	TMEM54	transmembrane protein 54	ENST00000373463	THC2463746	GO:0003674(molecular_function)|GO:0005575(cellular_component)|GO:0008150(biological_process)|GO:0016021(integral to membrane)	"Homo sapiens transmembrane protein 54 (TMEM54), mRNA [NM_033504]"	chr1:33360256-33360197	hs|1p35.1	CCAGCCCACTGCACTGAAATGAGACTTTATTCTGAAATTATTAAAAAGAACAGAGATGCT
A_23_P251412	0.99998	0.899174	1.01631	up	77.6187	71.7367	75.7955	54.8325	70.6756	84.2666	43.2748	107.407	-2.23729	-2.52224	-2.455	-2.47475	-2.2701	-2.3054	-2.9395	-2.26761	Detected	Detected	Detected	Detected	Detected	Not Detected	Detected	Detected	0	A_23_P251412	A_23_P251412	NM_006998	NM_006998	NM_006998	Hs.116428	10590	SCGN	"secretagogin, EF-hand calcium binding protein"	ENST00000612225	THC2470494	GO:0005509(calcium ion binding)|GO:0005576(extracellular region)|GO:0005737(cytoplasm)|GO:0008150(biological_process)|GO:0030658(transport vesicle membrane)	"Homo sapiens secretagogin, EF-hand calcium binding protein (SCGN), mRNA [NM_006998]"	chr6:25701887-25701946	hs|6p22.2	ATTTTGTGCTTTTCTTGTGGGCTTTCTGCTTAGTCTGAAAGGTGTGTGGCATTCATGGCA
A_33_P3257554	0.99998	0.318724	1.08492	down	232.887	303.27	230.38	172.245	237.361	302.639	217.376	317.332	-0.652132	-0.442419	-0.851162	-0.823389	-0.522299	-0.460836	-0.610908	-0.704709	Detected	Detected	Detected	Detected	Detected	Detected	Detected	Detected	0	A_33_P3257554	A_33_P3257554	NM_007018	NM_007018	NM_007018	Hs.653263	11064	CNTRL	centriolin	ENST00000373855	NP083339	GO:0000086(G2/M transition of mitotic cell cycle)|GO:0000278(mitotic cell cycle)|GO:0005515(protein binding)|GO:0005737(cytoplasm)|GO:0005813(centrosome)|GO:0005829(cytosol)|GO:0006996(organelle organization)|GO:0016020(membrane)|GO:0051301(cell division)	"Homo sapiens centriolin (CNTRL), mRNA [NM_007018]"	chr9:123920261-123920317	hs|9q33.2	TAGGCTTCAGAAACTACAGAAAGACATAGAGATGGCAGAACGCAATGAGGATCACCACCT
A_24_P33444	0.99998	0.542508	1.1006	up	4511.35	5068.6	4593.52	3305.75	5163.33	4072.92	2506.94	5728.07	3.62372	3.62049	3.46635	3.43905	3.92085	3.28956	2.91675	3.46928	Detected	Detected	Detected	Detected	Detected	Detected	Detected	Detected	0	A_24_P33444	A_24_P33444	NM_006761	NM_006761	NM_006761	Hs.513851	7531	YWHAE	"tyrosine 3-monooxygenase/tryptophan 5-monooxygenase activation protein, epsilon"	ENST00000431545	THC2576735	GO:0000086(G2/M transition of mitotic cell cycle)|GO:0000278(mitotic cell cycle)|GO:0001764(neuron migration)|GO:0003064(regulation of heart rate by hormone)|GO:0005515(protein binding)|GO:0005739(mitochondrion)|GO:0005829(cytosol)|GO:0005871(kinesin complex)|GO:0005925(focal adhesion)|GO:0006605(protein targeting)|GO:0006915(apoptotic process)|GO:0006996(organelle organization)|GO:0015459(potass…	"Homo sapiens tyrosine 3-monooxygenase/tryptophan 5-monooxygenase activation protein, epsilon (YWHAE), transcript variant 1, mRNA [NM_006761]"	chr17:1257587-1257528	hs|17p13.3	AGAAAGCTATAAGGACTGTAAACTTATCATGCAGTTGTTACGTGATAATCTGACACTATG
A_24_P230916	0.99998	0.568881	1.05859	up	2229.76	2918.56	3051.87	2580.29	2676.97	2761.07	2372.28	2970.07	2.60705	2.82416	2.87644	3.08161	2.97314	2.72872	2.8371	2.52172	Detected	Detected	Detected	Detected	Detected	Detected	Detected	Detected	0	A_24_P230916	A_24_P230916	NM_001077702	NM_001077702	NM_001077702	Hs.605432	57708	MIER1	"mesoderm induction early response 1, transcriptional regulator"	ENST00000479067	NP1277585	"GO:0003677(DNA binding)|GO:0003682(chromatin binding)|GO:0004871(signal transducer activity)|GO:0005515(protein binding)|GO:0005654(nucleoplasm)|GO:0005737(cytoplasm)|GO:0006351(transcription, DNA-dependent)|GO:0007165(signal transduction)|GO:0017053(transcriptional repressor complex)|GO:0031937(positive regulation of chromatin silencing)|GO:0043123(positive regulation of I-kappaB kinase/NF-kapp…	"Homo sapiens mesoderm induction early response 1, transcriptional regulator (MIER1), transcript variant 4, mRNA [NM_001077702]"	chr1:67424625-67425379	hs|1p31.3	AGGAAATAATCCGCCCACGTCGATGTAAATATTTTGATACAAATAGTGAAGTAGAAGAAG
A_33_P3221034	0.99998	0.276448	1.34579	up	174.671	131.87	126.389	123.934	94.1521	137.068	49.2819	220.703	-1.06712	-1.64391	-1.71731	-1.29828	-1.85632	-1.60354	-2.75197	-1.2286	Detected	Detected	Detected	Detected	Detected	Detected	Detected	Detected	0	A_33_P3221034	A_33_P3221034	NM_001193628	NM_001193628	NM_001193628	Hs.336588	147670	SMIM17	small integral membrane protein 17		THC2499392	GO:0016021(integral to membrane)	"Homo sapiens small integral membrane protein 17 (SMIM17), mRNA [NM_001193628]"	chr19:57168555-57168614	hs|19q13.43	AACACCATATGACAATGGCTGGCAGATAGTAGGCACTCAATAAATGTTAATTAAAACCTG
A_33_P3359344	0.99998	0.347554	1.07083	down	759.502	808.87	867.89	616.943	895.358	818.51	723.065	1041.62	1.05329	0.972883	1.06233	1.01729	1.39308	0.974567	1.12302	1.01005	Detected	Detected	Detected	Detected	Detected	Detected	Detected	Detected	0	A_33_P3359344	A_33_P3359344	NM_182533	NM_182533	NM_182533	Hs.107101	199990	C1orf86	chromosome 1 open reading frame 86	ENST00000487186	THC2543765	GO:0005515(protein binding)|GO:0005654(nucleoplasm)|GO:0005694(chromosome)|GO:0006974(response to DNA damage stimulus)|GO:0019985(translesion synthesis)|GO:0030054(cell junction)|GO:0031593(polyubiquitin binding)|GO:0043130(ubiquitin binding)|GO:0043240(Fanconi anaemia nuclear complex)|GO:0046872(metal ion binding)|GO:0070530(K63-linked polyubiquitin binding)	"Homo sapiens chromosome 1 open reading frame 86 (C1orf86), transcript variant 2, mRNA [NM_182533]"	chr1:2125138-2125079	hs|1p36.33	CTGTGGAGGGTGCCGCGGCCCTGCGCAGCTGCCCCATGTGCCAGAAGGAGTTCGCCCCCA
A_23_P319874	0.99998	0.119418	1.4573	down	68.8244	47.1574	61.6603	28.934	52.0407	75.991	55.8124	150.999	-2.41077	-3.12747	-2.75276	-3.39701	-2.71167	-2.45453	-2.57244	-1.77616	Detected	Detected	Not Detected	Not Detected	Detected	Detected	Detected	Detected	0	A_23_P319874	A_23_P319874	NM_001029840	NM_001029840	NM_001029840	Hs.55131	285343	TCAIM	"T cell activation inhibitor, mitochondrial"	ENST00000396078	THC2472256	GO:0005739(mitochondrion)	"Homo sapiens T cell activation inhibitor, mitochondrial (TCAIM), transcript variant 3, mRNA [NM_001029840]"	chr3:44400419-44400478	hs|3p21.31	GCTACTCAAAGTCAGAACTTTTCAAAGTAATCAGTAAATTGAATCAACAGAAAAATATTC
A_24_P329635	0.99998	0.961199	1.00788	down	241.585	171.156	224.453	113.198	199.056	204.344	129.027	263.606	-0.599235	-1.26771	-0.888764	-1.429	-0.776208	-1.02743	-1.36343	-0.972319	Detected	Detected	Detected	Detected	Detected	Detected	Detected	Detected	0	A_24_P329635	A_24_P329635	NM_000368	NM_000368	NM_000368	Hs.370854	7248	TSC1	tuberous sclerosis 1	ENST00000440111	THC2522143	GO:0001822(kidney development)|GO:0001843(neural tube closure)|GO:0001952(regulation of cell-matrix adhesion)|GO:0005515(protein binding)|GO:0005737(cytoplasm)|GO:0005829(cytosol)|GO:0005884(actin filament)|GO:0005886(plasma membrane)|GO:0005938(cell cortex)|GO:0006407(rRNA export from nucleus)|GO:0006417(regulation of translation)|GO:0006813(potassium ion transport)|GO:0007050(cell cycle arrest)…	"Homo sapiens tuberous sclerosis 1 (TSC1), transcript variant 1, mRNA [NM_000368]"	chr9:135766870-135766811	hs|9q34.13	GGATAAAATGGTACAATCTTAGTGAATGGGAATTGGAATCAAAAGAGTTTGCTGTCCTTC
A_23_P421423	0.99998	0.678415	1.08998	down	564.432	801.867	1120.03	434.574	522.064	926.678	932.928	879.18	0.625035	0.960339	1.43028	0.511752	0.614841	1.15363	1.49067	0.765457	Detected	Detected	Detected	Detected	Detected	Detected	Detected	Detected	0	A_23_P421423	A_23_P421423	NM_006291	NM_006291	NM_006291	Hs.525607	7127	TNFAIP2	"tumor necrosis factor, alpha-induced protein 2"	ENST00000560869	THC2465127	GO:0000145(exocyst)|GO:0000149(SNARE binding)|GO:0001525(angiogenesis)|GO:0005615(extracellular space)|GO:0006887(exocytosis)|GO:0030154(cell differentiation)|GO:0051601(exocyst localization)	"Homo sapiens tumor necrosis factor, alpha-induced protein 2 (TNFAIP2), mRNA [NM_006291]"	chr14:103603617-103603676	hs|14q32.32	GCCGGTATAAAGGATGCCCAAGGTCTTTGTACGTGTGTAGGAGTTAGCGTGTTTGATATT
A_23_P72462	0.99998	0.996142	1.00204	down	54.4129	111.356	85.9056	72.1598	23.9858	150.684	72.5813	184.219	-2.74975	-1.88785	-2.27436	-2.07858	-3.82913	-1.4669	-2.19343	-1.48928	Not Detected	Detected	Detected	Detected	Detected	Detected	Detected	Detected	0	A_23_P72462	A_23_P72462	NM_173201	NM_173201	NM_173201	Hs.657344	487	ATP2A1	"ATPase, Ca++ transporting, cardiac muscle, fast twitch 1"	ENST00000357084	THC2486514	GO:0005388(calcium-transporting ATPase activity)|GO:0005509(calcium ion binding)|GO:0005515(protein binding)|GO:0005524(ATP binding)|GO:0005789(endoplasmic reticulum membrane)|GO:0005793(endoplasmic reticulum-Golgi intermediate compartment)|GO:0006200(ATP catabolic process)|GO:0006816(calcium ion transport)|GO:0006942(regulation of striated muscle contraction)|GO:0007596(blood coagulation)|GO:000…	"Homo sapiens ATPase, Ca++ transporting, cardiac muscle, fast twitch 1 (ATP2A1), transcript variant b, mRNA [NM_173201]"	chr16:28914689-28914748	hs|16p11.2	GTCCTCAAGATCTCACTGCCAGTCATTGGGCTCGACGAAATCCTCAAGTTCGTTGCTCGG
A_32_P204381	0.99998	0.500764	1.09102	up	520.327	728.341	536.729	495.133	632.163	492.193	420.508	693.301	0.507652	0.82159	0.369015	0.699967	0.890912	0.240789	0.341033	0.42278	Detected	Detected	Detected	Detected	Detected	Detected	Detected	Detected	0	A_32_P204381	A_32_P204381	NM_020313	NM_020313	NM_020313	Hs.4900	57019	CIAPIN1	cytokine induced apoptosis inhibitor 1	ENST00000567518	NP1199055	"GO:0005515(protein binding)|GO:0005654(nucleoplasm)|GO:0005730(nucleolus)|GO:0005737(cytoplasm)|GO:0005758(mitochondrial intermembrane space)|GO:0006915(apoptotic process)|GO:0009055(electron carrier activity)|GO:0016226(iron-sulfur cluster assembly)|GO:0030097(hemopoiesis)|GO:0043066(negative regulation of apoptotic process)|GO:0044281(small molecule metabolic process)|GO:0046872(metal ion bind…	"Homo sapiens cytokine induced apoptosis inhibitor 1 (CIAPIN1), mRNA [NM_020313]"	chr16:57463000-57462941	hs|16q21	CTCTGGATTTGTTCACTCTGAGATCTATTTGCAGAGTGGGTGCTTAGCAGACAGAGTGAA
A_33_P3274560	0.99998	0.0896336	1.18522	down	679.548	868.177	669.823	557.715	655.611	1045.27	782.098	1035.51	0.89281	1.07496	0.688601	0.871678	0.943457	1.32737	1.23625	1.00157	Detected	Detected	Detected	Detected	Detected	Detected	Detected	Detected	0	A_33_P3274560	A_33_P3274560	ENST00000409456				80704	SLC19A3	"solute carrier family 19 (thiamine transporter), member 3"	ENST00000409456		GO:0005886(plasma membrane)|GO:0006766(vitamin metabolic process)|GO:0006767(water-soluble vitamin metabolic process)|GO:0015403(thiamine uptake transmembrane transporter activity)|GO:0016021(integral to membrane)|GO:0042723(thiamine-containing compound metabolic process)|GO:0044281(small molecule metabolic process)|GO:0071934(thiamine transmembrane transport)	"solute carrier family 19 (thiamine transporter), member 3 [Source:HGNC Symbol;Acc:HGNC:16266] [ENST00000409456]"	chr2:228567379-228567320	hs|2q36.3	ATGTCTAAAGCTTGCATTTCAAGCAATTTCCTCACTCGAGGTCAGGAGTTCAAGACCAGC
A_33_P3334102	0.99998	0.586441	1.10975	up	45.1764	81.044	108.246	66.5093	49.8882	64.59	62.7805	109.631	-3.01812	-2.34625	-1.94086	-2.19622	-2.77261	-2.68905	-2.40271	-2.23804	Detected	Detected	Detected	Detected	Detected	Detected	Detected	Detected	0	A_33_P3334102	A_33_P3334102	NM_174919	NM_174919	NM_174919	Hs.205326	201176	ARHGAP27	Rho GTPase activating protein 27	ENST00000290470	THC2479722	GO:0005622(intracellular)|GO:0005737(cytoplasm)|GO:0006898(receptor-mediated endocytosis)|GO:0007165(signal transduction)|GO:0016020(membrane)|GO:0017124(SH3 domain binding)|GO:0030675(Rac GTPase activator activity)|GO:0032855(positive regulation of Rac GTPase activity)|GO:0043089(positive regulation of Cdc42 GTPase activity)	"Homo sapiens Rho GTPase activating protein 27 (ARHGAP27), transcript variant 3, mRNA [NM_174919]"	chr17:43506778-43506719	hs|17q21.31	CTCCCTGGAAGCCCAGAGGCTTTTCGTAATCCAATTGGTGGCAAAATTGCGCTTGAACTG
A_32_P16258	0.99998	0.353283	1.16061	down	3766.34	5291.49	2977.75	2414.37	4190.45	4865.11	3476.34	4681.28	3.36333	3.68258	2.84097	2.98573	3.61965	3.54597	3.38839	3.17813	Detected	Detected	Detected	Detected	Detected	Detected	Detected	Detected	0	A_32_P16258	A_32_P16258	ENST00000272427	XM_005264223	XM_005264223	Hs.303454	23233	EXOC6B	exocyst complex component 6B	ENST00000272427	THC2463373	GO:0000145(exocyst)|GO:0006904(vesicle docking involved in exocytosis)|GO:0015031(protein transport)	exocyst complex component 6B [Source:HGNC Symbol;Acc:HGNC:17085] [ENST00000272427]	chr2:72403823-72403764	hs|2p13.2	TAGTAATATAGGCTGCTTGCATCATTTTAACATTCATAGGGAAAATCTCTTTGAGCAGGC
A_24_P349466	0.99998	0.312549	1.08172	up	6165.22	7806.32	7329.95	6374.69	6766.92	7033.08	5537.75	7952.83	4.07432	4.24355	4.14055	4.38643	4.31104	4.07765	4.06013	3.94269	Detected	Detected	Detected	Detected	Detected	Detected	Detected	Detected	0	A_24_P349466	A_24_P349466	NM_001005354	NM_001005354	NM_001005354	Hs.744894	54458	PRR13	proline rich 13	ENST00000596581	THC2600562	"GO:0005634(nucleus)|GO:0006351(transcription, DNA-dependent)|GO:0006355(regulation of transcription, DNA-dependent)"	"Homo sapiens proline rich 13 (PRR13), transcript variant 3, mRNA [NM_001005354]"	chr12:53837468-53837527	hs|12q13.13	GTGGACAAGAAGATGCAGAAGAAAATGAAGAAAGCTCATAAAAAGATGCACAAGCACCAA
A_33_P3250830	0.99998	0.492558	1.09826	down	114.547	113.514	125.248	57.634	97.6705	139.479	84.5174	151.351	-1.67583	-1.86016	-1.73039	-2.40286	-1.80339	-1.57838	-1.97378	-1.77281	Detected	Detected	Detected	Detected	Detected	Detected	Detected	Detected	0	A_33_P3250830	A_33_P3250830	XM_005245126	XM_005245126	XM_005245126	Hs.407631	339512	C1orf110	chromosome 1 open reading frame 110	ENST00000367912	THC2481914		"PREDICTED: Homo sapiens chromosome 1 open reading frame 110 (C1orf110), transcript variant X3, mRNA [XM_005245126]"	chr1:162822877-162822818	hs|1q23.3	CTTTCTTCCATGAAGCAAAGCAACAGAGGAAGGCAGGCCATAAGTGACAGAACTGATTGA
A_32_P117313	0.99998	0.589487	1.14649	down	200.839	129.329	119.822	57.0016	124.236	149.817	92.6226	226.895	-0.865724	-1.67197	-1.79428	-2.41878	-1.4563	-1.47523	-1.84166	-1.18868	Detected	Detected	Detected	Detected	Detected	Detected	Detected	Detected	0	A_32_P117313	A_32_P117313	NM_001171796	NM_001171796	NM_001171796	Hs.440643	286144	TRIQK	triple QxxK/R motif containing	ENST00000518748	THC2465079	GO:0005789(endoplasmic reticulum membrane)|GO:0016021(integral to membrane)	"Homo sapiens triple QxxK/R motif containing (TRIQK), transcript variant 1, mRNA [NM_001171796]"	chr8:93895961-93895902	hs|8q22.1	ATGACTGTAAGATCTTGAGAGTATGTTCTTACTCATTTCTGTAATTGCAGTAGTGTAGTC
A_33_P3365924	0.99998	0.562218	1.12064	down	1884.37	3243.2	2902.59	2656.16	1783.71	3388.27	2912.63	5387.15	2.36425	2.97632	2.80409	3.12342	2.38742	3.02405	3.13315	3.38075	Detected	Detected	Detected	Detected	Detected	Detected	Detected	Detected	0	A_33_P3365924	A_33_P3365924	ENST00000616089	XR_424298	XR_424298		375690	WASH5P	WAS protein family homolog 5 pseudogene	ENST00000616089	THC2492557		WAS protein family homolog 5 pseudogene [Source:HGNC Symbol;Acc:HGNC:33884] [ENST00000616089]	chr19:66202-66143	hs|19p13.3	AGTGAGAGCCCAACTTGGAAGCTTTTACTCCTGGGAGTCCGAGAGCTCACTCCCTTCCAC
A_33_P3373259	0.99998	0.747012	1.13652	up	151.358	107.11	92.3353	176.758	252.003	114.57	61.934	113.18	-1.2738	-1.94393	-2.17023	-0.786076	-0.435944	-1.86221	-2.4223	-2.19209	Detected	Detected	Detected	Detected	Detected	Detected	Detected	Detected	0	A_33_P3373259	A_33_P3373259	NM_018398	NM_018398	NM_018398	Hs.656687	55799	CACNA2D3	"calcium channel, voltage-dependent, alpha 2/delta subunit 3"	ENST00000468658	THC2672083	GO:0005245(voltage-gated calcium channel activity)|GO:0016021(integral to membrane)|GO:0034765(regulation of ion transmembrane transport)|GO:0046872(metal ion binding)|GO:0070588(calcium ion transmembrane transport)	"Homo sapiens calcium channel, voltage-dependent, alpha 2/delta subunit 3 (CACNA2D3), mRNA [NM_018398]"	chr3:54913050-54913109	hs|3p14.3	AAATGCTATGGTGAATCGAAAGACGGGGAAGTTTTCCATGGAGGTGAAGAAGACAGTGGA
A_23_P29638	0.99998	0.393873	1.07891	down	256.918	346.497	325.992	296.862	289.027	349.226	280.953	525.31	-0.510458	-0.250181	-0.350343	-0.0380583	-0.238182	-0.254273	-0.24077	0.0224686	Detected	Detected	Detected	Detected	Detected	Detected	Detected	Detected	0	A_23_P29638	A_23_P29638	NM_184231	NM_184231	NM_184231	Hs.655006	51517	NCKIPSD	NCK interacting protein with SH3 domain	ENST00000294129	THC2618433	GO:0005515(protein binding)|GO:0005829(cytosol)|GO:0005882(intermediate filament)|GO:0006607(NLS-bearing substrate import into nucleus)|GO:0007010(cytoskeleton organization)|GO:0007165(signal transduction)|GO:0008092(cytoskeletal protein binding)|GO:0008180(signalosome)|GO:0017124(SH3 domain binding)|GO:0038096(Fc-gamma receptor signaling pathway involved in phagocytosis)|GO:0045087(innate immune…	"Homo sapiens NCK interacting protein with SH3 domain (NCKIPSD), transcript variant 2, mRNA [NM_184231]"	chr3:48711855-48711796	hs|3p21.31	GGACCCCCACCTGAAGTAGAACTTAAGAGAGGGGCCAAGTGTAGGATTGGGGACCATGGT
A_23_P56146	0.99998	0.180458	1.25449	down	2052.89	2119.63	2111.51	1029.2	1512.83	2840.31	2086.6	3333.41	2.48782	2.36271	2.34502	1.7556	2.1498	2.76954	2.65198	2.68823	Detected	Detected	Detected	Detected	Detected	Detected	Detected	Detected	0	A_23_P56146	A_23_P56146	NM_032753	NM_032753	NM_032753	Hs.532691	84839	RAX2	retina and anterior neural fold homeobox 2	ENST00000555978	NP340726	"GO:0005634(nucleus)|GO:0006351(transcription, DNA-dependent)|GO:0006355(regulation of transcription, DNA-dependent)|GO:0007601(visual perception)|GO:0043565(sequence-specific DNA binding)|GO:0050896(response to stimulus)"	"Homo sapiens retina and anterior neural fold homeobox 2 (RAX2), mRNA [NM_032753]"	chr19:3769464-3769405	hs|19p13.3	CACCCAATGTCACCGCACACCAGGCAGTGGGGACACGGCAGTAAGCACAAGAAAGATTTT
A_21_P0004126	0.99998	0.243134	1.10751	up	119.602	158.595	175.132	111.496	124.403	149.488	94.1348	179.464	-1.61352	-1.37768	-1.24673	-1.45086	-1.45436	-1.4784	-1.8183	-1.52701	Detected	Detected	Detected	Detected	Detected	Detected	Detected	Detected	0	A_21_P0004126	A_21_P0004126	ENST00000514113			Hs.582349				ENST00000514113			"RST7300 Athersys RAGE Library Homo sapiens cDNA, mRNA sequence [BG188284]"	chr5:50225408-50225349	hs|5q11.1	CAATCTCATATTTCAGATGTCATGGTTGCAGGATTGGTCGTGTTGTGTTGGAGCTGAGAA
A_33_P3326807	0.99998	0.984743	1.00201	down	98.0099	104.857	104.162	56.6538	75.4127	104.019	70.4506	141.174	-1.90077	-1.9746	-1.99634	-2.42761	-2.17651	-2.00158	-2.23642	-1.87323	Detected	Detected	Detected	Detected	Detected	Detected	Detected	Detected	0	A_33_P3326807	A_33_P3326807	AK127768		AK127768	Hs.738693	100130152	LOC100130152	uncharacterized LOC100130152		THC2601432		"Homo sapiens cDNA FLJ45869 fis, clone OCBBF3004908. [AK127768]"	chr20:62026889-62026830	hs|20q13.33	CAGGCTTGGGGATTCTCTGACAGTGACCACCGGAAAGTCCCAGCACCCAAGCTTGGCTGA
A_33_P3254912	0.99998	0.439301	1.18826	up	51.5671	55.6314	61.0814	27.3531	28.0881	32.1785	40.4245	83.9699	-2.82724	-2.88905	-2.76638	-3.47807	-3.60135	-3.69426	-3.0378	-2.62276	Not Detected	Not Detected	Detected	Not Detected	Detected	Not Detected	Detected	Detected	0	A_33_P3254912	A_33_P3254912	NM_001005194	NM_001005194	NM_001005194	Hs.632104	390275	OR8A1	"olfactory receptor, family 8, subfamily A, member 1"	ENST00000284287	THC2603291	GO:0004930(G-protein coupled receptor activity)|GO:0004984(olfactory receptor activity)|GO:0005886(plasma membrane)|GO:0007186(G-protein coupled receptor signaling pathway)|GO:0007411(axon guidance)|GO:0016021(integral to membrane)|GO:0050911(detection of chemical stimulus involved in sensory perception of smell)	"Homo sapiens olfactory receptor, family 8, subfamily A, member 1 (OR8A1), mRNA [NM_001005194]"	chr11:124440780-124440839	hs|11q24.2	ATTCATGTACTTAAAACCCTCCACAATCAGTTCCTTGACCCAGGAGAATGTGGCCTCTGT
A_33_P3390217	0.99998	0.51992	1.1339	down	159.8	172.571	168.69	66.8488	128.035	201.213	110.194	231.09	-1.19549	-1.25583	-1.30081	-2.18888	-1.41285	-1.04971	-1.59105	-1.16224	Detected	Detected	Detected	Detected	Detected	Detected	Detected	Detected	0	A_33_P3390217	A_33_P3390217	ENST00000375922	XM_006723725	XM_006723725	Hs.712915	164395	TTLL9	tubulin tyrosine ligase-like family member 9	ENST00000375922	NP1133814	GO:0005737(cytoplasm)|GO:0005874(microtubule)|GO:0005929(cilium)|GO:0006464(cellular protein modification process)|GO:0016874(ligase activity)	"tubulin tyrosine ligase-like family, member 9 [Source:HGNC Symbol;Acc:HGNC:16118] [ENST00000375922]"	chr20:30531923-30531982	hs|20q11.21	TAGACCTTCTGCCTTCAGAGCATGAGGACTTCTCCCACTCATCCCTGTACCTGAGGCACA
A_33_P3214501	0.99998	0.101438	1.68136	up	210.43	376.098	253.374	379.659	282.812	160.911	112.069	238.371	-0.798425	-0.131914	-0.71391	0.316854	-0.269541	-1.37217	-1.56671	-1.11749	Detected	Detected	Detected	Detected	Detected	Detected	Detected	Detected	0	A_33_P3214501	A_33_P3214501	NM_022767	NM_022767	NM_022767	Hs.436102	64782	AEN	apoptosis enhancing nuclease	ENST00000557927	THC2677651	"GO:0003676(nucleic acid binding)|GO:0004527(exonuclease activity)|GO:0005634(nucleus)|GO:0005654(nucleoplasm)|GO:0005730(nucleolus)|GO:0010212(response to ionizing radiation)|GO:0031965(nuclear membrane)|GO:0042771(DNA damage response, signal transduction by p53 class mediator resulting in induction of apoptosis)|GO:0090305(nucleic acid phosphodiester bond hydrolysis)"	"Homo sapiens apoptosis enhancing nuclease (AEN), mRNA [NM_022767]"	chr15:89174348-89174407	hs|15q26.1	GCTCTTAAGCAAAAGTCTGAGAAACAAGACAGTGGTTTGAATTCTGGGGCCTTTGTGTAG
A_23_P4782	0.99998	0.240945	1.10265	down	785.34	941.78	1044.02	704.576	877.457	909.047	820.877	1567.51	1.10155	1.19237	1.3289	1.20891	1.36394	1.12592	1.30606	1.5997	Detected	Detected	Detected	Detected	Detected	Detected	Detected	Detected	0	A_23_P4782	A_23_P4782	NM_031896	NM_031896	NM_031896	Hs.631597	59284	CACNG7	"calcium channel, voltage-dependent, gamma subunit 7"	ENST00000222212	THC2480194	GO:0005245(voltage-gated calcium channel activity)|GO:0005891(voltage-gated calcium channel complex)|GO:0006816(calcium ion transport)|GO:0032281(alpha-amino-3-hydroxy-5-methyl-4-isoxazolepropionic acid selective glutamate receptor complex)|GO:0070588(calcium ion transmembrane transport)|GO:2000311(regulation of alpha-amino-3-hydroxy-5-methyl-4-isoxazole propionate selective glutamate receptor ac…	"Homo sapiens calcium channel, voltage-dependent, gamma subunit 7 (CACNG7), mRNA [NM_031896]"	chr19:54444782-54444841	hs|19q13.42	GAACAGGCCCAGCAGCTCTGAGCAGTATTTTCATTATCGCTACGGGTGGTCTTTTGCCTT
A_23_P156355	0.99998	0.127861	1.22293	down	497.217	746.704	722.461	373.875	528.598	779.934	641.283	1082.71	0.44211	0.857513	0.797741	0.294704	0.632786	0.90492	0.949861	1.06587	Detected	Detected	Detected	Detected	Detected	Detected	Detected	Detected	0	A_23_P156355	A_23_P156355	NM_153354	NM_153354	NM_153354	Hs.379972	153396	TMEM161B	transmembrane protein 161B	ENST00000296595	NP1161185	GO:0016021(integral to membrane)	"Homo sapiens transmembrane protein 161B (TMEM161B), transcript variant 2, mRNA [NM_153354]"	chr5:87491334-87491275	hs|5q14.3	AGGTTTGGACCTGCCATATTTTGTTTTATTCTGTGATCCTAACTAGTTCCTTTTAATAGG
A_21_P0008913	0.99998	0.359293	1.10869	up	284.286	345.83	325.411	228.547	284.536	353.234	187.481	327.738	-0.36442	-0.252962	-0.352919	-0.41536	-0.260771	-0.23781	-0.824353	-0.65816	Detected	Detected	Detected	Detected	Detected	Detected	Detected	Detected	0	A_21_P0008913	A_21_P0008913	ENST00000567395			Hs.585761				ENST00000567395	THC2643812			chr16:23034546-23034605	hs|16p12.2	AAGTGAAGGTCATAACAGTTTTCTGTCAGATGGGGTGGTGGCTCAAAGCAGAGGTTATGA
A_23_P39813	0.99998	0.60643	1.02967	up	498.452	547.284	534.992	368.335	418.907	488.87	479.746	621.183	0.445688	0.409266	0.364338	0.27317	0.297247	0.231016	0.531171	0.264317	Detected	Detected	Detected	Detected	Detected	Detected	Detected	Detected	0	A_23_P39813	A_23_P39813	NM_022492	NM_022492	NM_022492	Hs.557709	64427	TTC31	tetratricopeptide repeat domain 31	ENST00000489152	THC2601778		"Homo sapiens tetratricopeptide repeat domain 31 (TTC31), transcript variant 1, mRNA [NM_022492]"	chr2:74720827-74720886	hs|2p13.1	AGATTACTCACAGCTCCTCATGCCATTTCCTGTCCAGATTGCTATGTATGACTCTGACCT
A_33_P3237699	0.99998	0.785925	1.03052	down	1510.08	1585.35	1199.5	1406.82	1458.32	1576.52	1334.66	1894.8	2.04479	1.9437	1.52918	2.20651	2.09685	1.92023	2.0073	1.87327	Detected	Detected	Detected	Detected	Detected	Detected	Detected	Detected	0	A_33_P3237699	A_33_P3237699	NM_022780	NM_022780	NM_022780	Hs.75277	64795	RMND5A	required for meiotic nuclear division 5 homolog A (S. cerevisiae)	ENST00000283632	THC2462559		"Homo sapiens required for meiotic nuclear division 5 homolog A (S. cerevisiae) (RMND5A), mRNA [NM_022780]"	chr2:87002357-87002416	hs|2p11.2	CCAGGCAACAGTCTGACCAAGGGTGTAAACCAGTTTATTATATATATATTTTTCCTTTGA
A_33_P3410385	0.99998	0.940187	1.01412	down	487.1	425.713	293.416	316.001	491.202	347.456	332.012	457.985	0.412453	0.0468578	-0.502233	0.0520811	0.526932	-0.261604	0.000135422	-0.175403	Detected	Detected	Detected	Detected	Detected	Detected	Detected	Detected	0	A_33_P3410385	A_33_P3410385	NM_014859	NM_014859	NM_014859	Hs.499758	9912	ARHGAP44	Rho GTPase activating protein 44	ENST00000379672	THC2502460	GO:0005096(GTPase activator activity)|GO:0005515(protein binding)|GO:0005543(phospholipid binding)|GO:0005829(cytosol)|GO:0006887(exocytosis)|GO:0007264(small GTPase mediated signal transduction)|GO:0030054(cell junction)|GO:0031256(leading edge membrane)|GO:0043197(dendritic spine)|GO:0043547(positive regulation of GTPase activity)|GO:0045202(synapse)|GO:0051056(regulation of small GTPase mediat…	"Homo sapiens Rho GTPase activating protein 44 (ARHGAP44), mRNA [NM_014859]"	chr17:12893352-12893411	hs|17p12	TTGTCCACTTTGATATTCCCTCGATCCACATAGAGCTCGGGTCGACGCTCCGCCTGAGTC
A_24_P127928	0.99998	0.869155	1.02227	down	749.993	993.774	1275.15	985.027	833.87	989.002	1071.29	1476.8	1.03511	1.26989	1.61741	1.69231	1.29044	1.24754	1.69018	1.5137	Detected	Detected	Detected	Detected	Detected	Detected	Detected	Detected	0	A_24_P127928	A_24_P127928	NM_012414	NM_012414	NM_012414	Hs.654849	25782	RAB3GAP2	RAB3 GTPase activating protein subunit 2 (non-catalytic)	ENST00000358951	THC2463565	GO:0005096(GTPase activator activity)|GO:0005737(cytoplasm)|GO:0005886(plasma membrane)|GO:0006886(intracellular protein transport)|GO:0008047(enzyme activator activity)|GO:0017112(Rab guanyl-nucleotide exchange factor activity)|GO:0017137(Rab GTPase binding)|GO:0030234(enzyme regulator activity)|GO:0032851(positive regulation of Rab GTPase activity)|GO:0043085(positive regulation of catalytic ac…	"Homo sapiens RAB3 GTPase activating protein subunit 2 (non-catalytic) (RAB3GAP2), mRNA [NM_012414]"	chr1:220323885-220323826	hs|1q41	CTTTTTGCCAAGTTGCAAAGTTGTATCCACATCAGGTCACTGTAAAAATGTATTATCTTG
A_23_P321473	0.99998	0.911965	1.02214	up	295.929	200.579	189.861	108.075	210.961	192.853	156.72	223.323	-0.306512	-1.03885	-1.13024	-1.49582	-0.692406	-1.11093	-1.08291	-1.21157	Detected	Detected	Detected	Detected	Detected	Detected	Detected	Detected	0	A_23_P321473	A_23_P321473	NM_152660	NM_152660	NM_152660	Hs.469359	199870	FAM76A	"family with sequence similarity 76, member A"	ENST00000419687	THC2483952		"Homo sapiens family with sequence similarity 76, member A (FAM76A), transcript variant 3, mRNA [NM_152660]"	chr1:28087851-28087910	hs|1p35.3	ACTGATTGCTAAGGTGAAACAATTCAATGCATAAGTATGGAGCTAAGTGCCTTTTGGAGG
A_33_P3286046	0.99998	0.32279	1.15409	up	256.717	176.552	238.941	204.636	207.425	181.352	174.132	243.384	-0.511585	-1.22293	-0.798523	-0.57479	-0.716795	-1.19964	-0.930919	-1.08747	Detected	Detected	Detected	Detected	Detected	Detected	Detected	Detected	0	A_33_P3286046	A_33_P3286046	NM_015448	NM_015448	NM_015448	Hs.658128	25911	DPCD	deleted in primary ciliary dyskinesia homolog (mouse)	ENST00000434727	THC2620369	GO:0003351(epithelial cilium movement)|GO:0005634(nucleus)|GO:0007283(spermatogenesis)|GO:0007368(determination of left/right symmetry)|GO:0021670(lateral ventricle development)|GO:0021678(third ventricle development)|GO:0030317(sperm motility)|GO:0060972(left/right pattern formation)	"Homo sapiens deleted in primary ciliary dyskinesia homolog (mouse) (DPCD), mRNA [NM_015448]"	chr10:103361033-103361092	hs|10q24.32	TCTATAGTGTCTCTGTGGACCAGAAGGAGCGCTGCATCATTGTCAGAACAACCAACAAGA
A_33_P3359704	0.99998	0.259221	1.6926	down	1163.47	5328.97	5855.65	3869.22	2789.82	6911.67	6536.97	11673	1.6686	3.69276	3.81658	3.66612	3.03271	4.05253	4.29945	4.49633	Detected	Detected	Detected	Detected	Detected	Detected	Detected	Detected	0	A_33_P3359704	A_33_P3359704	ENST00000331569		AK024361	Hs.744591	80139	ZNF703	zinc finger protein 703	ENST00000331569	THC2476882	"GO:0003676(nucleic acid binding)|GO:0005515(protein binding)|GO:0005634(nucleus)|GO:0005737(cytoplasm)|GO:0006351(transcription, DNA-dependent)|GO:0006355(regulation of transcription, DNA-dependent)|GO:0008284(positive regulation of cell proliferation)|GO:0010718(positive regulation of epithelial to mesenchymal transition)|GO:0016363(nuclear matrix)|GO:0017015(regulation of transforming growth f…	zinc finger protein 703 [Source:HGNC Symbol;Acc:HGNC:25883] [ENST00000331569]	chr8:37556127-37556186	hs|8p11.23	TACTATTCGCCATACGCGCTGTATGGACAGAGACTAGCTTCAGCCTCGGCGCTGGGATAC
A_33_P3269728	0.99998	0.627796	1.04865	up	696.349	1027.64	937.514	822.719	751.689	893.089	654.933	1324.79	0.928046	1.31824	1.17366	1.43255	1.14075	1.10037	0.980246	1.35699	Detected	Detected	Detected	Detected	Detected	Detected	Detected	Detected	0	A_33_P3269728	A_33_P3269728	NM_001286721	NM_001286721	NM_001286721	Hs.525163	55608	ANKRD10	ankyrin repeat domain 10	ENST00000460846	THC2546807		"Homo sapiens ankyrin repeat domain 10 (ANKRD10), transcript variant 2, mRNA [NM_001286721]"	chr13:111558458-111558399	hs|13q34	AAACTCCCATTCACAAGGCAGCTCGCTCTGGGAGCCTAGAATGCATCAGTGCCCTTGTGG
A_33_P3232280	0.99998	0.253261	1.13068	up	211.693	171.142	168.835	149.338	159.254	164.883	142.813	190.195	-0.789788	-1.26783	-1.29956	-1.02927	-1.09806	-1.33699	-1.21697	-1.44322	Detected	Detected	Detected	Detected	Detected	Detected	Detected	Detected	0	A_33_P3232280	A_33_P3232280	NM_018164	NM_018164	NM_018164	Hs.505077	55726	ASUN	asunder spermatogenesis regulator	ENST00000261191	THC2763616	GO:0005515(protein binding)|GO:0005634(nucleus)|GO:0005737(cytoplasm)|GO:0007052(mitotic spindle organization)|GO:0007067(mitosis)|GO:0007346(regulation of mitotic cell cycle)|GO:0030317(sperm motility)|GO:0051301(cell division)|GO:0051642(centrosome localization)|GO:0080154(regulation of fertilization)	"Homo sapiens asunder spermatogenesis regulator (ASUN), mRNA [NM_018164]"	chr12:27066562-27066503	hs|12p11.23	AACAACTCAGAGAAACATCAAAGAGTCTTGGAATGTCTGATGGCATGCAGGAGCAAACCC
A_23_P201432	0.99998	0.620841	1.12518	down	436.624	278.029	353.34	139.785	339.492	369.3	304.204	321.56	0.254627	-0.567788	-0.234122	-1.12464	-0.00600624	-0.173641	-0.126061	-0.685613	Detected	Detected	Detected	Detected	Detected	Detected	Detected	Detected	0	A_23_P201432	A_23_P201432	NM_001126	NM_001126	NM_001126	Hs.498313	159	ADSS	adenylosuccinate synthase	ENST00000366535	THC2468874	GO:0000287(magnesium ion binding)|GO:0002376(immune system process)|GO:0004019(adenylosuccinate synthase activity)|GO:0005515(protein binding)|GO:0005525(GTP binding)|GO:0005737(cytoplasm)|GO:0005829(cytosol)|GO:0005886(plasma membrane)|GO:0006144(purine base metabolic process)|GO:0006167(AMP biosynthetic process)|GO:0006184(GTP catabolic process)|GO:0006531(aspartate metabolic process)|GO:000916…	"Homo sapiens adenylosuccinate synthase (ADSS), mRNA [NM_001126]"	chr1:244572746-244572687	hs|1q44	TGGATGCCTACTGTGGAGATTAACTTTGGCATATTCCAGTGTCAGCTTTCTTTAGCTGGA
A_21_P0011468	0.99998	0.659265	1.08674	up	1708.16	1637.86	1131.51	908.241	1578.54	1207.83	845.481	1631.91	2.2226	1.99071	1.445	1.57522	2.21113	1.53591	1.34867	1.65779	Detected	Detected	Detected	Detected	Detected	Detected	Detected	Detected	0	A_21_P0011468	A_21_P0011468	NM_004667	NM_004667	NM_004667	Hs.434890	8924	HERC2	HECT and RLD domain containing E3 ubiquitin protein ligase 2	ENST00000564730	THC2560901	GO:0004842(ubiquitin-protein ligase activity)|GO:0005085(guanyl-nucleotide exchange factor activity)|GO:0005515(protein binding)|GO:0005634(nucleus)|GO:0005737(cytoplasm)|GO:0005743(mitochondrial inner membrane)|GO:0005814(centriole)|GO:0006281(DNA repair)|GO:0006886(intracellular protein transport)|GO:0006974(response to DNA damage stimulus)|GO:0007283(spermatogenesis)|GO:0008270(zinc ion bindin…	"Homo sapiens HECT and RLD domain containing E3 ubiquitin protein ligase 2 (HERC2), mRNA [NM_004667]"	chr15:28478447-28478388	hs|15q13.1	CTCCTGTCATCGAACGTTTGAGATTCCTCTCTAATGAATTGAGACCTGCTGTTGGTAATG
A_19_P00322746	0.99998	0.32879	1.3204	down	669.86	480.482	491.795	270.23	309.577	630.157	792.699	1072.96	0.872095	0.221457	0.242878	-0.173664	-0.139086	0.597278	1.25567	1.05282	Detected	Detected	Detected	Detected	Detected	Detected	Detected	Detected	0	A_19_P00322746	A_19_P00322746	ENST00000430247	XR_244302	XR_244302	Hs.685200				ENST00000430247	THC2618277		"PREDICTED: Homo sapiens uncharacterized LOC101928011 (LOC101928011), ncRNA [XR_244302]"	chr21:29818730-29818671	hs|21q21.3	ACAAAGTCCAAGGTTTGAAAACTCATCAAGAAGTCAGCATCCTGCAAGAATCAGCCACCC
A_23_P125668	0.99998	0.690975	1.04196	down	1163.38	1555.95	1539.99	977.36	1184.06	1344.69	1544.34	1666.71	1.66849	1.9167	1.88967	1.68104	1.79628	1.69077	2.21782	1.68823	Detected	Detected	Detected	Detected	Detected	Detected	Detected	Detected	0	A_23_P125668	A_23_P125668	NM_145305	NM_145305	NM_145305	Hs.496658	203427	SLC25A43	"solute carrier family 25, member 43"	ENST00000488158	THC2473453	GO:0005743(mitochondrial inner membrane)|GO:0016021(integral to membrane)|GO:0055085(transmembrane transport)	"Homo sapiens solute carrier family 25, member 43 (SLC25A43), mRNA [NM_145305]"	chrX:118587814-118587873	hs|Xq24	TGCTGACATCTGAGTGCACACACCACAGTGTAAATTATGCCTTATCAGAATCTAAATGAA
A_19_P00319794	0.99998	0.942252	1.01244	up	42.6601	54.7777	61.7511	50.8132	66.8428	53.58	32.4876	76.5413	-3.10081	-2.91136	-2.75064	-2.58457	-2.35054	-2.95867	-3.35314	-2.75639	Detected	Detected	Not Detected	Detected	Detected	Not Detected	Detected	Detected	0	A_19_P00319794	A_19_P00319794	NR_046249	NR_046249		Hs.742594	100287948	GM140	uncharacterized LOC100287948	ENST00000319701	NP439736		"Homo sapiens uncharacterized LOC100287948 (GM140), long non-coding RNA [NR_046249]"	chr1:181205550-181205609	hs|1q25.3	TAATTTTCCAGGAGACAGTGGAGTGAAGCAGACCTCAGCGTCCCAGAGGTGTGCTGCCAC
A_33_P3400699	0.99998	0.311855	1.12642	down	152.399	160.587	190.425	116.882	121.933	187.558	164.061	298.272	-1.26392	-1.35967	-1.12596	-1.3828	-1.4833	-1.15109	-1.01687	-0.794072	Detected	Detected	Detected	Detected	Detected	Detected	Detected	Detected	0	A_33_P3400699	A_33_P3400699	NM_206883	NM_206883	NM_206883	Hs.585146	375611	SLC26A5	"solute carrier family 26 (anion exchanger), member 5"	ENST00000339444	NP957214	GO:0007605(sensory perception of sound)|GO:0008271(secondary active sulfate transmembrane transporter activity)|GO:0008360(regulation of cell shape)|GO:0016021(integral to membrane)|GO:0016323(basolateral plasma membrane)|GO:0016328(lateral plasma membrane)|GO:0030507(spectrin binding)|GO:0042391(regulation of membrane potential)	"Homo sapiens solute carrier family 26 (anion exchanger), member 5 (SLC26A5), transcript variant b, mRNA [NM_206883]"	chr7:102993259-102993200	hs|7q22.1	TTAGTGGGGTGACCTCAGCCAAGTCACTTAACACTTCTGAACTTTGTTTTCTCTTTTGTG
A_23_P144807	0.99998	0.688224	1.08449	up	107.56	59.8275	61.4425	45.9469	56.8291	84.8179	45.2464	76.8493	-1.76662	-2.78414	-2.75787	-2.72981	-2.58468	-2.29599	-2.87523	-2.7506	Detected	Detected	Not Detected	Not Detected	Detected	Not Detected	Detected	Detected	0	A_23_P144807	A_23_P144807	NM_001098811	NM_001098811	NM_001098811	Hs.522057	23176	8-Sep	septin 8	ENST00000378719	THC2530391	GO:0005515(protein binding)|GO:0005525(GTP binding)|GO:0005737(cytoplasm)|GO:0005856(cytoskeleton)|GO:0007049(cell cycle)	"Homo sapiens septin 8 (SEPT8), transcript variant 1, mRNA [NM_001098811]"	chr5:132086875-132086816	hs|5q31.1	TGGAACTGTGTTGGATTTAAGATACCTTTTCACTCTTCCGTATGTCATGAGCCTTGTGCG
A_33_P3808996	0.99998	0.474099	1.14838	up	177.923	140.549	193.7	134.108	177.208	127.454	154.6	136.509	-1.04051	-1.55195	-1.10136	-1.18446	-0.943939	-1.70846	-1.10256	-1.92171	Detected	Detected	Detected	Detected	Detected	Detected	Detected	Detected	0	A_33_P3808996	A_33_P3808996	NM_023071	NM_023071	NM_023071	Hs.654826	65244	SPATS2	"spermatogenesis associated, serine-rich 2"	ENST00000552918	THC2462683	GO:0005737(cytoplasm)	"Homo sapiens spermatogenesis associated, serine-rich 2 (SPATS2), transcript variant 3, mRNA [NM_023071]"	chr12:49920593-49920652	hs|12q13.12	TCTTCTGCTTGGCACCATAGCTTAACCTGCAGTTTCTTCAAAATGCCCAATGCCTTGTTT
A_24_P68079	0.99998	0.59753	1.23559	down	57.9407	28.0266	45.5251	14.3817	57.8423	62.184	16.8476	52.1868	-2.65912	-3.87816	-3.19044	-4.40554	-2.55919	-2.74382	-4.30049	-3.30895	Detected	Detected	Not Detected	Not Detected	Detected	Not Detected	Detected	Not Detected	0	A_24_P68079	A_24_P68079	NM_014831	NM_014831	NM_014831	Hs.170999	9881	TRANK1	tetratricopeptide repeat and ankyrin repeat containing 1	ENST00000429976	THC2630931	GO:0005524(ATP binding)|GO:0008152(metabolic process)|GO:0016787(hydrolase activity)	"Homo sapiens tetratricopeptide repeat and ankyrin repeat containing 1 (TRANK1), mRNA [NM_014831]"	chr3:36868467-36868408	hs|3p22.2	AATTGTTTCCTTGAAATGCTTGTTTCCAATTTTTCTTAGATTATGTTTCTAATTTTTATT
A_23_P69437	0.99998	0.969214	1.00441	down	272.409	224.592	328.952	177.142	268.452	265.438	200.051	324.821	-0.42599	-0.875719	-0.337303	-0.78294	-0.344722	-0.650061	-0.730734	-0.671056	Detected	Detected	Detected	Detected	Detected	Detected	Detected	Detected	0	A_23_P69437	A_23_P69437	NM_018023	NM_018023	NM_018023	Hs.632575	55689	YEATS2	YEATS domain containing 2	ENST00000472593	THC2499320	"GO:0000122(negative regulation of transcription from RNA polymerase II promoter)|GO:0005515(protein binding)|GO:0005671(Ada2/Gcn5/Ada3 transcription activator complex)|GO:0006325(chromatin organization)|GO:0017025(TBP-class protein binding)|GO:0043966(histone H3 acetylation)|GO:0045892(negative regulation of transcription, DNA-dependent)|GO:0072686(mitotic spindle)"	"Homo sapiens YEATS domain containing 2 (YEATS2), mRNA [NM_018023]"	chr3:183530319-183530378	hs|3q27.1	AGCAGTCTCCACGTGTGTTAATGTTTCAAACGTGTATCATAATGTGTATAATTGTGTAAC
A_23_P409449	0.99998	0.596769	1.19882	up	45.4707	51.5232	54.0358	20.2791	48.0994	44.011	13.0675	57.3409	-3.00876	-2.99973	-2.94319	-3.90979	-2.8253	-3.2425	-4.66705	-3.17307	Detected	Detected	Not Detected	Not Detected	Detected	Not Detected	Detected	Detected	0	A_23_P409449	A_23_P409449	NM_005421	NM_005421	NM_005421	Hs.247978	6887	TAL2	T-cell acute lymphocytic leukemia 2	ENST00000334077	THC2701934	"GO:0003677(DNA binding)|GO:0006351(transcription, DNA-dependent)|GO:0006355(regulation of transcription, DNA-dependent)|GO:0009791(post-embryonic development)|GO:0021794(thalamus development)|GO:0030901(midbrain development)|GO:0035264(multicellular organism growth)|GO:0046983(protein dimerization activity)"	"Homo sapiens T-cell acute lymphocytic leukemia 2 (TAL2), mRNA [NM_005421]"	chr9:108424910-108424969	hs|9q31.2	CGCCTGGCAATGAGGTATATCAACTTCTTGGTCAAGGTCTTGGGGGAGCAAAGCCTGCAA
[truncated: 24,838 more rows]
