# Supplementary material for: Linc02527 promoted autophagy in Intrahepatic cholestasis of pregnancy
Source: Cell Death Dis. 2018 Sep 24;9(10):979. doi: 10.1038/s41419-018-1013-z (PMC6155230; doi:10.1038/s41419-018-1013-z)
Supplement: Supplementary file 8 — DEG_case vs control_lncRNA [file 41419_2018_1013_MOESM8_ESM.xlsx]

## Sheet: lncRNA
ProbeName	p (Corr)	p	FC (abs)	Regulation	A_36:gProcessedSignal(raw)	B_037:gProcessedSignal(raw)	B_044:gProcessedSignal(raw)	B_047:gProcessedSignal(raw)	A_12:gProcessedSignal(raw)	B_007:gProcessedSignal(raw)	B_018:gProcessedSignal(raw)	B_051:gProcessedSignal(raw)	A_36:gProcessedSignal(normalized)	B_037:gProcessedSignal(normalized)	B_044:gProcessedSignal(normalized)	B_047:gProcessedSignal(normalized)	A_12:gProcessedSignal(normalized)	B_007:gProcessedSignal(normalized)	B_018:gProcessedSignal(normalized)	B_051:gProcessedSignal(normalized)	A_12:gFEFlags	B_007:gFEFlags	B_037:gFEFlags	B_047:gFEFlags	A_36:gFEFlags	B_018:gFEFlags	B_051:gFEFlags	B_044:gFEFlags	ControlType	lncRNA_ProbeName	Probe Sequence	lncRNA ID	Chromosome	Strand	Start	End	cdsstart	cdsend	exoncount	exonstart	exonend	gene	description	alias	known lncRNA name	class	database	Sense	Antisense
p29532	0.99998	0.025825	7.13778	up	114.83	196.947	286.016	179.06	122.204	12.0598	7.1371	54.1375	-1.67226	-1.06522	-0.539084	-0.767403	-1.4801	-5.11015	-5.53962	-3.256	Detected	Not Detected	Detected	Detected	Detected	Not Detected	Detected	Detected	0	p29532	CTCAGTACATCTTAATAAGGAATTAATGCCCCCCAACTTGCCTTACAAGTCATATATTAA	ENST00000381108.3	X	-	3771050	3781615	3781615	3781615	3	"3771050,3778830,3781542,"	"3772968,3779037,3781615,"	ENSG00000234449.2	"gene_id ""ENSG00000234449.2""; transcript_id ""ENST00000381108.3""; gene_type ""processed_transcript""; gene_status ""NOVEL""; gene_name ""RP11-706O15.3""; transcript_type ""processed_transcript""; transcript_status ""KNOWN""; transcript_name ""RP11-706O15.3-001""; level 2; tag ""basic""; havana_gene ""OTTHUMG00000067411.3""; havana_transcript ""OTTHUMT00000144325.3"";"	ENST00000381108.3		Intergenic	ENSEMBL
p16872	0.99998	0.0173484	2.84201	up	57.9295	51.503	38.5767	42.7593	21.6668	7.95819	24.0248	23.2391	-2.65939	-3.0003	-3.42938	-2.83354	-3.97582	-5.70985	-3.7885	-4.47608	Not Detected	Not Detected	Detected	Detected	Detected	Not Detected	Not Detected	Detected	0	p16872	ATTTGCATGGCCAGAAGCAATTCTTGATCCTCTTGGCTAGATTCGAAGATTTGGCCACCT	ENST00000423924.1	9	+	99449337	99483403	99483403	99483403	2	"99449337,99483247,"	"99449606,99483403,"	ENSG00000224848.1	"gene_id ""ENSG00000224848.1""; transcript_id ""ENST00000423924.1""; gene_type ""lincRNA""; gene_status ""NOVEL""; gene_name ""RP11-535M15.1""; transcript_type ""lincRNA""; transcript_status ""KNOWN""; transcript_name ""RP11-535M15.1-001""; level 2; tag ""basic""; havana_gene ""OTTHUMG00000020301.1""; havana_transcript ""OTTHUMT00000053285.1"";"	ENCODE_2272_425		Intergenic	ENSEMBL
p37898_v4	0.99998	0.0236189	7.23036	up	47.7925	154.317	54.067	136.805	8.75912	67.6462	7.00842	6.13408	-2.93691	-1.41712	-2.94236	-1.15573	-5.28246	-2.62235	-5.56587	-6.39771	Not Detected	Detected	Detected	Detected	Detected	Not Detected	Not Detected	Detected	0	p37898_v4	TAGCAGGCTCTCTGAAAGGAGAGGCTATAAACTTCTATGTCTATTCTTCTATCTTTAAAT	ENST00000449069.2	chr6	-	112221691	112223054	112223054	112223054	2	"112221691,112222945,"	"112222344,112223054,"	ENSG00000227012.2	"gene_id ""ENSG00000227012.2""; transcript_id ""ENST00000449069.2""; gene_type ""lincRNA""; gene_status ""NOVEL""; gene_name ""RP1-97J1.2""; transcript_type ""lincRNA""; transcript_status ""KNOWN""; transcript_name ""RP1-97J1.2-001""; level 1; tag ""basic""; tag ""exp_conf""; havana_gene ""OTTHUMG00000015381.2""; havana_transcript ""OTTHUMT00000041866.2"";"				ENSEMBL
p26086	0.99998	0.0476691	2.03093	up	833.611	672.262	506.443	727.459	231.263	734.211	203.31	448.617	1.18761	0.706	0.285221	1.25502	-0.559847	0.81776	-0.707422	-0.205217	Detected	Detected	Detected	Detected	Detected	Detected	Detected	Detected	0	p26086	TGGAGGTGAGTGCTCAGGACCACAGAGGGATAAAGAACCTCTATAACTCAACAACAACAA	uc021vgw.1	2	-	46755024	46769141	46769141	46769141	4	"46755024,46762951,46763749,46768528,"	"46755186,46763066,46763842,46769141,"	AF086285	proteinID=;alignID=uc021vgw.1;kgID=uc021vgw.1;mRNA=AF086285;spID=;refseq=;protAcc=;description=Homo sapiens full length insert cDNA clone ZD47B07.;rfamAcc=;tRnaName=;	uc021vgw.1		Divergent	UCSC	ENST00000522587
p16686	0.99998	0.00945969	2.33901	up	55.8943	41.4268	37.2699	50.0796	11.7515	32.0569	16.0471	30.4813	-2.71099	-3.31439	-3.4791	-2.60555	-4.85847	-3.69973	-4.37071	-4.0847	Not Detected	Not Detected	Not Detected	Detected	Detected	Not Detected	Not Detected	Detected	0	p16686	TTGTAGCCGTACTATCTGGAATACATGGGCTGCCAGTTGTCATGACTACTCTCCTATGTT	ENST00000427722.1	9	+	3674545	3691814	3691814	3691814	3	"3674545,3690836,3691503,"	"3674648,3690959,3691814,"	ENSG00000235326.1	"gene_id ""ENSG00000235326.1""; transcript_id ""ENST00000427722.1""; gene_type ""lincRNA""; gene_status ""NOVEL""; gene_name ""RP11-509J21.3""; transcript_type ""lincRNA""; transcript_status ""KNOWN""; transcript_name ""RP11-509J21.3-001""; level 2; tag ""basic""; havana_gene ""OTTHUMG00000019459.1""; havana_transcript ""OTTHUMT00000051553.1"";"	ENCODE_1643_537		Intergenic	ENSEMBL
p40127_v4	0.99998	0.0419083	3.20744	up	133.825	105.429	92.9022	124.18	18.1463	77.7353	69.2422	20.0939	-1.45141	-1.96676	-2.16139	-1.29542	-4.23163	-2.42179	-2.26138	-4.68587	Not Detected	Detected	Detected	Detected	Detected	Detected	Not Detected	Detected	0	p40127_v4	GCGATGAGAATGCCCACATTATTGTCCTATCCTCTGATAACCAATGTAATATGAAAACCG	XR_158989.2	chr3	+	81042984	81144576	81042984	81042984	2	"81042984,81144262,"	"81043078,81144576,"	none					RefSeq
p39009_v4	0.99998	0.0100513	6.50397	up	105.463	82.7306	72.8798	22.0156	6.18601	10.6991	25.8898	5.82646	-1.79503	-2.31653	-2.51159	-3.79125	-5.78423	-5.28287	-3.68065	-6.47194	Not Detected	Not Detected	Detected	Not Detected	Detected	Not Detected	Not Detected	Detected	0	p39009_v4	TAGGGAAACAGAGAGGAAGAAGAATGATTTTTCTTTTGATGACTCTATATCCAACTCTGA	ENST00000457157.2	chr21	+	37377635	37380136	37380136	37380136	2	"37377635,37379616,"	"37378163,37380136,"	ENSG00000231106.2	"gene_id ""ENSG00000231106.2""; transcript_id ""ENST00000457157.2""; gene_type ""lincRNA""; gene_status ""NOVEL""; gene_name ""AP000688.8""; transcript_type ""lincRNA""; transcript_status ""KNOWN""; transcript_name ""AP000688.8-001""; level 1; tag ""basic""; tag ""exp_conf""; havana_gene ""OTTHUMG00000086463.2""; havana_transcript ""OTTHUMT00000194413.2"";"				ENSEMBL
RNA95511|RNS_593_150	0.99998	0.0258023	2.16941	up	53.8047	78.6578	48.6582	30.9331	18.446	16.6473	19.9735	59.8381	-2.76596	-2.38936	-3.09442	-3.30063	-4.208	-4.64508	-4.05494	-3.11156	Not Detected	Not Detected	Detected	Detected	Detected	Not Detected	Detected	Detected	0	RNA95511|RNS_593_150	CAGGCCTCAGTGGCTTTCTCCTTCACCTGCAAATAGCAGAGCTGGAAGCGGGTGGTGGTA	RNA95511|RNS_593_150															http://research.imb.uq.edu.au/rnadb/NoncodingRNASearchV2.zip
p36152_v4	0.99998	0.0141972	7.03347	up	751.688	2305.87	1008.54	2360.29	101.826	917.845	104.556	220.181	1.03837	2.48422	1.27901	2.95304	-1.74328	1.13982	-1.66683	-1.23201	Detected	Detected	Detected	Detected	Detected	Detected	Detected	Detected	0	p36152_v4	GCTCTTTCTCTTTCACGTGGGGAGAGTGTGGAACGGCTCAGTTTCTCCAGCAAGGAATCC	TCONS_00011228	6	-	112221561	112230600	112230600	112230600	4	"112221561,112222945,112230128,112230442,"	"112222344,112223053,112230418,112230600,"	XLOC_005806	Gene_id=XLOC_005806;Gene_name=linc-FYN-1;Transcript_id=TCONS_00011228;Transcript_name=linc-FYN-1;	XLOC_005806		Intergenic	HumanLincRNACatalog
p11624	0.99998	0.0280238	2.02056	up	248.581	199.213	129.746	77.4853	70.9837	61.8849	81.4082	106.586	-0.558048	-1.04872	-1.67949	-1.97586	-2.26382	-2.75077	-2.02786	-2.27868	Detected	Detected	Detected	Detected	Detected	Detected	Detected	Detected	0	p11624	TCAATACTGTGAGATGGGACCAAATTGATTGTGTGGTACATGAAGCACAGCCCAGGAAAA	ENST00000432385.1	3	-	178447071	178577338	178577338	178577338	5	"178447071,178466191,178466833,178559332,178577276,"	"178447180,178466273,178467024,178559404,178577338,"	ENSG00000237978.1	"gene_id ""ENSG00000237978.1""; transcript_id ""ENST00000432385.1""; gene_type ""processed_transcript""; gene_status ""NOVEL""; gene_name ""RP11-385J1.2""; transcript_type ""processed_transcript""; transcript_status ""KNOWN""; transcript_name ""RP11-385J1.2-005""; level 2; havana_gene ""OTTHUMG00000157289.1""; havana_transcript ""OTTHUMT00000348335.1"";"	ENST00000432385.1		Antisense	ENSEMBL		ENST00000358316
p44320_v4	0.99998	0.00348812	6.76853	up	50.4183	65.3272		45.8499	23.413	6.42366	7.13669	5.28519	-2.85974	-2.65727		-2.73286	-3.864	-6.01889	-5.5397	-6.6126	Not Detected	Not Detected	Detected	Detected	Detected	Not Detected	Not Detected	Compromised	0	p44320_v4	CCTTAGCCTATCCAAATTTACTGGGAACTGAATAGATATAAATAGCAGGTGATACTTGTA	uc022cof.2	chrY	+	21729243	21769056	21729243	21729243	10	"21729243,21749095,21751406,21753665,21755284,21757900,21759476,21761624,21764101,21765682,"	"21729368,21749393,21751498,21753845,21755479,21758020,21759551,21761717,21764197,21769056,"	TXLNG2P	NR_045128	"Homo sapiens taxilin gamma 2, pseudogene (TXLNG2P), transcript variant 1, non-coding RNA."			UCSC
p24380	0.99998	0.018716	2.24147	up	45.3831	39.4053	74.7894	32.3855	10.4605	24.0187	19.9092	43.7783	-3.01154	-3.38656	-2.47427	-3.23443	-5.02637	-4.1162	-4.05959	-3.56241	Not Detected	Not Detected	Not Detected	Detected	Detected	Not Detected	Detected	Detected	0	p24380	GGTACCTCATAGCCTATGGAATGTTCTAGAAACGAGGCTGGCATATGTGTGAAGTTAGCT	TCONS_00016496	9	-	134222637	134224656	134224656	134224656	2	"134222637,134224434,"	"134222696,134224656,"	XLOC_007875	Gene_id=XLOC_007875;Gene_name=linc-FAM78A-2;Transcript_id=TCONS_00016496;Transcript_name=linc-FAM78A-2;	XLOC_007875		Intergenic	HumanLincRNACatalog
p10873	0.99998	0.0161859	2.28722	up	267.075	265.098	244.803	101.326	57.3908	114.311	124.321	100.408	-0.45452	-0.636498	-0.763561	-1.58885	-2.57049	-1.86547	-1.41703	-2.36482	Detected	Detected	Detected	Detected	Detected	Detected	Detected	Detected	0	p10873	CGTTTCAAAAGCAAAAGTCCCCTACCAGCCAGTGAAGCTACCTGATTTCTCAGTATCTTA	ENST00000457157.1	21	+	37377635	37379899	37379899	37379899	2	"37377635,37379616,"	"37378163,37379899,"	ENSG00000231106.1	"gene_id ""ENSG00000231106.1""; transcript_id ""ENST00000457157.1""; gene_type ""lincRNA""; gene_status ""NOVEL""; gene_name ""AP000688.8""; transcript_type ""lincRNA""; transcript_status ""KNOWN""; transcript_name ""AP000688.8-001""; level 1; tag ""basic""; tag ""exp_conf""; havana_gene ""OTTHUMG00000086463.1""; havana_transcript ""OTTHUMT00000194413.1"";"	ENCODE_779_811;TCONS_00028841;XLOC_013929	AP000688.8	Intergenic	ENSEMBL
p41190_v4	0.99998	0.00927181	2.6236	up	1520	4730.58	3690.64	2530.83	679.38	1290.38	1235.38	1670.34	2.05423	3.52092	3.15062	3.05369	0.994835	1.63129	1.89578	1.69137	Detected	Detected	Detected	Detected	Detected	Detected	Detected	Detected	0	p41190_v4	GTCATAACCCTTAGGAGTGAGTGGGGAAGGTAGAACTATGTCATAACTCTTAGGAGTGAG	XR_245648.1	chr6	+	170706489	170709344	170706489	170706489	2	"170706489,170707566,"	"170707449,170709344,"	none					RefSeq
p2453	0.99998	0.00456829	2.21629	up	25.6324	45.8069	47.2759	40.7993	18.0542	15.2253	20.2476	21.5225	-3.83572	-3.16939	-3.136	-2.90123	-4.23898	-4.77389	-4.03528	-4.58678	Not Detected	Not Detected	Detected	Detected	Not Detected	Not Detected	Not Detected	Detected	0	p2453	TGGTGGAGAGAAGTTTTCCAAGGAGAAAACCTGGGCTAAGTATTAAAAACAACAACAATA	ENST00000530126.1	11	-	85903828	85904524	85904524	85904524	2	"85903828,85904474,"	"85903956,85904524,"	ENSG00000254699.1	"gene_id ""ENSG00000254699.1""; transcript_id ""ENST00000530126.1""; gene_type ""lincRNA""; gene_status ""NOVEL""; gene_name ""RP11-12D16.2""; transcript_type ""lincRNA""; transcript_status ""KNOWN""; transcript_name ""RP11-12D16.2-001""; level 2; tag ""basic""; havana_gene ""OTTHUMG00000167207.1""; havana_transcript ""OTTHUMT00000393731.1"";"	ENST00000530126.1		Intergenic	ENSEMBL
p11876	0.99998	0.0269961	3.31324	up	89.8057	82.2225	79.4241	79.7964	17.0435	58.7218	39.0085	12.6942	-2.02689	-2.32542	-2.38753	-1.93345	-4.32209	-2.82647	-3.08924	-5.34847	Not Detected	Detected	Detected	Detected	Detected	Not Detected	Not Detected	Detected	0	p11876	CAAATGAACCTCATTAGGGAGATTAGTTTCAGCTGGTAGTTTTGCATTAGTACAAACTAA	ENST00000482617.1	3	+	81043018	81144798	81144798	81144798	2	"81043018,81144262,"	"81043078,81144798,"	ENSG00000243694.2	"gene_id ""ENSG00000243694.2""; transcript_id ""ENST00000482617.1""; gene_type ""lincRNA""; gene_status ""NOVEL""; gene_name ""RP11-6B4.1""; transcript_type ""lincRNA""; transcript_status ""KNOWN""; transcript_name ""RP11-6B4.1-001""; level 2; tag ""dotter_confirmed""; tag ""basic""; havana_gene ""OTTHUMG00000158949.1""; havana_transcript ""OTTHUMT00000352644.1"";"	TCONS_00005550;XLOC_002717		Intergenic	ENSEMBL
p14661	0.99998	0.0148503	15.8623	up	218.915	716.177	287.238	725.457	21.3644	253.84	7.30834	16.6158	-0.741393	0.797293	-0.53293	1.25104	-3.99611	-0.714512	-5.50541	-4.96007	Not Detected	Detected	Detected	Detected	Detected	Not Detected	Not Detected	Detected	0	p14661	ATTAGTCATAGGGCTGCAAGCGAGAGAATTAATTGCAAATCTGCCTATGGCATGGCCGTA	ENST00000449069.1	6	+	112221691	112223054	112223054	112223054	2	"112221691,112222945,"	"112222344,112223054,"	ENSG00000227012.1	"gene_id ""ENSG00000227012.1""; transcript_id ""ENST00000449069.1""; gene_type ""lincRNA""; gene_status ""NOVEL""; gene_name ""RP1-97J1.2""; transcript_type ""lincRNA""; transcript_status ""KNOWN""; transcript_name ""RP1-97J1.2-001""; level 1; tag ""basic""; tag ""exp_conf""; havana_gene ""OTTHUMG00000015381.1""; havana_transcript ""OTTHUMT00000041866.1"";"	ENCODE_896_762;TCONS_00011357;XLOC_005430		Intergenic	ENSEMBL
p22094	0.99998	0.0299813	3.71443	up	96.9734	84.0886	83.7773	106.145	11.194	66.0648	43.365	15.1585	-1.9161	-2.29304	-2.31055	-1.52181	-4.92858	-2.65648	-2.9365	-5.0925	Not Detected	Detected	Detected	Detected	Detected	Detected	Not Detected	Detected	0	p22094	CATTATTGTCCTATCCTCTGATAACCAATGTAATATGAAAACCGACTACAGAAGAAAGGA	TCONS_00005551	3	+	81143793	81144462	81144462	81144462	2	"81143793,81144262,"	"81143915,81144462,"	XLOC_002717	Gene_id=XLOC_002717;Gene_name=linc-CADM2-7;Transcript_id=TCONS_00005551;Transcript_name=linc-CADM2-7;	XLOC_002717		Intergenic	HumanLincRNACatalog
p19627	0.99998	0.0508814	1.53247	up	192.454	130.845	115.16	77.4278	84.7594	94.2773	60.6692	107.166	-0.927253	-1.65516	-1.85154	-1.97693	-2.00794	-2.14345	-2.45206	-2.27085	Detected	Detected	Detected	Detected	Detected	Detected	Detected	Detected	0	p19627	TAAAGGTTAAATGGAAGAATAAAGACATCCCAGGTGAACGCTGAGAAGGGCAAGTTGGTC	TCONS_00024187	15	-	80695740	80696340	80696340	80696340	2	"80695740,80696050,"	"80695927,80696340,"	XLOC_011546	Gene_id=XLOC_011546;Gene_name=linc-BCL2A1-3;Transcript_id=TCONS_00024187;Transcript_name=linc-BCL2A1-3;	XLOC_011546		Divergent	HumanLincRNACatalog
RNA33505|snoRNA_scaRNA_101_132	0.99998	0.047737	1.85317	up	314.25	344.877	169.121	138.912	116.956	188.656	72.0905	173.2	-0.219854	-0.256941	-1.29712	-1.13367	-1.54341	-1.14268	-2.20322	-1.57826	Detected	Detected	Detected	Detected	Detected	Detected	Detected	Detected	0	RNA33505|snoRNA_scaRNA_101_132	GGCCACTGTAAATTGAGATGAAGTAACCATTTTCATCTCTTCTGCAGGGACTAGACATTG	RNA33505|snoRNA_scaRNA_101_132															ftp://ftp.ensembl.org/pub/current/fasta/homo_sapiens/ncrna/Homo_sapiens.GRCh37.61.ncrna.fa.gz
p8103	0.99998	0.0535487	1.57026	up	332.519	218.025	289.541	227.757	238.425	145.685	135.366	213.424	-0.138329	-0.91853	-0.521412	-0.420353	-0.515846	-1.51558	-1.29424	-1.27698	Detected	Detected	Detected	Detected	Detected	Detected	Detected	Detected	0	p8103	AGCTTGTAGAAATCTTCAAACTTCCCAGGCTTATGACGGTCCAGAGAGAACCTTCGGAAT	ENST00000588950.1	18	+	77941562	77960875	77960875	77960875	5	"77941562,77945613,77947163,77955331,77960486,"	"77942647,77945825,77947322,77955521,77960875,"	ENSG00000267251.1	"gene_id ""ENSG00000267251.1""; transcript_id ""ENST00000588950.1""; gene_type ""antisense""; gene_status ""NOVEL""; gene_name ""AC139100.3""; transcript_type ""antisense""; transcript_status ""KNOWN""; transcript_name ""AC139100.3-001""; level 2; tag ""basic""; havana_gene ""OTTHUMG00000180380.1""; havana_transcript ""OTTHUMT00000451064.1"";"	ASO1839;asoverlaps_345_2035		Antisense	ENSEMBL		ENST00000353265
p38289_v4	0.99998	0.0199799	1.74595	up	59.2078	72.0898	74.5055	44.6633	52.5481	33.8668	23.2796	47.0828	-2.62791	-2.51516	-2.47976	-2.77069	-2.69767	-3.62049	-3.83396	-3.45743	Detected	Not Detected	Detected	Detected	Detected	Not Detected	Detected	Detected	0	p38289_v4	AATAACCATGGATATGGGTAGAGACAGAGCCATATGGAATGCACACTGCAGTGGTGAACA	ENST00000605499.1	chr10	-	35604259	35625329	35625329	35625329	4	"35604259,35605247,35624855,35625147,"	"35604353,35605337,35624978,35625329,"	ENSG00000271335.1	"gene_id ""ENSG00000271335.1""; transcript_id ""ENST00000605499.1""; gene_type ""antisense""; gene_status ""NOVEL""; gene_name ""RP11-324I22.4""; transcript_type ""antisense""; transcript_status ""KNOWN""; transcript_name ""RP11-324I22.4-001""; level 2; tag ""basic""; havana_gene ""OTTHUMG00000185120.1""; havana_transcript ""OTTHUMT00000469633.1"";"				ENSEMBL
p5094	0.99998	0.062847	1.7044	up	344.276	283.238	137.102	152.943	130.162	155.344	99.5637	153.592	-0.0881977	-0.541011	-1.59993	-0.994855	-1.38907	-1.42297	-1.73741	-1.7516	Detected	Detected	Detected	Detected	Detected	Detected	Detected	Detected	0	p5094	AAACATCACAGTCCAACATTCAACAGTACCACAGTGCATCTACAATGTCCCAAGCTTTAG	ENST00000565366.1	15	-	36933386	36961298	36961298	36961298	3	"36933386,36934036,36961177,"	"36933705,36934161,36961298,"	ENSG00000261191.1	"gene_id ""ENSG00000261191.1""; transcript_id ""ENST00000565366.1""; gene_type ""antisense""; gene_status ""NOVEL""; gene_name ""RP11-16L14.2""; transcript_type ""antisense""; transcript_status ""KNOWN""; transcript_name ""RP11-16L14.2-001""; level 2; tag ""basic""; havana_gene ""OTTHUMG00000172663.1""; havana_transcript ""OTTHUMT00000419758.1"";"	ENST00000565366.1		Antisense	ENSEMBL		ENST00000338183
p16973	0.99998	0.0750658	1.79106	up	585.68	673.279	903.631	863.387	771.563	367.119	297.304	453.036	0.678348	0.70818	1.12055	1.50216	1.1784	-0.182185	-0.159162	-0.191075	Detected	Detected	Detected	Detected	Detected	Detected	Detected	Detected	0	p16973	CATGTGTCATTTCAACCAACAACTGTTGAAGAGGACGTGGCATCAAAACCAAGGTTATCA	ENST00000456563.1	X	-	3772389	3785176	3785176	3785176	2	"3772389,3784962,"	"3772968,3785176,"	ENSG00000234449.2	"gene_id ""ENSG00000234449.2""; transcript_id ""ENST00000456563.1""; gene_type ""processed_transcript""; gene_status ""NOVEL""; gene_name ""RP11-706O15.3""; transcript_type ""processed_transcript""; transcript_status ""KNOWN""; transcript_name ""RP11-706O15.3-003""; level 2; havana_gene ""OTTHUMG00000067411.3""; havana_transcript ""OTTHUMT00000144372.2"";"	ENST00000456563.1		Intergenic	ENSEMBL
RNA147830|p0934_imsncRNA770	0.99998	0.0409638	1.61457	up	35.0435	29.6572	47.574	35.7268	15.5605	31.6579	16.2194	41.5179	-3.38454	-3.79657	-3.12693	-3.09277	-4.45342	-3.71779	-4.35531	-3.6389	Not Detected	Not Detected	Not Detected	Detected	Detected	Not Detected	Detected	Detected	0	RNA147830|p0934_imsncRNA770	ATATGAAACAGCCTATTGTGTCAGAGAGGTGCAATAGTATGGCTGGGTCAAATTGGAGTG	RNA147830|p0934_imsncRNA770										nc011					PubMed ID:21789175
p17886	0.99998	0.0415477	1.50631	up	202.524	259.464	215.593	111.651	141.15	124.188	87.7533	203.832	-0.853669	-0.667492	-0.946867	-1.44886	-1.27216	-1.74591	-1.91958	-1.34332	Detected	Detected	Detected	Detected	Detected	Detected	Detected	Detected	0	p17886	TACGTTTTGATCTGTTTCTGCGCCCTCGCCGTATAAATTCAGACCTTATAGGATTTGGGG	TCONS_00000012	1	+	246952918	246954788	246954788	246954788	2	"246952918,246953747,"	"246953000,246954788,"	XLOC_000643	Gene_id=XLOC_000643;Gene_name=linc-VN1R5-3;Transcript_id=TCONS_00000012;Transcript_name=linc-VN1R5-3;	NR_015422.1;RefSeq_2666_1123;XLOC_000643		Intergenic	HumanLincRNACatalog		ENST00000451123
p10668	0.99998	0.0600812	1.61824	up	374.559	422.003	187.539	211.793	187.296	161.456	161.424	239.343	0.0334272	0.0342283	-1.14799	-0.525197	-0.864063	-1.36729	-1.04025	-1.11162	Detected	Detected	Detected	Detected	Detected	Detected	Detected	Detected	0	p10668	TATAAAGAGTAGGCAAATGGAAATCTTTCCCCAAAGGGCACACTGGGATTGTTAGGCGAG	ENST00000449602.1	21	-	16742840	16774624	16774624	16774624	7	"16742840,16762896,16766791,16767318,16767781,16772816,16774306,"	"16743230,16762937,16766825,16767448,16767816,16772868,16774624,"	ENSG00000229425.1	"gene_id ""ENSG00000229425.1""; transcript_id ""ENST00000449602.1""; gene_type ""lincRNA""; gene_status ""NOVEL""; gene_name ""AJ006998.2""; transcript_type ""lincRNA""; transcript_status ""KNOWN""; transcript_name ""AJ006998.2-001""; level 2; tag ""basic""; havana_gene ""OTTHUMG00000074333.1""; havana_transcript ""OTTHUMT00000157937.1"";"	ENCODE_564_1000	AJ006998.2	Intergenic	ENSEMBL
p23327	0.99998	0.00234646	1.6794	up	69.12	55.3834	58.0968	49.3084	31.1412	32.8843	30.25	56.7934	-2.40459	-2.8955	-2.83865	-2.62795	-3.45249	-3.66296	-3.45609	-3.18691	Detected	Detected	Detected	Detected	Detected	Detected	Detected	Detected	0	p23327	AAGGAAGAGGCTAGTCCAGAACCACCACGTGGACATCTTCTGTGAAGGCCCTGGGGTGAA	TCONS_00012833	6	-	169827784	169829155	169829155	169829155	2	"169827784,169828874,"	"169827803,169829155,"	XLOC_005939	Gene_id=XLOC_005939;Gene_name=linc-THBS2-3;Transcript_id=TCONS_00012833;Transcript_name=linc-THBS2-3;	XLOC_005939		Intergenic	HumanLincRNACatalog
p729	0.99998	0.0232422	1.53133	up	2861.09	2141.8	2697.94	1248.15	1286.58	1503.29	1223.17	2024.25	2.96673	2.37773	2.69861	2.03387	1.91609	1.85162	1.88146	1.96862	Detected	Detected	Detected	Detected	Detected	Detected	Detected	Detected	0	p729	GGGAGTTTGATAAATTGCCTGCAATTCTGGCAGTATGAACTGCATATTAATTTCTCTCTT	ENST00000450226.1	1	-	243202215	243211826	243211826	243211826	3	"243202215,243211013,243211746,"	"243202794,243211177,243211826,"	ENSG00000231512.1	"gene_id ""ENSG00000231512.1""; transcript_id ""ENST00000450226.1""; gene_type ""lincRNA""; gene_status ""NOVEL""; gene_name ""RP11-261C10.2""; transcript_type ""lincRNA""; transcript_status ""KNOWN""; transcript_name ""RP11-261C10.2-003""; level 2; tag ""basic""; havana_gene ""OTTHUMG00000039860.1""; havana_transcript ""OTTHUMT00000096161.1"";"	ENCODE_753_823		Intergenic	ENSEMBL
p33366	0.99998	0.016737	1.63623	up	440.891	449.432	360.244	381.591	330.174	257.811	188.495	302.258	0.268657	0.125079	-0.206203	0.324179	-0.0461578	-0.692121	-0.816577	-0.77492	Detected	Detected	Detected	Detected	Detected	Detected	Detected	Detected	0	p33366	CACCGCAGATGGGAACCTTAATCTTTCTTTTCTAAAATTGATGCTATGAAAATTTGCGTT	ENST00000431096.1	1	+	209602182	209605894	209605894	209605894	4	"209602182,209602525,209605087,209605548,"	"209602433,209602753,209605170,209605894,"	ENSG00000230937.3	"gene_id ""ENSG00000230937.3""; transcript_id ""ENST00000431096.1""; gene_type ""processed_transcript""; gene_status ""NOVEL""; gene_name ""MIR205HG""; transcript_type ""processed_transcript""; transcript_status ""KNOWN""; transcript_name ""MIR205HG-004""; level 2; havana_gene ""OTTHUMG00000036267.3""; havana_transcript ""OTTHUMT00000088519.1"";"	ENST00000431096.1	MIR205HG	Antisense	ENSEMBL
p42033_v4	0.99998	0.0640346	6.32494	up	125.864	140	112.229	136.908	5.7523	239.648	7.32867	21.3698	-1.5399	-1.55759	-1.88874	-1.15464	-5.8891	-0.797516	-5.50141	-4.59706	Not Detected	Detected	Detected	Detected	Detected	Not Detected	Not Detected	Detected	0	p42033_v4	CCTGAGACGCGGTTTTGTAACCAAAATTTAAAGTAAAGAAAACTGAAGTTTTGCTAGCAA	XR_428751.1	chr10	-	52822338	52834153	52822338	52822338	3	"52822338,52828244,52834073,"	"52822690,52828312,52834153,"	none					RefSeq
p36031_v4	0.99998	0.0926772	1.80557	up	3554.41	4290.35	3561.87	2341.63	925.059	3727.58	2454.76	1804.23	3.27977	3.38	3.09938	2.94159	1.44016	3.16174	2.88641	1.80261	Detected	Detected	Detected	Detected	Detected	Detected	Detected	Detected	0	p36031_v4	ACCTCAGCCTGCCTAGTACTGGGACTACAGAAACATCAAATATATTCAGCTCCCGTCTCT	TCONS_00006546	3	-	80810190	80819504	80819504	80819504	3	"80810190,80810608,80818909,"	"80810356,80810724,80819504,"	XLOC_003167	Gene_id=XLOC_003167;Gene_name=linc-ROBO1-3;Transcript_id=TCONS_00006546;Transcript_name=linc-ROBO1-3;	XLOC_003167		Intergenic	HumanLincRNACatalog
p6553	0.99998	0.0941585	1.54336	up	160.28	217.546	360.184	166.379	85.1981	141.025	178.652	218.955	-1.19117	-0.921701	-0.206445	-0.873377	-2.00049	-1.56248	-0.893946	-1.24007	Detected	Detected	Detected	Detected	Detected	Detected	Detected	Detected	0	p6553	TTCTCTGCAATGTCCAGGGTGCAAGTTCAAATTCCAGAATCCTTTAGAAACTTACCCCCA	ENST00000564809.1	16	+	84627998	84630432	84630432	84630432	1	"84627998,"	"84630432,"	ENSG00000261471.1	"gene_id ""ENSG00000261471.1""; transcript_id ""ENST00000564809.1""; gene_type ""antisense""; gene_status ""NOVEL""; gene_name ""RP11-61F12.1""; transcript_type ""antisense""; transcript_status ""KNOWN""; transcript_name ""RP11-61F12.1-001""; level 2; tag ""basic""; havana_gene ""OTTHUMG00000176769.1""; havana_transcript ""OTTHUMT00000433653.1"";"	ENST00000564809.1		Intronic	ENSEMBL
p25530	0.99998	0.0710484	1.53478	up	134.929	92.1288	95.2363	121.231	72.4397	73.8891	47.3138	130.345	-1.43956	-2.1613	-2.1256	-1.33009	-2.23453	-2.495	-2.81077	-1.98837	Detected	Detected	Detected	Detected	Detected	Detected	Detected	Detected	0	p25530	AATCATGGCAACAGGACTTTTAGAAGCACGTCCTCTGAAAGCCATTTTCTGCCTGTGGTT	NR_038207.1	8	+	96281063	96822371	96822371	96822371	3	"96281063,96444853,96822246,"	"96281118,96445008,96822371,"	LOC100616530	"ID=rna19045;Name=NR_038207.1;Parent=gene16109;Dbxref=GeneID:100616530,Genbank:NR_038207.1;gbkey=misc_RNA;product=tospeak%2C transcript variant 7;transcript_id=NR_038207.1|ID=gene16109;Name=LOC100616530;Dbxref=GeneID:100616530;description=tospeak;gbkey=Gene;gene=LOC100616530"	UCSC:uc022ayu.1		Antisense	RefSeq		"ENST00000286688, ENST00000286688"
p25612	0.99998	0.0856128	1.55846	up	392.539	438.579	604.952	512.737	471.055	310.421	263.89	299.375	0.101069	0.0898142	0.541642	0.750368	0.466511	-0.424207	-0.331164	-0.788747	Detected	Detected	Detected	Detected	Detected	Detected	Detected	Detected	0	p25612	AAGTAGGCATCCAGTATCTGCCCACACCAGTTTTAGTGAGAGTACATATGGAGACACTAC	XR_110933.2	X	-	3772389	3804591	3804591	3804591	4	"3772389,3784962,3799805,3804555,"	"3772968,3785847,3800511,3804591,"	LOC441528	"ID=rna42715;Name=XR_110933.2;Parent=gene35215;Dbxref=GeneID:441528,Genbank:XR_110933.2;gbkey=misc_RNA;product=uncharacterized LOC441528;transcript_id=XR_110933.2|ID=gene35215;Name=LOC441528;Dbxref=GeneID:441528;gbkey=Gene;gene=LOC441528"	XR_110933.2		Intergenic	RefSeq
p14070	0.99998	0.0361071	1.50087	up	1762.52	1147.14	1897.16	873.083	905.446	972.684	816.858	1170.74	2.2678	1.47694	2.19059	1.51827	1.40924	1.22354	1.29898	1.17865	Detected	Detected	Detected	Detected	Detected	Detected	Detected	Detected	0	p14070	AATCTTGAAGGTATGGATAAGGCCCTGAGTCATCTTCCTGAGCTGAATGATAGTTAAGCT	ENST00000436899.1	6	-	131909	144885	144885	144885	3	"131909,140210,144535,"	"132117,140379,144885,"	ENSG00000170590.4	"gene_id ""ENSG00000170590.4""; transcript_id ""ENST00000436899.1""; gene_type ""lincRNA""; gene_status ""NOVEL""; gene_name ""LINC00266-3""; transcript_type ""lincRNA""; transcript_status ""KNOWN""; transcript_name ""LINC00266-3-001""; level 1; tag ""mRNA_end_NF""; tag ""basic""; tag ""exp_conf""; havana_gene ""OTTHUMG00000014109.2""; havana_transcript ""OTTHUMT00000039617.2"";"	ENST00000436899.1	LINC00266-3	Intergenic	ENSEMBL
p40253_v4	0.99998	0.0681295	1.65201	up	125.515	159.365	113.608	58.7999	70.0195	56.9649	42.8554	133.934	-1.5439	-1.37069	-1.87112	-2.37397	-2.28355	-2.87029	-2.95355	-1.94918	Detected	Detected	Detected	Detected	Detected	Detected	Detected	Detected	0	p40253_v4	TTCAGGACTGAAGACAACAGCTCCACGATGAAACCAAAGCACAAAGAGAGAAAGAAAAGA	XR_241611.2	chr3	+	165208981	165215766	165208981	165208981	3	"165208981,165213008,165215731,"	"165209054,165213054,165215766,"	none					RefSeq
p1434	0.99998	0.062233	1.97847	up	129.483	326.785	114.65	189.274	87.5565	114.867	47.5772	159.825	-1.499	-0.334683	-1.85794	-0.687376	-1.9611	-1.85848	-2.80276	-1.69421	Detected	Detected	Detected	Detected	Detected	Detected	Detected	Detected	0	p1434	GCCTACAGCATTTTTTATTAGTAAATCCAGAGGACGTGTTATATAAAGTGTAAGACAACC	ENST00000417805.1	1	+	234782034	234796670	234796670	234796670	4	"234782034,234790971,234791853,234795879,"	"234782251,234791210,234791979,234796670,"	ENSG00000228044.2	"gene_id ""ENSG00000228044.2""; transcript_id ""ENST00000417805.1""; gene_type ""processed_transcript""; gene_status ""NOVEL""; gene_name ""RP4-781K5.4""; transcript_type ""processed_transcript""; transcript_status ""KNOWN""; transcript_name ""RP4-781K5.4-001""; level 2; tag ""basic""; havana_gene ""OTTHUMG00000037980.1""; havana_transcript ""OTTHUMT00000092701.1"";"	ENCODE_435_1373;TCONS_00000069;XLOC_000624;TCONS_00000421;XLOC_000624;TCONS_00000422;XLOC_000624		Intergenic	ENSEMBL
p11452	0.99998	0.0693302	1.52293	up	512.896	399.893	539.852	438.22	443.922	244.455	278.762	380.527	0.486901	-0.0434093	0.377384	0.523806	0.380923	-0.768862	-0.252069	-0.442704	Detected	Detected	Detected	Detected	Detected	Detected	Detected	Detected	0	p11452	GGAGAGGCTAGATTAGGAATTCTTTGATTTGGGATCACGAAAATGAAGTATCCATATTTT	ENST00000595232.1	3	-	107099490	107101007	107101007	107101007	2	"107099490,107100769,"	"107099555,107101007,"	ENSG00000239828.2	"gene_id ""ENSG00000239828.2""; transcript_id ""ENST00000595232.1""; gene_type ""lincRNA""; gene_status ""NOVEL""; gene_name ""RP11-446H18.5""; transcript_type ""lincRNA""; transcript_status ""KNOWN""; transcript_name ""RP11-446H18.5-010""; level 2; havana_gene ""OTTHUMG00000159172.2""; havana_transcript ""OTTHUMT00000461634.1"";"	ENST00000595232.1		Intergenic	ENSEMBL
p10540	0.99998	0.0228845	1.69547	up	4194.91	2911.57	2535.44	1732.57	1800.03	1570.31	1348.43	2173.89	3.5188	2.8207	2.60899	2.50699	2.40056	1.91454	2.02211	2.07151	Detected	Detected	Detected	Detected	Detected	Detected	Detected	Detected	0	p10540	AAGAAATCAAAGGCATAAAGAACTCACAGCACAAGTCCAAAGTCTGATCAGCGAGCAGGC	ENST00000426012.1	20	+	19780216	19790319	19790319	19790319	2	"19780216,19789817,"	"19780391,19790319,"	ENSG00000233895.1	"gene_id ""ENSG00000233895.1""; transcript_id ""ENST00000426012.1""; gene_type ""lincRNA""; gene_status ""NOVEL""; gene_name ""RP1-122P22.2""; transcript_type ""lincRNA""; transcript_status ""KNOWN""; transcript_name ""RP1-122P22.2-003""; level 2; tag ""basic""; havana_gene ""OTTHUMG00000031992.1""; havana_transcript ""OTTHUMT00000078206.1"";"	ENCODE_1112_677;TCONS_00027907;XLOC_013475		Intergenic	ENSEMBL	ENST00000432334
p2191	0.99998	0.0517692	1.50888	up	780.752	552.545	813.837	826.351	524.328	622.734	361.939	604.402	1.0931	0.423069	0.969561	1.4389	0.621086	0.580183	0.124646	0.224807	Detected	Detected	Detected	Detected	Detected	Detected	Detected	Detected	0	p2191	AGTGTTCTTTTCAAAGGTGACAGAGGCCCCCTCATGGTATTGTTTCATGATCAAGGTCGA	ENST00000527288.1	11	-	12282972	12284720	12284720	12284720	2	"12282972,12284267,"	"12283019,12284720,"	ENSG00000254680.1	"gene_id ""ENSG00000254680.1""; transcript_id ""ENST00000527288.1""; gene_type ""antisense""; gene_status ""NOVEL""; gene_name ""RP11-265D17.2""; transcript_type ""antisense""; transcript_status ""KNOWN""; transcript_name ""RP11-265D17.2-001""; level 2; tag ""basic""; havana_gene ""OTTHUMG00000165779.1""; havana_transcript ""OTTHUMT00000386174.1"";"	ENST00000527288.1		Antisense	ENSEMBL
p13324	0.99998	0.0823674	1.86728	up	101.332	148.572	81.3562	31.7666	52.0378	43.3038	27.2955	66.4005	-1.85268	-1.47186	-2.35285	-3.26227	-2.71175	-3.26587	-3.60437	-2.96144	Detected	Detected	Detected	Not Detected	Detected	Not Detected	Detected	Detected	0	p13324	ATCCAGTTGGTCTGACTGGTCATTATCTGTTTTGTAAAACTTCCCAAACAACTCATCAAT	ENST00000506976.1	5	-	103966087	104109523	104109523	104109523	3	"103966087,104098980,104109433,"	"103966357,104099084,104109523,"	ENSG00000251574.2	"gene_id ""ENSG00000251574.2""; transcript_id ""ENST00000506976.1""; gene_type ""lincRNA""; gene_status ""PUTATIVE""; gene_name ""RP11-6N13.1""; transcript_type ""lincRNA""; transcript_status ""PUTATIVE""; transcript_name ""RP11-6N13.1-001""; level 2; havana_gene ""OTTHUMG00000163701.2""; havana_transcript ""OTTHUMT00000371855.1"";"	ENST00000506976.1		Intergenic	ENSEMBL
p23037	0.99998	0.065326	1.97419	up	62.945	90.4462	62.261	25.3738	46.5329	25.0878	16.304	39.6995	-2.5396	-2.18789	-2.73878	-3.58644	-2.87306	-4.05338	-4.3478	-3.70351	Detected	Not Detected	Detected	Not Detected	Detected	Not Detected	Detected	Detected	0	p23037	TGAATGAGCTCCTCACTGTAATTGATGGCATTTCCTGAAATGGCTGCGATCATTAGGGCT	TCONS_00010757	5	+	104079735	104099084	104099084	104099084	2	"104079735,104098976,"	"104079888,104099084,"	XLOC_004497	Gene_id=XLOC_004497;Gene_name=linc-FER-4;Transcript_id=TCONS_00010757;Transcript_name=linc-FER-4;	XLOC_004497		Intergenic	HumanLincRNACatalog
p16062	0.99998	0.0161848	1.88453	up	43.8588	55.6379	42.1438	27.2788	27.6426	19.6389	13.5586	38.5625	-3.06083	-2.88888	-3.30179	-3.482	-3.62442	-4.40665	-4.61382	-3.74543	Not Detected	Not Detected	Detected	Not Detected	Detected	Not Detected	Detected	Detected	0	p16062	ATTTGGGAGGAAGTGGAACCAAAGCAGATCCTATCCAAGGTGAATGGCAAGCAGCTATAT	ENST00000521139.1	8	+	20207766	20230280	20230280	20230280	5	"20207766,20217236,20221114,20227960,20230036,"	"20207906,20217291,20221341,20228053,20230280,"	ENSG00000253164.1	"gene_id ""ENSG00000253164.1""; transcript_id ""ENST00000521139.1""; gene_type ""lincRNA""; gene_status ""NOVEL""; gene_name ""RP11-563N12.2""; transcript_type ""lincRNA""; transcript_status ""KNOWN""; transcript_name ""RP11-563N12.2-001""; level 2; tag ""basic""; havana_gene ""OTTHUMG00000163746.1""; havana_transcript ""OTTHUMT00000375137.1"";"	ENST00000521139.1		Intergenic	ENSEMBL
p758	0.99998	0.0493573	1.55912	up	1894.39	1174.75	2119.08	822.016	768.528	993.939	860.604	1273.5	2.37189	1.51125	2.35019	1.43132	1.17271	1.25472	1.37425	1.30002	Detected	Detected	Detected	Detected	Detected	Detected	Detected	Detected	0	p758	CCATCACTGTGTAGTTAATTGTAGACTAGGTAATTTTAACTTTGTGATTTATTGCCGGAG	ENST00000455464.2	1	+	322077	342806	342806	342806	3	"322077,334128,342391,"	"322228,334297,342806,"	ENSG00000237094.5	"gene_id ""ENSG00000237094.5""; transcript_id ""ENST00000455464.2""; gene_type ""lincRNA""; gene_status ""NOVEL""; gene_name ""RP4-669L17.10""; transcript_type ""lincRNA""; transcript_status ""KNOWN""; transcript_name ""RP4-669L17.10-009""; level 2; havana_gene ""OTTHUMG00000156968.4""; havana_transcript ""OTTHUMT00000346907.2"";"	ENST00000455464.2		Intergenic	ENSEMBL
p37081_v4	0.99998	0.0423619	1.66031	up	296.745	247.305	282.436	317.963	240.693	193.419	136.905	173.65	-0.302542	-0.736731	-0.557254	0.0610104	-0.502189	-1.10671	-1.27793	-1.57452	Detected	Detected	Detected	Detected	Detected	Detected	Detected	Detected	0	p37081_v4	GTCTGTCTCATACCCAACCAGATTTCAGTGGAGTGAAGTTCAGGAGGCATGGAGCTGACA	ENST00000384891.1	chr1	+	209605477	209605587	209605587	209605587	1	"209605477,"	"209605587,"	ENSG00000230937.5	"gene_id ""ENSG00000230937.5""; transcript_id ""ENST00000384891.1""; gene_type ""lincRNA""; gene_status ""KNOWN""; gene_name ""MIR205HG""; transcript_type ""miRNA""; transcript_status ""KNOWN""; transcript_name ""MIR205HG-202""; level 3; tag ""basic""; havana_gene ""OTTHUMG00000036267.4"";"				ENSEMBL
p8319	0.99998	0.0146202	1.63972	up	75.7019	114.102	67.9033	67.5571	44.8014	65.8943	33.0799	71.6284	-2.27336	-1.8527	-2.61363	-2.17367	-2.92777	-2.66021	-3.32707	-2.8521	Detected	Detected	Detected	Detected	Detected	Not Detected	Detected	Detected	0	p8319	TTCCCAGTGAGCATTGTACATTTGTGGATATTAAATCTTTGGCAAAGTCATTTACCTGGG	ENST00000590657.1	19	-	36803968	36806639	36806639	36806639	1	"36803968,"	"36806639,"	ENSG00000232677.2	"gene_id ""ENSG00000232677.2""; transcript_id ""ENST00000590657.1""; gene_type ""lincRNA""; gene_status ""NOVEL""; gene_name ""LINC00665""; transcript_type ""lincRNA""; transcript_status ""KNOWN""; transcript_name ""LINC00665-007""; level 2; havana_gene ""OTTHUMG00000048145.3""; havana_transcript ""OTTHUMT00000452525.1"";"	uc002ods.1;UCSC_2880_2671	LINC00665	Intergenic	ENSEMBL	ENST00000427868
p40444_v4	0.99998	0.00952076	1.65322	up	350.253	290.332	230.208	283.131	143.723	195.059	154.186	261.956	-0.0633669	-0.505322	-0.852242	-0.10638	-1.24609	-1.09453	-1.10643	-0.981376	Detected	Detected	Detected	Detected	Detected	Detected	Detected	Detected	0	p40444_v4	TGAAAGTACAACAAAGTGCAGTGGTAGTCACTGAGTGTTCAGCCATGCTGGGTCATCAAA	XR_427580.1	chr4	+	119561913	119582082	119561913	119561913	3	"119561913,119578176,119582004,"	"119561999,119578281,119582082,"	none					RefSeq
p37762_v4	0.99998	0.00819915	1.5472	up	1863.04	1307.92	1867.6	1094.73	936.317	1049.57	916.749	1231.49	2.34782	1.66618	2.16794	1.84466	1.45761	1.33329	1.46543	1.25163	Detected	Detected	Detected	Detected	Detected	Detected	Detected	Detected	0	p37762_v4	AAACTTGAAGGTATGGATAAGGCCCTGAGTCATCTTCCTGAGCTGAATGATAGTTAAGCT	ENST00000509192.1	chr5	+	180756241	180769214	180769214	180769214	3	"180756241,180760743,180769006,"	"180756591,180760912,180769214,"	ENSG00000250765.1	"gene_id ""ENSG00000250765.1""; transcript_id ""ENST00000509192.1""; gene_type ""lincRNA""; gene_status ""NOVEL""; gene_name ""AC138035.1""; transcript_type ""lincRNA""; transcript_status ""KNOWN""; transcript_name ""AC138035.1-001""; level 2; tag ""not_best_in_genome_evidence""; tag ""basic""; havana_gene ""OTTHUMG00000162985.1""; havana_transcript ""OTTHUMT00000371259.1"";"				ENSEMBL
p39954_v4	0.99998	0.0631304	2.91843	up	96.5083	125.947	74.987	36.5669	29.0487	12.992	14.3209	108.482	-1.92304	-1.71021	-2.47047	-3.05924	-3.55284	-5.00274	-4.53491	-2.25325	Not Detected	Not Detected	Detected	Detected	Detected	Not Detected	Detected	Detected	0	p39954_v4	ATAACGTATGGAGGTAATTGCAGCAAAGCACATCATCTGATCTTGAGAACCCAGCAGCCA	XR_241387.2	chr2	-	201294332	201342351	201294332	201294332	5	"201294332,201296227,201314098,201340825,201342267,"	"201294360,201296260,201314191,201340965,201342351,"	none					RefSeq
p1332	0.99998	0.0617485	1.65975	up	1992.2	1035.73	1595.55	994.657	533.724	1313.53	795.55	987.34	2.44453	1.32955	1.9408	1.70635	0.64671	1.65695	1.26085	0.932845	Detected	Detected	Detected	Detected	Detected	Detected	Detected	Detected	0	p1332	GCGAACAGCTTAACCACAGTGTTGAACTCCAGAGCCTCAGTAAACCGGACCAAGATCTCA	ENST00000414927.1	1	+	201862969	201869106	201869106	201869106	3	"201862969,201868300,201868857,"	"201863040,201868474,201869106,"	ENSG00000223774.1	"gene_id ""ENSG00000223774.1""; transcript_id ""ENST00000414927.1""; gene_type ""antisense""; gene_status ""NOVEL""; gene_name ""RP11-307B6.3""; transcript_type ""antisense""; transcript_status ""KNOWN""; transcript_name ""RP11-307B6.3-001""; level 2; tag ""basic""; havana_gene ""OTTHUMG00000035808.1""; havana_transcript ""OTTHUMT00000087099.1"";"	ENST00000414927.1		Antisense	ENSEMBL
p22091	0.99998	0.0500619	3.75118	up	63.3713	57.9744	45.8681	37.1292	5.8262	36.636	30.1185	6.27273	-2.52986	-2.82954	-3.17962	-3.03723	-5.87068	-3.5071	-3.46238	-6.36546	Not Detected	Not Detected	Detected	Detected	Detected	Not Detected	Not Detected	Detected	0	p22091	GAAAAGAGAAAACGCTACTTTGCTATCAATCCTGTATGGCCAGTGCACTGAGGCTCCTAA	TCONS_00006898	3	+	81042999	81145206	81145206	81145206	3	"81042999,81143783,81144262,"	"81043078,81143915,81145206,"	XLOC_002717	Gene_id=XLOC_002717;Gene_name=linc-CADM2-7;Transcript_id=TCONS_00006898;Transcript_name=linc-CADM2-7;	XLOC_002717		Intergenic	HumanLincRNACatalog
p28086	0.99998	0.0786949	1.52776	up	94.3479	128.512	74.0682	100.598	77.8862	70.6508	38.5254	99.8284	-1.9557	-1.68112	-2.48825	-1.59925	-2.12995	-2.55966	-3.10722	-2.37318	Detected	Detected	Detected	Detected	Detected	Detected	Detected	Detected	0	p28086	TTGTGTTGGTGTTTTAAAAACAAAAACAAAAACCGTGTTGGGGTCCTGACTGGGGGAGGG	nc-HOXD3-39	2	+	176844105	176846334	176846334	176846334	1	"176844105,"	"176846334,"	nc-HOXD3-39	transcript_type=TAR Transcripts	nc-HOXD3-39		Antisense	HOX Loci		ENST00000409660
p11638	0.99998	0.00145455	1.84391	up	135.882	175.999	122.81	132.933	76.4615	78.0718	59.7814	120.775	-1.42941	-1.22746	-1.75876	-1.19715	-2.15658	-2.41556	-2.47333	-2.09838	Detected	Detected	Detected	Detected	Detected	Detected	Detected	Detected	0	p11638	CTGCCATCTAAGATGAAAGAGTAGGAATTCTCACTTCTGCCACCAAAAACCAGGTCATCC	ENST00000425008.2	3	-	183524244	183526729	183526729	183526729	2	"183524244,183526517,"	"183525900,183526729,"	ENSG00000233885.2	"gene_id ""ENSG00000233885.2""; transcript_id ""ENST00000425008.2""; gene_type ""antisense""; gene_status ""NOVEL""; gene_name ""YEATS2-AS1""; transcript_type ""antisense""; transcript_status ""KNOWN""; transcript_name ""YEATS2-AS1-001""; level 2; tag ""basic""; havana_gene ""OTTHUMG00000156899.2""; havana_transcript ""OTTHUMT00000346515.2"";"	ENST00000425008.2	YEATS2-AS1	Antisense	ENSEMBL		ENST00000472593
p15809	0.99998	0.0700462	1.6123	up	24.8136	61.7595	61.1488	27.089	29.4943	25.2354	18.5718	34.6805	-3.88256	-2.73829	-2.76478	-3.49207	-3.53087	-4.04491	-4.15991	-3.89851	Not Detected	Not Detected	Detected	Detected	Detected	Not Detected	Detected	Detected	0	p15809	CTATGAAGAGGAGAGAATGAAAAAGCTCAGCTTACCAAGATGAATGCTCCTCTGATCTTG	ENST00000519655.2	8	-	90621637	90769955	90769955	90769955	7	"90621637,90623662,90624012,90627411,90640383,90641381,90769272,"	"90621723,90623699,90624218,90627534,90640528,90641499,90769955,"	ENSG00000251136.3	"gene_id ""ENSG00000251136.3""; transcript_id ""ENST00000519655.2""; gene_type ""processed_transcript""; gene_status ""NOVEL""; gene_name ""RP11-37B2.1""; transcript_type ""processed_transcript""; transcript_status ""KNOWN""; transcript_name ""RP11-37B2.1-001""; level 2; tag ""dotter_confirmed""; havana_gene ""OTTHUMG00000163788.3""; havana_transcript ""OTTHUMT00000375476.2"";"	ENST00000519655.2		Divergent	ENSEMBL
p21110	0.99998	0.0783197	1.58087	up	561.893	602.587	394.971	290.197	207.605	503.218	187.55	404.71	0.618531	0.548144	-0.0734339	-0.0708189	-0.715545	0.272751	-0.823828	-0.353813	Detected	Detected	Detected	Detected	Detected	Detected	Detected	Detected	0	p21110	TTCTGTGCTGGGAAAAGGCAAGTCAAGCCCAACTCTTCTTTTCTGGAGCTCTATTATCCT	TCONS_00004778	2	+	46656286	46667434	46667434	46667434	3	"46656286,46657314,46667265,"	"46656418,46657342,46667434,"	XLOC_001455	Gene_id=XLOC_001455;Gene_name=linc-LOC388946-1;Transcript_id=TCONS_00004778;Transcript_name=linc-LOC388946-1;	XLOC_001455		Intergenic	HumanLincRNACatalog
p39207_v4	0.99998	0.0377913	1.75503	up	379.705	265.707	156.47	203.951	115.194	146.602	120.431	212.944	0.0531139	-0.633186	-1.40929	-0.57963	-1.56532	-1.50653	-1.46289	-1.28023	Detected	Detected	Detected	Detected	Detected	Detected	Detected	Detected	0	p39207_v4	TCCTCCCAAGTCTGCACATGGTCATGCATTAAATATTAATGAGCATCTTCTCTCTATCAG	XR_426574.1	chr1	-	254959	267271	254959	254959	3	"254959,259016,267095,"	"255283,259121,267271,"	none					RefSeq
RNA95292|RNS_374_174	0.99998	0.0619695	1.59897	up	3357.08	2074.04	2032.17	2158.64	1333.39	1528.44	979.642	2986.69	3.19737	2.33135	2.28977	2.8242	1.96764	1.87556	1.56115	2.52977	Detected	Detected	Detected	Detected	Detected	Detected	Detected	Detected	0	RNA95292|RNS_374_174	ACACTAGGCCACCCAGCCGGCCAAGCATTCTTGCAACCTGGGGTCCATAGGAGCTGGGAA	RNA95292|RNS_374_174															http://research.imb.uq.edu.au/rnadb/NoncodingRNASearchV2.zip
p36280_v4	0.99998	0.0758579	1.87216	up	684.044	1824.57	1441.34	1227	583.803	754.025	338.289	1539.75	0.902324	2.14646	1.79416	2.00921	0.776097	0.856179	0.0271549	1.57392	Detected	Detected	Detected	Detected	Detected	Detected	Detected	Detected	0	p36280_v4	TGGGCAAAATAAATAATGAGATTGTTACAGCAACCTGATTTTTGAAAAGAAAAAAGGAAC	TCONS_00016470	9	-	118650453	118667208	118667208	118667208	2	"118650453,118666649,"	"118650759,118667208,"	XLOC_007836	Gene_id=XLOC_007836;Gene_name=linc-TNC-3;Transcript_id=TCONS_00016470;Transcript_name=linc-TNC-3;	XLOC_007836		Intergenic	HumanLincRNACatalog
p35918_v4	0.99998	0.0941548	1.61714	up	158.884	186.906	182.089	181.557	54.827	182.705	87.773	208.359	-1.20379	-1.14071	-1.19054	-0.747429	-2.63643	-1.18892	-1.91925	-1.31163	Detected	Detected	Detected	Detected	Detected	Detected	Detected	Detected	0	p35918_v4	CGCCACGGATGCCCCTTGCAGTTATGGAAGCTTCCCTGACCAGAGGTCGTTTTGAGTTTC	TCONS_00004490	2	-	169283983	169285565	169285565	169285565	2	"169283983,169285453,"	"169284165,169285565,"	XLOC_002384	Gene_id=XLOC_002384;Gene_name=linc-STK39-3;Transcript_id=TCONS_00004490;Transcript_name=linc-STK39-3;	XLOC_002384		Intergenic	HumanLincRNACatalog
p41694_v4	0.99998	0.0268937	1.55822	up	163.98	116.975	110.763	90.543	85.4104	91.0929	65.2947	81.9699	-1.15825	-1.81682	-1.9077	-1.75118	-1.9969	-2.19302	-2.34606	-2.65754	Detected	Detected	Detected	Detected	Detected	Detected	Detected	Detected	0	p41694_v4	GAAACACTGGATCTAAAGCTGAAACAGGCTTTTAAAAAGATTTGCACAATACATCCTTCA	XR_242523.1	chr9	+	3667697	3690889	3667697	3667697	4	"3667697,3671473,3674410,3690836,"	"3668408,3671645,3674648,3690889,"	none					RefSeq
p42456_v4	0.99998	0.0244146	1.69413	up	85.7053	87.9369	80.3736	45.8848	37.4317	73.3815	29.316	53.4745	-2.09431	-2.22848	-2.37039	-2.73176	-3.18705	-2.50494	-3.50134	-3.27378	Detected	Detected	Detected	Detected	Detected	Not Detected	Detected	Detected	0	p42456_v4	ACCAAGCAGAGAAGCCATGCAGAGATGAGAAAGGTGAAAGCCATGAAACCATGTTAAGCA	XR_245976.1	chr12	+	47808744	47813962	47808744	47808744	2	"47808744,47813704,"	"47809015,47813962,"	none					RefSeq
p29225	0.99998	0.00325168	1.52445	up	193.337	223.357	169.57	149.691	106.377	160.524	97.5274	155.523	-0.920644	-0.883674	-1.2933	-1.02586	-1.6802	-1.37565	-1.76722	-1.73357	Detected	Detected	Detected	Detected	Detected	Detected	Detected	Detected	0	p29225	ACCTTTCTGAAGTTTTCTAGTCCCTCCTTTTTGTTTGTGGTCCTTAAAGCCCAGCCCCAT	ENST00000591116.1	19	+	37742823	37756375	37756375	37756375	6	"37742823,37746800,37747628,37753256,37753443,37756187,"	"37743084,37746884,37747716,37753336,37753557,37756375,"	ENSG00000226686.2	"gene_id ""ENSG00000226686.2""; transcript_id ""ENST00000591116.1""; gene_type ""lincRNA""; gene_status ""NOVEL""; gene_name ""AC012309.5""; transcript_type ""lincRNA""; transcript_status ""KNOWN""; transcript_name ""AC012309.5-003""; level 2; havana_gene ""OTTHUMG00000048167.2""; havana_transcript ""OTTHUMT00000458183.1"";"	ENST00000591116.1		Intergenic	ENSEMBL
p11851	0.99998	0.0774665	1.78322	up	180.372	165.352	145.596	207.703	59.4719	124.683	156.759	97.9266	-1.02079	-1.31748	-1.51321	-0.553325	-2.5191	-1.74017	-1.08255	-2.40093	Detected	Detected	Detected	Detected	Detected	Detected	Detected	Detected	0	p11851	CACAGGAGCAATGAGTGGCAATACAGTGCTTTCTAATGCAACCTACTTTAAAAGGTAAAC	ENST00000496640.2	3	+	67718670	67801093	67801093	67801093	6	"67718670,67720239,67721252,67797194,67800276,67800837,"	"67718701,67720333,67721428,67797381,67800394,67801093,"	ENSG00000241316.2	"gene_id ""ENSG00000241316.2""; transcript_id ""ENST00000496640.2""; gene_type ""processed_transcript""; gene_status ""NOVEL""; gene_name ""RP11-81N13.1""; transcript_type ""processed_transcript""; transcript_status ""KNOWN""; transcript_name ""RP11-81N13.1-003""; level 2; havana_gene ""OTTHUMG00000158739.2""; havana_transcript ""OTTHUMT00000351992.2"";"	ENST00000496640.2		Intergenic	ENSEMBL
p25194	0.99998	0.0104579	1.60392	up	1573.07	1030.43	1604.42	902.972	774.655	864.734	688.362	982.022	2.10375	1.32215	1.9488	1.56683	1.18417	1.05382	1.05207	0.925054	Detected	Detected	Detected	Detected	Detected	Detected	Detected	Detected	0	p25194	TCTAAGAGCAAACTTGAAGGTATGGATAAGGCCCTGAGTCATCTTCCTGAGCTGAATGAT	NR_040415.1	20	+	62921737	62934707	62934707	62934707	3	"62921737,62926243,62934503,"	"62922087,62926412,62934707,"	LINC00266-1	"ID=rna41038;Name=NR_040415.1;Parent=gene33813;Dbxref=GeneID:140849,Genbank:NR_040415.1,HGNC:16202;gbkey=misc_RNA;product=long intergenic non-protein coding RNA 266-1;transcript_id=NR_040415.1|ID=gene33813;Name=LINC00266-1;Dbxref=GeneID:140849,HGNC:16202;description=long intergenic non-protein coding RNA 266-1;gbkey=Gene;gene=LINC00266-1;gene_synonym=bA476I15.3,C20orf69,NCRNA00266,NCRNA00266-1"	UCSC:uc002yio.1		Intergenic	RefSeq
p43475_v4	0.99998	0.0746166	2.21156	up	60.9832	86.9667	59.731	22.571	28.7487	29.9814	8.85872	49.9551	-2.58528	-2.24449	-2.79863	-3.7553	-3.56781	-3.79629	-5.22786	-3.372	Not Detected	Not Detected	Detected	Not Detected	Detected	Not Detected	Detected	Detected	0	p43475_v4	ATCAAATCGGGAGCATCTGAAAACTGCTACCAGCCAAAGTAAAATGACAGGAGCTGAACA	XR_430058.1	chr18	+	9613297	9619359	9613297	9613297	2	"9613297,9619192,"	"9613708,9619359,"	none					RefSeq
p7206	0.99998	0.0764589	1.81697	up	25.5336	49.9653	51.4425	41.6041	20.3257	17.1288	15.1984	60.4197	-3.84129	-3.04403	-3.01415	-2.87305	-4.06801	-4.60394	-4.44911	-3.09761	Not Detected	Not Detected	Detected	Detected	Not Detected	Not Detected	Detected	Detected	0	p7206	CAACAGGATATTCACAGGAGGACTGGAATAAAACGAAATTTCCAGTGAAAAAGATTACTC	ENST00000577569.1	17	+	16557217	16558101	16558101	16558101	2	"16557217,16557397,"	"16557284,16558101,"	ENSG00000264765.1	"gene_id ""ENSG00000264765.1""; transcript_id ""ENST00000577569.1""; gene_type ""lincRNA""; gene_status ""NOVEL""; gene_name ""RP11-92B11.4""; transcript_type ""lincRNA""; transcript_status ""KNOWN""; transcript_name ""RP11-92B11.4-001""; level 2; tag ""basic""; havana_gene ""OTTHUMG00000178960.1""; havana_transcript ""OTTHUMT00000444121.1"";"	ENST00000577569.1		Divergent	ENSEMBL
p27982	0.99998	0.0884699	1.59761	up	260.703	252.215	161.064	162	206.292	114.612	91.5292	155.301	-0.48936	-0.708371	-1.36755	-0.91186	-0.724696	-1.86167	-1.8588	-1.73563	Detected	Detected	Detected	Detected	Detected	Detected	Detected	Detected	0	p27982	TGAAAAACCTAGAGGCATACAGGCCAAACAGAAAAACCTACAGAGAGCATCCAAGAGTCC	nc-HOXB2-163	17	+	43980814	43981023	43981023	43981023	1	"43980814,"	"43981023,"	nc-HOXB2-163	transcript_type=TAR Transcripts	nc-HOXB2-163		Intronic	HOX Loci
p40470_v4	0.99998	0.0832839	1.63803	up	178.822	92.1394	73.5626	74.6098	45.2413	86.4833	52.6124	77.8709	-1.03324	-2.16113	-2.49813	-2.03041	-2.91367	-2.26794	-2.65763	-2.73154	Detected	Detected	Detected	Detected	Detected	Detected	Detected	Detected	0	p40470_v4	TCAGGAGTATGATGGCCAATGGATCCAAAACCTATCCTATATCTACATGTTGGTGGCCAC	XR_427601.1	chr4	+	129434116	129440617	129434116	129434116	4	"129434116,129434715,129437011,129439910,"	"129434139,129434781,129437153,129440617,"	none					RefSeq
p13810	0.99998	0.0979935	1.71542	up	227.332	254.345	121.792	210.218	113.407	110.426	166.52	104.619	-0.686964	-0.696238	-1.77076	-0.535966	-1.58787	-1.91535	-0.995404	-2.30556	Detected	Detected	Detected	Detected	Detected	Detected	Detected	Detected	0	p13810	GCAAATTATATTACACATTGGACACATCCTAAATGATGCAAGGTTGCTAATTCTCTCTGT	ENST00000514769.1	5	+	103415611	103441104	103441104	103441104	5	"103415611,103416608,103417580,103439874,103441060,"	"103415825,103416742,103417648,103439988,103441104,"	ENSG00000251026.1	"gene_id ""ENSG00000251026.1""; transcript_id ""ENST00000514769.1""; gene_type ""lincRNA""; gene_status ""NOVEL""; gene_name ""RP11-138J23.1""; transcript_type ""lincRNA""; transcript_status ""KNOWN""; transcript_name ""RP11-138J23.1-001""; level 2; tag ""basic""; havana_gene ""OTTHUMG00000162778.1""; havana_transcript ""OTTHUMT00000370380.1"";"	ENST00000514769.1		Intergenic	ENSEMBL
p25129	0.99998	0.00627675	1.91175	up	46.6276	51.4747	41.3798	45.7025	23.8894	18.3469	23.6708	41.7988	-2.97251	-3.00109	-3.32818	-2.7375	-3.83494	-4.50483	-3.80992	-3.62917	Not Detected	Not Detected	Detected	Detected	Detected	Not Detected	Detected	Not Detected	0	p25129	CAGTGGGACCCTAAGAAATGCACTTCAGTTTCCTTTTATGTAAAATGGTGGTAAAATTAA	NR_026984.1	2	-	86247338	86250991	86250991	86250991	1	"86247338,"	"86250991,"	LOC90784	"ID=rna5584;Name=NR_026984.1;Parent=gene4366;Dbxref=GeneID:90784,Genbank:NR_026984.1;gbkey=misc_RNA;product=uncharacterized LOC90784;transcript_id=NR_026984.1|ID=gene4366;Name=LOC90784;Dbxref=GeneID:90784;description=uncharacterized LOC90784;gbkey=Gene;gene=LOC90784"	UCSC:uc010yta.1		Intergenic	RefSeq	ENST00000263857
p29388	0.99998	0.0890599	1.54073	up	322.248	308.552	230.912	288.935	198.206	129.683	237.345	246.254	-0.183594	-0.417509	-0.847834	-0.0771074	-0.782384	-1.68344	-0.484112	-1.07055	Detected	Detected	Detected	Detected	Detected	Detected	Detected	Detected	0	p29388	GCAGATGACCAAAGCAATTGACTTGGCCAAGAAAAGGTAAGGTAAATAAACATTTTTCAA	ENST00000307533.6	4	+	6675177	6677774	6677774	6677774	2	"6675177,6676719,"	"6676433,6677774,"	ENSG00000170846.11	"gene_id ""ENSG00000170846.11""; transcript_id ""ENST00000307533.6""; gene_type ""processed_transcript""; gene_status ""NOVEL""; gene_name ""AC093323.3""; transcript_type ""processed_transcript""; transcript_status ""KNOWN""; transcript_name ""AC093323.3-001""; level 2; tag ""basic""; havana_gene ""OTTHUMG00000125505.4""; havana_transcript ""OTTHUMT00000246832.2"";"	ENST00000307533.6		Intergenic	ENSEMBL		ENST00000513179
p16683	0.99998	0.0180318	1.67034	up	296.257	230.509	206.893	233.552	146.906	179.828	141.008	145.222	-0.304914	-0.838203	-1.0063	-0.384104	-1.21449	-1.21182	-1.23532	-1.83244	Detected	Detected	Detected	Detected	Detected	Detected	Detected	Detected	0	p16683	TCATTAAGCTGCCTCTTTCTCCTGAAATTGGATTGGGATTCCAGGACACCTCTCAACCTA	ENST00000423112.2	9	+	3526722	3671634	3671634	3671634	6	"3526722,3546777,3568793,3602522,3606692,3671476,"	"3526777,3546912,3568889,3602584,3606738,3671634,"	ENSG00000232104.2	"gene_id ""ENSG00000232104.2""; transcript_id ""ENST00000423112.2""; gene_type ""lincRNA""; gene_status ""NOVEL""; gene_name ""RP11-509J21.1""; transcript_type ""lincRNA""; transcript_status ""KNOWN""; transcript_name ""RP11-509J21.1-001""; level 2; tag ""basic""; havana_gene ""OTTHUMG00000019457.2""; havana_transcript ""OTTHUMT00000051550.2"";"	ENST00000423112.2		Divergent	ENSEMBL
p20402	0.99998	0.0918985	1.75787	up	130.232	125.703	88.8415	73.7773	80.5351	52.8589	78.7806	42.7602	-1.49068	-1.713	-2.22587	-2.0466	-2.08169	-2.97822	-2.07519	-3.59636	Detected	Detected	Detected	Detected	Detected	Detected	Detected	Detected	0	p20402	GGATGAGGGAACCTCTCCAGTTTCAATATTATCCAACCACGTTGATCACTTAAGAAAAAG	TCONS_00026472	18	-	27737535	27755955	27755955	27755955	2	"27737535,27755705,"	"27737566,27755955,"	XLOC_012800	Gene_id=XLOC_012800;Gene_name=linc-CDH2-1;Transcript_id=TCONS_00026472;Transcript_name=linc-CDH2-1;	XLOC_012800		Intergenic	HumanLincRNACatalog
p4020	0.99998	0.0867961	1.63526	up	60.3728	56.5605	54.2106	82.6928	47.2055	41.737	41.9787	33.031	-2.59979	-2.86516	-2.93853	-1.88202	-2.85236	-3.31903	-2.98337	-3.96881	Detected	Detected	Detected	Detected	Detected	Detected	Detected	Detected	0	p4020	CAGTAGCAGTGGTTCCTATAAGACAACAACTTCACTGTTCATTTTGTGCTAGTAGAATGG	ENST00000451826.1	13	-	38628056	38635590	38635590	38635590	3	"38628056,38633655,38635532,"	"38628306,38633845,38635590,"	ENSG00000223685.1	"gene_id ""ENSG00000223685.1""; transcript_id ""ENST00000451826.1""; gene_type ""lincRNA""; gene_status ""NOVEL""; gene_name ""LINC00571""; transcript_type ""lincRNA""; transcript_status ""KNOWN""; transcript_name ""LINC00571-002""; level 2; havana_gene ""OTTHUMG00000016755.1""; havana_transcript ""OTTHUMT00000044594.1"";"	ENCODE_1819_498	LINC00571	Intergenic	ENSEMBL
p4768	0.99998	0.00336987	1.52721	up	364.782	362.283	290.217	263.07	185.132	225.494	215.281	263.367	-0.00472927	-0.185906	-0.518047	-0.212404	-0.880831	-0.885347	-0.624879	-0.973628	Detected	Detected	Detected	Detected	Detected	Detected	Detected	Detected	0	p4768	ATAAAGTATAGTTTCTCAGCAATCTCATTGCCCAGTCTAGGCTTGGCAATCACCCTCCTG	ENST00000548087.1	14	+	29299452	29306923	29306923	29306923	3	"29299452,29301211,29306458,"	"29299708,29301266,29306923,"	ENSG00000258038.1	"gene_id ""ENSG00000258038.1""; transcript_id ""ENST00000548087.1""; gene_type ""lincRNA""; gene_status ""NOVEL""; gene_name ""CTD-2384A14.1""; transcript_type ""lincRNA""; transcript_status ""KNOWN""; transcript_name ""CTD-2384A14.1-003""; level 2; havana_gene ""OTTHUMG00000170368.1""; havana_transcript ""OTTHUMT00000408706.1"";"	ENST00000548087.1	CTD-2384A14.1	Intergenic	ENSEMBL
p26026	0.99998	0.0585903	1.60639	up	813.896	618.409	606.72	394.185	236.713	643.452	304.161	497.953	1.15308	0.585538	0.545852	0.371022	-0.526243	0.627399	-0.126267	-0.0546923	Detected	Detected	Detected	Detected	Detected	Detected	Detected	Detected	0	p26026	TTGTTCGACTCACTAGTCTTCTGTGGCTCTATGCGGTACTAAAGAGCAGAAGACAGAAGA	uc010wia.1	17	+	41381731	41382576	41382576	41382576	1	"41381731,"	"41382576,"	AK027091	"proteinID=;alignID=uc010wia.1;kgID=uc010wia.1;mRNA=AK027091;spID=;refseq=;protAcc=;description=Homo sapiens cDNA: FLJ23438 fis, clone HRC13275.;rfamAcc=;tRnaName=;"	UCSC_9872_845		Intergenic	UCSC
p3255	0.99998	0.0926317	1.54575	up	43.6594	58.7724	76.9717	31.8862	24.9837	57.1862	19.8751	49.5759	-3.0674	-2.80981	-2.43278	-3.25685	-3.77032	-2.86469	-4.06207	-3.38299	Not Detected	Detected	Detected	Detected	Detected	Not Detected	Detected	Detected	0	p3255	AAATCAGGAAATTTGCCAGAAGATGGCGAGCTGGGAAGAAATAAAACCAGGATTTGAGCC	ENST00000502700.2	12	-	67480557	67489334	67489334	67489334	4	"67480557,67485326,67488509,67489306,"	"67480728,67485408,67488637,67489334,"	ENSG00000257083.1	"gene_id ""ENSG00000257083.1""; transcript_id ""ENST00000502700.2""; gene_type ""lincRNA""; gene_status ""NOVEL""; gene_name ""RP11-123O10.3""; transcript_type ""lincRNA""; transcript_status ""KNOWN""; transcript_name ""RP11-123O10.3-003""; level 2; havana_gene ""OTTHUMG00000169070.1""; havana_transcript ""OTTHUMT00000402074.1"";"	ENST00000502700		Intergenic	ENSEMBL
RNA95045|RNS_127_194	0.99998	0.0853109	1.91178	up	218.025	276.122	168.588	103.426	58.4814	170.086	48.7922	206.622	-0.747272	-0.577717	-1.30168	-1.55925	-2.54333	-1.29217	-2.76638	-1.32371	Detected	Detected	Detected	Detected	Detected	Detected	Detected	Detected	0	RNA95045|RNS_127_194	TGAAGCAGGCCACAAAGAGAAACCTCGCAGTGGGTTCCGTTCACACCAGGTACCTTCGGT	RNA95045|RNS_127_194															http://research.imb.uq.edu.au/rnadb/NoncodingRNASearchV2.zip
p25398	0.99998	0.0300171	1.6719	up	42.7256	45.1014	45.4109	23.4122	22.9481	32.1581	12.8131	35.3875	-3.09859	-3.19178	-3.19407	-3.70252	-3.89294	-3.69518	-4.69541	-3.86939	Not Detected	Not Detected	Detected	Not Detected	Detected	Not Detected	Detected	Detected	0	p25398	GGAAGTCAAAGAACTCAGCAAGGGTAATACTTTTTGTCATAAAGGAAATTGGGGTTATAT	NR_073096.1	6	-	158535502	158589312	158589312	158589312	13	"158535502,158537216,158540060,158541456,158549139,158564087,158565330,158567813,158569896,158571484,158576346,158579304,158589171,"	"158536003,158537314,158540202,158541607,158549302,158564216,158565452,158567945,158569986,158571621,158576383,158579396,158589312,"	SERAC1	"ID=rna15669;Name=NR_073096.1;Parent=gene13111;Dbxref=GeneID:84947,Genbank:NR_073096.1,HGNC:21061,HPRD:10223,MIM:614725;gbkey=misc_RNA;product=serine active site containing 1%2C transcript variant 2;transcript_id=NR_073096.1|ID=gene13111;Name=SERAC1;Dbxref=GeneID:84947,HGNC:21061,HPRD:10223,MIM:614725;description=serine active site containing 1;gbkey=Gene;gene=SERAC1"	NR_073096.1		Antisense	RefSeq	"ENST00000367104, ENST00000367101"
p3956	0.99998	0.0220431	1.93397	up	75.2647	111.762	86.6366	51.9306	26.3686	49.3646	28.2584	93.8565	-2.28172	-1.88259	-2.26213	-2.55319	-3.69249	-3.07688	-3.55435	-2.46217	Detected	Detected	Detected	Detected	Detected	Not Detected	Detected	Detected	0	p3956	ATTCTCATCCTGCATTGATAGAACCACGTAGGCTGGTTCTAGGCTGTTTTCTGTGCAACA	ENST00000423575.1	13	-	21897407	21918984	21918984	21918984	3	"21897407,21904712,21918804,"	"21897841,21904797,21918984,"	ENSG00000224429.2	"gene_id ""ENSG00000224429.2""; transcript_id ""ENST00000423575.1""; gene_type ""lincRNA""; gene_status ""NOVEL""; gene_name ""LINC00422""; transcript_type ""lincRNA""; transcript_status ""KNOWN""; transcript_name ""LINC00422-003""; level 2; havana_gene ""OTTHUMG00000016541.2""; havana_transcript ""OTTHUMT00000044127.1"";"	ENST00000423575.1	LINC00422	Intergenic	ENSEMBL
p29548	0.99998	0.0230405	1.71966	up	4076.49	2547.99	3855.88	1578.94	1540.53	1768.24	1558.34	2173.85	3.47749	2.62826	3.21381	2.37304	2.17597	2.08581	2.23084	2.07148	Detected	Detected	Detected	Detected	Detected	Detected	Detected	Detected	0	p29548	GGGACTTTGATAAATTGCCTGCAATTCTGGCAGTATGAACTGCATATTAATTTCTCTCTT	ENST00000427373.1	Y	-	27524446	27540866	27540866	27540866	3	"27524446,27533063,27540772,"	"27525025,27533232,27540866,"	ENSG00000228786.1	"gene_id ""ENSG00000228786.1""; transcript_id ""ENST00000427373.1""; gene_type ""processed_transcript""; gene_status ""NOVEL""; gene_name ""LINC00266-4P""; transcript_type ""processed_transcript""; transcript_status ""KNOWN""; transcript_name ""LINC00266-4P-001""; level 2; tag ""basic""; havana_gene ""OTTHUMG00000045201.1""; havana_transcript ""OTTHUMT00000104946.1"";"	ENST00000427373.1	LINC00266-4P	Intergenic	ENSEMBL
p18635	0.99998	0.0752674	1.8192	up	43.4926	63.1148	80.659	26.1855	22.6132	52.501	14.6051	38.9588	-3.07292	-2.70697	-2.36527	-3.54101	-3.91415	-2.98802	-4.50655	-3.73068	Not Detected	Detected	Detected	Not Detected	Detected	Not Detected	Detected	Detected	0	p18635	GAAATCAGGAAATTTGCCAGAAGATGGCGAGCTGGGAAGAAATAAAACCAGGATTTGAGC	TCONS_00020822	12	-	67485324	67490160	67490160	67490160	3	"67485324,67488509,67489885,"	"67485408,67488637,67490160,"	XLOC_010110	Gene_id=XLOC_010110;Gene_name=linc-GRIP1-5;Transcript_id=TCONS_00020822;Transcript_name=linc-GRIP1-5;	XLOC_010110		Intergenic	HumanLincRNACatalog
p33367	0.99998	0.0180623	1.7467	up	233.028	245.66	236.456	289.728	191.886	147.549	110.378	172.049	-0.651261	-0.74636	-0.813609	-0.0731506	-0.829131	-1.49724	-1.58865	-1.58788	Detected	Detected	Detected	Detected	Detected	Detected	Detected	Detected	0	p33367	TAGGAATAGAGACAGCCAGAGAGAAATGTGATCAATGAAGGAGACATCTGGAGTGTGCGT	ENST00000451937.1	1	+	209602204	209605752	209605752	209605752	4	"209602204,209603769,209605087,209605548,"	"209602753,209603821,209605170,209605752,"	ENSG00000230937.3	"gene_id ""ENSG00000230937.3""; transcript_id ""ENST00000451937.1""; gene_type ""processed_transcript""; gene_status ""NOVEL""; gene_name ""MIR205HG""; transcript_type ""processed_transcript""; transcript_status ""KNOWN""; transcript_name ""MIR205HG-003""; level 2; havana_gene ""OTTHUMG00000036267.3""; havana_transcript ""OTTHUMT00000088233.1"";"	ENST00000451937.1	MIR205HG	Antisense	ENSEMBL
p10917	0.99998	0.0915569	2.95057	up	54.9298	86.2872	41.4393	33.4758	30.5086	7.07222	7.30824	70.2081	-2.7361	-2.25581	-3.32611	-3.18666	-3.4821	-5.88013	-5.50543	-2.88099	Detected	Not Detected	Detected	Detected	Detected	Not Detected	Detected	Detected	0	p10917	ACAGCCGGACATCATTTGTACTGAGAGACAAAAGGAAATCACTGAGGCTTTCTGAGGTGA	ENST00000328344.2	21	+	46654266	46678645	46678645	46678645	3	"46654266,46663446,46678365,"	"46654421,46663541,46678645,"	ENSG00000182586.3	"gene_id ""ENSG00000182586.3""; transcript_id ""ENST00000328344.2""; gene_type ""lincRNA""; gene_status ""KNOWN""; gene_name ""LINC00334""; transcript_type ""lincRNA""; transcript_status ""KNOWN""; transcript_name ""LINC00334-001""; level 2; havana_gene ""OTTHUMG00000084875.2""; havana_transcript ""OTTHUMT00000192579.1"";"	ENCODE_1673_530;TCONS_00028775;XLOC_013979	LINC00334	Intergenic	ENSEMBL
p196	0.99998	0.0655741	1.57784	up	290.222	257.074	190.783	155.106	160.329	208.465	84.4599	161.032	-0.334608	-0.680838	-1.12324	-0.974599	-1.08835	-0.998631	-1.97476	-1.68335	Detected	Detected	Detected	Detected	Detected	Detected	Detected	Detected	0	p196	ATGTTTTGTGTTTGAGGCGTCTGCCTTCTTTTCCTGGGCCTGCAAATTCTGTGTTCTTGT	ENST00000422758.1	1	-	54690180	54691156	54691156	54691156	2	"54690180,54690897,"	"54690311,54691156,"	ENSG00000231581.1	"gene_id ""ENSG00000231581.1""; transcript_id ""ENST00000422758.1""; gene_type ""antisense""; gene_status ""NOVEL""; gene_name ""RP5-997D24.5""; transcript_type ""antisense""; transcript_status ""KNOWN""; transcript_name ""RP5-997D24.5-001""; level 2; tag ""basic""; havana_gene ""OTTHUMG00000008366.1""; havana_transcript ""OTTHUMT00000023028.1"";"	ENST00000422758.1		Antisense	ENSEMBL
p13322	0.99998	0.0122323	1.77667	up	60.4798	107.399	117.789	81.3761	48.58	41.0754	51.0134	78.3359	-2.59724	-1.94005	-1.81897	-1.90517	-2.81095	-3.34209	-2.70215	-2.72296	Detected	Detected	Detected	Detected	Detected	Detected	Detected	Detected	0	p13322	TTAGGAGCTGCCTTTCAGTGTCATCTCAGGAGCATCCTTGAAAGAATCAGGGAAGAAAGT	ENST00000524336.1	5	-	103718998	104246434	104246434	104246434	3	"103718998,104222558,104246362,"	"103719083,104222676,104246434,"	ENSG00000251574.2	"gene_id ""ENSG00000251574.2""; transcript_id ""ENST00000524336.1""; gene_type ""lincRNA""; gene_status ""PUTATIVE""; gene_name ""RP11-6N13.1""; transcript_type ""lincRNA""; transcript_status ""PUTATIVE""; transcript_name ""RP11-6N13.1-008""; level 1; tag ""exp_conf""; havana_gene ""OTTHUMG00000163701.2""; havana_transcript ""OTTHUMT00000374813.1"";"	ENST00000524336.1		Intergenic	ENSEMBL
p23919	0.99998	0.0984159	1.68634	up	58.0889	130.268	89.0594	31.5095	31.4138	54.1951	45.757	43.0173	-2.65543	-1.66154	-2.22234	-3.27399	-3.43992	-2.9422	-2.85904	-3.58771	Not Detected	Detected	Detected	Not Detected	Detected	Not Detected	Detected	Detected	0	p23919	AAAGAACTCTCTGGTTACAAGATGGAGCATGGATGCAAGCGAGATCATTTGTGCTGTCAG	TCONS_00014927	8	-	9112314	9117788	9117788	9117788	2	"9112314,9117537,"	"9112398,9117788,"	XLOC_006999	Gene_id=XLOC_006999;Gene_name=linc-PPP1R3B-6;Transcript_id=TCONS_00014927;Transcript_name=linc-PPP1R3B-6;	XLOC_006999		Intergenic	HumanLincRNACatalog
p19187	0.99998	0.0787296	1.82605	up	129.862	110.967	78.3849	49.1492	53.9936	80.9798	23.0951	63.1013	-1.49478	-1.8929	-2.40653	-2.63261	-2.65852	-2.3628	-3.84544	-3.03496	Detected	Detected	Detected	Detected	Detected	Not Detected	Detected	Detected	0	p19187	GACATGGATACAGACAGGGAAGCCATTGATTGGGACCATCAGTGCATTTAATCTACCATA	TCONS_00021781	13	+	46295093	46295826	46295826	46295826	2	"46295093,46295686,"	"46295182,46295826,"	XLOC_010379	Gene_id=XLOC_010379;Gene_name=linc-LRCH1-4;Transcript_id=TCONS_00021781;Transcript_name=linc-LRCH1-4;	XLOC_010379		Intergenic	HumanLincRNACatalog
p13170	0.99998	0.0614718	1.64102	up	175.967	174.86	103.969	141.318	118.543	96.3629	81.7236	85.2198	-1.05646	-1.23682	-1.99902	-1.1089	-1.52398	-2.11188	-2.02228	-2.60144	Detected	Detected	Detected	Detected	Detected	Detected	Detected	Detected	0	p13170	TAGTTGATCATTCTTTCTGAAAGGACGGACACCATTTACCCCACTGCAATCCTGTCCAAC	ENST00000558403.1	5	-	50674408	50675509	50675509	50675509	2	"50674408,50675478,"	"50674909,50675509,"	ENSG00000259663.2	"gene_id ""ENSG00000259663.2""; transcript_id ""ENST00000558403.1""; gene_type ""antisense""; gene_status ""NOVEL""; gene_name ""CTD-2314G24.2""; transcript_type ""antisense""; transcript_status ""KNOWN""; transcript_name ""CTD-2314G24.2-002""; level 2; tag ""basic""; havana_gene ""OTTHUMG00000171880.2""; havana_transcript ""OTTHUMT00000415592.1"";"	ENST00000558403.1	CTD-2314G24.2	Intergenic	ENSEMBL
p7556	0.99998	0.0448566	1.51246	up	5530.86	6376.72	8264.38	8057.75	4671.15	3936.16	4053.43	7685.43	3.91767	3.95172	4.31365	4.72446	3.77632	3.24028	3.60997	3.89335	Detected	Detected	Detected	Detected	Detected	Detected	Detected	Detected	0	p7556	TGGACAGACTCATGTATGAAAAAGTACATCATGGTTTCAGGAAACAAGCCCCACCAGGGT	ENST00000576784.1	17	+	79801040	79801834	79801834	79801834	2	"79801040,79801474,"	"79801209,79801834,"	ENSG00000262831.1	"gene_id ""ENSG00000262831.1""; transcript_id ""ENST00000576784.1""; gene_type ""antisense""; gene_status ""NOVEL""; gene_name ""RP11-498C9.2""; transcript_type ""antisense""; transcript_status ""KNOWN""; transcript_name ""RP11-498C9.2-001""; level 2; tag ""dotter_confirmed""; tag ""basic""; havana_gene ""OTTHUMG00000177880.1""; havana_transcript ""OTTHUMT00000439446.1"";"	ENST00000576784.1		Antisense	ENSEMBL		ENST00000331483
p26928	0.99998	0.0813637	1.72376	up	585.841	697.366	916.697	875.953	782.851	396.462	330.597	462.13	0.678743	0.758893	1.14127	1.523	1.19935	-0.071249	-0.00602818	-0.162402	Detected	Detected	Detected	Detected	Detected	Detected	Detected	Detected	0	p26928	TGTCATTTCAACCAACAACTGTTGAAGAGGACGTGGCATTAAAACCAAGGGTATCAATTA	HIT000095414_04	X	-	3735575	3746652	3746652	3746652	4	"3735575,3736482,3736697,3746546,"	"3735819,3736541,3736744,3746652,"	HIX0176740	None	H-InvDB_884_472		Intergenic	H-InvDB	ENST00000471090
p22090	0.99998	0.0955288	2.33378	up	326.151	367.922	272.446	206.707	53.6633	249.476	256.77	84.5717	-0.166224	-0.163624	-0.609208	-0.560261	-2.66738	-0.739535	-0.370625	-2.61246	Detected	Detected	Detected	Detected	Detected	Detected	Detected	Detected	0	p22090	TAAATTTAGGCTGGGTCATTGGCCTTATCCCGCACCGAAGTTGAAACTTACACCATCTGT	TCONS_00006897	3	+	80836694	80838518	80838518	80838518	3	"80836694,80837947,80838387,"	"80836724,80838120,80838518,"	XLOC_002716	Gene_id=XLOC_002716;Gene_name=linc-CADM2-8;Transcript_id=TCONS_00006897;Transcript_name=linc-CADM2-8;	XLOC_002716		Intergenic	HumanLincRNACatalog
p2532	0.99998	0.00464977	1.57699	up	146.799	142.514	113.574	104.061	79.638	82.11	81.5224	95.7063	-1.31793	-1.53192	-1.87155	-1.55043	-2.09785	-2.3428	-2.02583	-2.43402	Detected	Detected	Detected	Detected	Detected	Detected	Detected	Detected	0	p2532	AAGGTGAGTGCTTCCAAAGAGCCTGTTTGGATTGTCATAGAGGATGCCTAAAGAGCATGT	ENST00000525787.1	11	-	118898521	118900374	118900374	118900374	2	"118898521,118899931,"	"118899136,118900374,"	ENSG00000137700.11	"gene_id ""ENSG00000137700.11""; transcript_id ""ENST00000525787.1""; gene_type ""processed_transcript""; gene_status ""KNOWN""; gene_name ""SLC37A4""; transcript_type ""retained_intron""; transcript_status ""KNOWN""; transcript_name ""SLC37A4-014""; level 2; havana_gene ""OTTHUMG00000166352.2""; havana_transcript ""OTTHUMT00000389673.1"";"	ENST00000525787.1	SLC37A4	Antisense	ENSEMBL
p34790_v4	0.99998	0.00886351	1.53912	up	236.555	296.622	316.396	236.898	177.836	217.002	174.663	177.443	-0.629589	-0.4744	-0.393446	-0.363584	-0.938839	-0.940728	-0.926528	-1.54335	Detected	Detected	Detected	Detected	Detected	Detected	Detected	Detected	0	p34790_v4	TATGCTCTTGAAGCTGGATTCCATCAGCAGGTTTTGGAAATCACTAGTGGGTAAAAAAGA	ENST00000598247.1	2	+	40341677	40478889	40478889	40478889	3	"40341677,40450769,40478823,"	"40342293,40450891,40478889,"	ENSG00000227028.2	"gene_id ""ENSG00000227028.2""; transcript_id ""ENST00000598247.1""; gene_type ""antisense""; gene_status ""NOVEL""; gene_name ""SLC8A1-AS1""; transcript_type ""antisense""; transcript_status ""KNOWN""; transcript_name ""SLC8A1-AS1-015""; level 2; tag ""RNA_Seq_supported_only""; tag ""basic""; havana_gene ""OTTHUMG00000152308.3""; havana_transcript ""OTTHUMT00000461552.1"";"	ENST00000598247.1	SLC8A1-AS1	Antisense	ENSEMBL		ENST00000403092
p39261_v4	0.99998	0.0502174	1.54641	up	129.387	179.344	192.231	170.557	63.3427	151.851	101.851	173.298	-1.50007	-1.2003	-1.11234	-0.837597	-2.42813	-1.45578	-1.70464	-1.57745	Detected	Detected	Detected	Detected	Detected	Detected	Detected	Detected	0	p39261_v4	TAAAACTTATCAAAAATGCTACTCAGAGGGTGACCCACGCTAATTAGAAAACCGTGGCCG	XR_426672.1	chr1	-	26351435	26357250	26351435	26351435	3	"26351435,26354528,26357100,"	"26351678,26354615,26357250,"	none					RefSeq
p28348	0.99998	0.0247019	1.89967	up	88.1502	164.486	119.172	123.902	58.7148	73.7049	36.5479	132.644	-2.05373	-1.32506	-1.80213	-1.29865	-2.53759	-2.4986	-3.18324	-1.96314	Detected	Detected	Detected	Detected	Detected	Not Detected	Detected	Detected	0	p28348	CTTGGCATTTTGAGGCGTTTTTAACAAATTATGAGAAATAACACCTTCAGAAAGCATGTG	ASO3569	None	None	None	None	None	None	None	None	None	ASO3569	"Accession=AK023033;Description=Homo sapiens cDNA FLJ12971 fis, clone NT2RP2005882."	asoverlaps_240_2336		Antisense	RNAdb
p14912	0.99998	0.018678	1.69337	up	168.169	247.293	142.005	106.824	73.6434	104.651	73.8844	171.949	-1.12185	-0.736804	-1.54924	-1.51261	-2.21076	-1.99285	-2.16776	-1.58872	Detected	Detected	Detected	Detected	Detected	Detected	Detected	Detected	0	p14912	CAAGGAGTTACATTTGACATAGCCCTGTTATTTTTACCACAGGAATTTGCCTGAGTTCTG	ENST00000420243.1	7	-	39023842	39053151	39053151	39053151	5	"39023842,39024476,39041611,39044662,39053056,"	"39024005,39024521,39041672,39044812,39053151,"	ENSG00000233854.1	"gene_id ""ENSG00000233854.1""; transcript_id ""ENST00000420243.1""; gene_type ""antisense""; gene_status ""NOVEL""; gene_name ""POU6F2-AS2""; transcript_type ""antisense""; transcript_status ""KNOWN""; transcript_name ""POU6F2-AS2-002""; level 2; tag ""basic""; havana_gene ""OTTHUMG00000155276.1""; havana_transcript ""OTTHUMT00000339284.1"";"	ENST00000420243.1	POU6F2-AS2	Antisense	ENSEMBL		ENST00000403058
p29029	0.99998	0.0834012	1.70119	up	39.1461	38.3253	44.2782	36.0209	25.8057	30.123	9.87011	47.5197	-3.22482	-3.42666	-3.23051	-3.08094	-3.72362	-3.7895	-5.07189	-3.44411	Not Detected	Not Detected	Not Detected	Detected	Detected	Not Detected	Detected	Detected	0	p29029	GGACCCATGGTTTTATGAAAATGTCCAGAGATATAATTTTGGTTAAGGTTATACCTCATC	ENST00000501817.2	11	-	58897605	58910228	58910228	58910228	5	"58897605,58901696,58903529,58907429,58910087,"	"58897773,58903061,58903754,58907640,58910228,"	ENSG00000245571.2	"gene_id ""ENSG00000245571.2""; transcript_id ""ENST00000501817.2""; gene_type ""lincRNA""; gene_status ""NOVEL""; gene_name ""AP001258.4""; transcript_type ""lincRNA""; transcript_status ""KNOWN""; transcript_name ""AP001258.4-001""; level 2; tag ""basic""; havana_gene ""OTTHUMG00000167435.1""; havana_transcript ""OTTHUMT00000394606.1"";"	ENST00000501817	AP001258.4	Divergent	ENSEMBL
p11875	0.99998	0.0941309	2.51654	up	283.41	364.329	242.319	198.076	39.9889	227.42	232.791	74.4869	-0.368876	-0.177782	-0.778274	-0.621794	-3.09171	-0.873077	-0.512064	-2.79564	Detected	Detected	Detected	Detected	Detected	Detected	Detected	Detected	0	p11875	TGAACCAAGGCTGGGTCATTGGCCTTATCCCGCACCGAAGTTGAAACTTACACCATCTGT	ENST00000473938.1	3	+	80814047	80838505	80838505	80838505	5	"80814047,80829243,80833191,80837947,80838387,"	"80814238,80829396,80833268,80838120,80838505,"	ENSG00000242781.1	"gene_id ""ENSG00000242781.1""; transcript_id ""ENST00000473938.1""; gene_type ""lincRNA""; gene_status ""NOVEL""; gene_name ""RP11-47P18.2""; transcript_type ""lincRNA""; transcript_status ""KNOWN""; transcript_name ""RP11-47P18.2-001""; level 2; tag ""basic""; havana_gene ""OTTHUMG00000158944.1""; havana_transcript ""OTTHUMT00000352609.1"";"	TCONS_00005549;XLOC_002716		Intergenic	ENSEMBL
RNA147014|p0118_imsncRNA193	0.99998	0.0440271	2.05007	down	368.038	267.121	145.194	108.138	342.285	528.64	269.435	713.688	0.00809002	-0.62553	-1.51719	-1.49497	0.00581264	0.343853	-0.301164	0.464591	Detected	Detected	Detected	Detected	Detected	Detected	Detected	Detected	0	RNA147014|p0118_imsncRNA193	ACCTTTAGGCAGGTTTTCTTAGAAATGCACATTGAGGATTATGCTTGGATATTGTGATGA	RNA147014|p0118_imsncRNA193															unpublished data
p4602	0.99998	0.0155414	2.15499	down	16.777	21.203	24.973	8.94049	24.0813	34.9205	51.7975	50.1837	-4.44721	-4.28068	-4.05674	-5.09135	-3.8234	-3.57629	-2.68015	-3.36541	Not Detected	Detected	Not Detected	Not Detected	Detected	Detected	Detected	Not Detected	0	p4602	AATCTGTTACCAGACTTTTATTTAGTACAGACACAGCGCCAGGGGGCTGAGCATTCTTCA	ENST00000555512.1	14	-	77537005	77542687	77542687	77542687	2	"77537005,77542447,"	"77537189,77542687,"	ENSG00000258819.1	"gene_id ""ENSG00000258819.1""; transcript_id ""ENST00000555512.1""; gene_type ""lincRNA""; gene_status ""NOVEL""; gene_name ""RP11-7F17.3""; transcript_type ""lincRNA""; transcript_status ""KNOWN""; transcript_name ""RP11-7F17.3-002""; level 2; havana_gene ""OTTHUMG00000171581.1""; havana_transcript ""OTTHUMT00000414303.1"";"	TCONS_00022377;XLOC_011081		Intergenic	ENSEMBL
p24680	0.99998	0.0259908	2.02854	down	40.3536	34.9845	43.1962	17.774	53.4361	83.2127	36.8273	143.032	-3.181	-3.55824	-3.2662	-4.10001	-2.6735	-2.32356	-3.17225	-1.85437	Detected	Detected	Not Detected	Not Detected	Detected	Not Detected	Detected	Detected	0	p24680	TAATAAATAGTGGAGTGGAGACTCAATCCTGGGCAATCTCACCTAAGAGCCCACATTCTT	TCONS_00017416	X	+	37748182	37758208	37758208	37758208	2	"37748182,37758101,"	"37748411,37758208,"	XLOC_007952	Gene_id=XLOC_007952;Gene_name=linc-CXorf27-1;Transcript_id=TCONS_00017416;Transcript_name=linc-CXorf27-1;	XLOC_007952		Intergenic	HumanLincRNACatalog
p15104	0.99998	0.0260216	2.07336	down	170.242	421.475	376.716	217.943	346.623	650.647	492.878	1249.85	-1.10418	0.032423	-0.141702	-0.483896	0.0239849	0.643441	0.57013	1.27298	Detected	Detected	Detected	Detected	Detected	Detected	Detected	Detected	0	p15104	GCTTCTGCTTATAAGTCAACCTCAAGGGAGTTTTATTTTGTCCCTGGATGATTCCTCAGT	ENST00000418546.1	7	-	130568867	130597956	130597956	130597956	3	"130568867,130596868,130597709,"	"130569155,130596911,130597956,"	ENSG00000226380.2	"gene_id ""ENSG00000226380.2""; transcript_id ""ENST00000418546.1""; gene_type ""processed_transcript""; gene_status ""KNOWN""; gene_name ""AC058791.1""; transcript_type ""retained_intron""; transcript_status ""KNOWN""; transcript_name ""AC058791.1-002""; level 2; havana_gene ""OTTHUMG00000043895.6""; havana_transcript ""OTTHUMT00000338045.1"";"	ENST00000418546.1		Intergenic	ENSEMBL
p26713	0.99998	0.0213684	2.02313	down	68.9684	101.138	164.29	85.3713	111.701	277.655	211.898	318.27	-2.40776	-2.02671	-1.33894	-1.83603	-1.60974	-0.585138	-0.647734	-0.70045	Detected	Detected	Detected	Detected	Detected	Detected	Detected	Detected	0	p26713	TTATTTAAACTGCTGCATGGATTCCCGCCGTGGATAATGCCTACCGATGGGAATTTAGGT	HIT000075265	16	+	23315293	23360088	23360088	23360088	3	"23315293,23334874,23359912,"	"23315422,23334899,23360088,"	HIX0026943	None	H-InvDB_1747_330		Antisense	H-InvDB	ENST00000343070
p43233_v4	0.99998	0.0180867	2.6714	down	28.7889	15.2492	25.64	7.64033	27.291	51.9776	42.6389	92.4095	-3.66818	-4.75622	-4.01871	-5.31807	-3.64289	-3.00247	-2.96086	-2.48459	Not Detected	Detected	Not Detected	Not Detected	Not Detected	Detected	Detected	Not Detected	0	p43233_v4	TGGGAAATGACAGGACACCCAGATCTGCTGGGAGCAGAGTTCTCATAGGGTCCCAGCTGA	XR_243464.1	chr16	-	66934320	66940826	66934320	66934320	3	"66934320,66934495,66940813,"	"66934396,66934571,66940826,"	none					RefSeq
p28733	0.99998	0.0305518	2.0976	down	32.4981	32.793	71.6621	32.4205	131.509	69.7614	54.4069	122.55	-3.49334	-3.65156	-2.5359	-3.23287	-1.37423	-2.57793	-2.60924	-2.07733	Detected	Detected	Not Detected	Not Detected	Not Detected	Detected	Detected	Detected	0	p28733	CCATAATTAAGTGCTTAGGAGCATAAAAAATGACCAAGTATAAGACATTTCCATTCTGGG	LIT1834	None	None	None	None	None	None	None	None	None	LIT1834	"Accession=NSCLC;Description=Homo sapiens non-small cell lung carcinoma noncoding RNA, partial sequence"	CombinedLit_3_13251		Antisense	RNAdb
p19348	0.99998	0.0117441	2.91419	down	71.9693	62.2403	77.0618	27.5114	82.0479	162.43	253.734	258.485	-2.34631	-2.7271	-2.43109	-3.46975	-2.05485	-1.35862	-0.387785	-1.00062	Detected	Detected	Detected	Not Detected	Detected	Detected	Detected	Detected	0	p19348	TCTTCTGGTCATGCTTAGGTACAGCTATGACTCCATCTTCAACCCCTAGAAATCCAGCAT	TCONS_00022804	14	-	77541495	77542669	77542669	77542669	2	"77541495,77542447,"	"77541707,77542669,"	XLOC_011081	Gene_id=XLOC_011081;Gene_name=linc-C14orf4-2;Transcript_id=TCONS_00022804;Transcript_name=linc-C14orf4-2;	XLOC_011081		Intergenic	HumanLincRNACatalog
p37918_v4	0.99998	0.0361679	2.25742	down	70.5085	77.8311	111.007	30.1209	119.473	105.088	129.487	374.039	-2.3759	-2.40461	-1.90452	-3.33902	-1.51269	-1.98683	-1.3583	-0.467511	Detected	Detected	Detected	Not Detected	Detected	Detected	Detected	Detected	0	p37918_v4	TACTGCTTGGGAATTGTTGTATAATCTTGGGAGGTCACTTCAACTATACAATTGGACTAA	ENST00000606544.1	chr6	-	133858448	134210120	134210120	134210120	6	"133858448,133889331,134081322,134089968,134167014,134209741,"	"133858496,133889386,134081398,134090061,134167089,134210120,"	ENSG00000227954.2	"gene_id ""ENSG00000227954.2""; transcript_id ""ENST00000606544.1""; gene_type ""antisense""; gene_status ""NOVEL""; gene_name ""RP3-323P13.2""; transcript_type ""antisense""; transcript_status ""KNOWN""; transcript_name ""RP3-323P13.2-005""; level 2; tag ""basic""; havana_gene ""OTTHUMG00000015607.2""; havana_transcript ""OTTHUMT00000470374.1"";"				ENSEMBL
RNA143268|tRNA_185_73	0.99998	0.0114973	2.92321	down	206.572	264.963	292.92	123.298	1061.84	660.545	274.789	955.755	-0.825117	-0.637233	-0.504675	-1.3057	1.6391	0.665224	-0.272778	0.885939	Detected	Detected	Detected	Detected	Detected	Detected	Detected	Detected	0	RNA143268|tRNA_185_73	GTTGATTAGGGTGTTTAGCTGTTAATTAAATTTTCGTGGGTTTAAGTCCCGTCAATCTAG	RNA143268|tRNA_185_73															ftp://ftp.ensembl.org/pub/current/fasta/homo_sapiens/ncrna/Homo_sapiens.GRCh37.61.ncrna.fa.gz
RNA147246|p0350_imsncRNA767	0.99998	0.0429696	2.10998	down	11.3864	15.5945	14.7492	13.5012	13.1233	40.824	48.1052	34.7029	-5.00638	-4.72391	-4.81647	-4.49669	-4.69918	-3.35094	-2.78684	-3.89757	Not Detected	Detected	Not Detected	Not Detected	Not Detected	Detected	Detected	Not Detected	0	RNA147246|p0350_imsncRNA767	CTGTATTAGTTTTCGATTTGCTTTCATAACAAAATACTACAACCTTAGTGGGTTAAACAA	RNA147246|p0350_imsncRNA767										nc008					PubMed ID:21789175
p26718	0.99998	0.0377179	2.14486	down	40.7545	55.1827	24.4103	42.4314	42.955	94.6222	93.5354	165.483	-3.16673	-2.90074	-4.08962	-2.84465	-2.98849	-2.13818	-1.82752	-1.64402	Detected	Detected	Detected	Detected	Detected	Detected	Detected	Not Detected	0	p26718	TTTTAACCTTGAGATATAGCAGTACTGTTTGCATCTTGCAACCCTCCTCTCCTTGGGCTG	HIT000389890	17	-	26700702	26701017	26701017	26701017	1	"26700702,"	"26701017,"	HIX0096704	None	H-InvDB_1777_326		Intronic	H-InvDB
p28514	0.99998	0.0128335	3.56976	down	36.639	36.5134	50.8383	23.9011	157.593	59.4376	244.696	146.975	-3.32031	-3.49653	-3.03119	-3.6727	-1.11318	-2.80899	-0.44011	-1.81513	Detected	Detected	Not Detected	Not Detected	Detected	Detected	Detected	Detected	0	p28514	AGAAAAAGCCCACCACGTTTTCTCAAAGAGAAACAAAACGTAAGCAGTCCCAGTCCTGCT	ASO3767	None	None	None	None	None	None	None	None	None	ASO3767	"Accession=AK056988;Description=Homo sapiens cDNA FLJ32426 fis, clone SKMUS2000973."	asoverlaps_692_1235		Intronic	RNAdb
p38054_v4	0.99998	0.0115535	2.0031	down	103.424	237.093	158.451	87.765	196.285	284.076	302.995	414.681	-1.8232	-0.797574	-1.39114	-1.79613	-0.796432	-0.552156	-0.131807	-0.318699	Detected	Detected	Detected	Detected	Detected	Detected	Detected	Detected	0	p38054_v4	GCCATCTTCTGATTATGCCCAGTGGAGTGTAAACATTTTTTCATGAAAAAGCAAAATCAA	ENST00000608412.1	chr7	+	130621222	130624420	130624420	130624420	1	"130621222,"	"130624420,"	ENSG00000273319.1	"gene_id ""ENSG00000273319.1""; transcript_id ""ENST00000608412.1""; gene_type ""lincRNA""; gene_status ""KNOWN""; gene_name ""RP11-138A9.2""; transcript_type ""lincRNA""; transcript_status ""KNOWN""; transcript_name ""RP11-138A9.2-001""; level 2; tag ""basic""; havana_gene ""OTTHUMG00000186335.1""; havana_transcript ""OTTHUMT00000472960.1"";"				ENSEMBL
p23804	0.99998	0.0362465	2.31383	down	16.4203	26.5148	16.5492	12.0778	15.5978	49.4025	48.6811	84.8567	-4.47821	-3.95815	-4.65035	-4.65742	-4.44997	-3.07578	-2.76967	-2.6076	Not Detected	Detected	Not Detected	Not Detected	Not Detected	Detected	Detected	Not Detected	0	p23804	GCTGTTTTTCTACCCAATCTTTCCTCCCATAGCCCAAATTGTCATAATATTCAATAATGA	TCONS_00013496	7	+	73668848	73669929	73669929	73669929	2	"73668848,73669344,"	"73669193,73669929,"	XLOC_006144	Gene_id=XLOC_006144;Gene_name=linc-CLIP2-1;Transcript_id=TCONS_00013496;Transcript_name=linc-CLIP2-1;	XLOC_006144		Divergent	HumanLincRNACatalog
RNA143210|tRNA_127_73	0.99998	0.00414659	2.32404	down	4355.36	9327.94	9275.2	5755.82	19171.3	19260	12516.3	17471.6	3.57295	4.50046	4.48013	4.2391	5.81342	5.53103	5.23656	5.07817	Detected	Detected	Detected	Detected	Detected	Detected	Detected	Detected	0	RNA143210|tRNA_127_73	GTTGATTAGGGTGCTTAGCTGTTAGCTAAGTGTTTGTGGGTTTAAGTCCCATTGGTCTAG	RNA143210|tRNA_127_73															ftp://ftp.ensembl.org/pub/current/fasta/homo_sapiens/ncrna/Homo_sapiens.GRCh37.61.ncrna.fa.gz
p25562	0.99998	0.00804819	2.64426	down	14.6743	9.58275	15.4259	21.22	31.7395	34.198	44.5052	59.4497	-4.64041	-5.42644	-4.75175	-3.84435	-3.42503	-3.60645	-2.89905	-3.12096	Detected	Detected	Not Detected	Not Detected	Not Detected	Detected	Detected	Not Detected	0	p25562	GAAGTCAGGTTTCTGAACCATTCTGCTCCAAAAGTTTGATGAGAAAAATCTTTCTTTCTT	NR_045006.1	9	-	129170053	129172783	129172783	129172783	1	"129170053,"	"129172783,"	NRON	"ID=rna20853;Name=NR_045006.1;Parent=gene17789;Dbxref=GeneID:641373,Genbank:NR_045006.1,HGNC:37079,MIM:609618;gbkey=misc_RNA;product=non-protein coding RNA%2C repressor of NFAT;transcript_id=NR_045006.1|ID=gene17789;Name=NRON;Dbxref=GeneID:641373,HGNC:37079,MIM:609618;description=non-protein coding RNA%2C repressor of NFAT;gbkey=Gene;gene=NRON;gene_synonym=NCRNA00194"	UCSC:uc022bnj.1		Intronic	RefSeq
RNA143234|tRNA_151_73	0.99998	0.00732882	2.23471	down	4283.51	9487.13	10052.5	5800.32	19349.2	18582.7	11685.7	17948.2	3.54896	4.52488	4.59623	4.25021	5.82675	5.47938	5.1375	5.11699	Detected	Detected	Detected	Detected	Detected	Detected	Detected	Detected	0	RNA143234|tRNA_151_73	GTTGATTAGGGCGCTTAGCTGTTAACTAAGTGTTTGTGGGTTTAAGTCCCATTGGTCTAG	RNA143234|tRNA_151_73															ftp://ftp.ensembl.org/pub/current/fasta/homo_sapiens/ncrna/Homo_sapiens.GRCh37.61.ncrna.fa.gz
RNA143522|tRNA_439_69	0.99998	0.00763077	2.40133	down	3487.3	9603.01	8562.16	7057.07	16776.6	19077.8	13757.2	19500.9	3.25227	4.54239	4.36472	4.53315	5.62092	5.51732	5.37294	5.2367	Detected	Detected	Detected	Detected	Detected	Detected	Detected	Detected	0	RNA143522|tRNA_439_69	GCTTAATTAAAGTGGTTGATTTGCGTTCAACTGATGCAGAATAGAGTTTTGCAGTCCTTG	RNA143522|tRNA_439_69															ftp://ftp.ensembl.org/pub/current/fasta/homo_sapiens/ncrna/Homo_sapiens.GRCh37.61.ncrna.fa.gz
p24609	0.99998	0.0363723	2.25809	down	21.1747	25.5172	24.9754	13.2114	17.8302	67.4048	61.237	80.374	-4.11135	-4.01348	-4.0566	-4.52799	-4.25699	-2.62751	-2.43863	-2.6859	Not Detected	Detected	Not Detected	Not Detected	Not Detected	Detected	Detected	Detected	0	p24609	TTCTACTTTAGATCCCTAATGCCAGGCAAATAGTCCCTCCTTATTAAGAATAAATGTACT	TCONS_00016924	X	-	20004934	20007897	20007897	20007897	2	"20004934,20007803,"	"20005468,20007897,"	XLOC_008126	Gene_id=XLOC_008126;Gene_name=linc-CXorf23-1;Transcript_id=TCONS_00016924;Transcript_name=linc-CXorf23-1;	NR_024440.1;RefSeq_3180_628;XLOC_008126		Intergenic	HumanLincRNACatalog
p6705	0.99998	0.00807758	2.6113	down	19.0381	14.584	31.1404	8.10783	30.3906	44.6435	42.448	72.2278	-4.2648	-4.82056	-3.73832	-5.23239	-3.48769	-3.22191	-2.96733	-2.84008	Detected	Detected	Not Detected	Not Detected	Not Detected	Detected	Detected	Not Detected	0	p6705	TTTAAACTTCACAAAGCTAAGATTACTTTTCCTTTTCACATCTGAGGAAAACTACATCTC	ENST00000585048.1	17	-	16343792	16344266	16344266	16344266	2	"16343792,16344141,"	"16343971,16344266,"	ENSG00000266651.1	"gene_id ""ENSG00000266651.1""; transcript_id ""ENST00000585048.1""; gene_type ""lincRNA""; gene_status ""NOVEL""; gene_name ""RP11-138I1.3""; transcript_type ""lincRNA""; transcript_status ""KNOWN""; transcript_name ""RP11-138I1.3-001""; level 2; tag ""basic""; havana_gene ""OTTHUMG00000179325.1""; havana_transcript ""OTTHUMT00000445767.1"";"	ENST00000585048.1		Intergenic	ENSEMBL
p39092_v4	0.99998	0.00671208	2.16834	down	53.6997	70.955	60.7461	69.3725	87.953	147.444	120.05	290.961	-2.76878	-2.53805	-2.77432	-2.13542	-1.95458	-1.49827	-1.46746	-0.829875	Detected	Detected	Detected	Detected	Detected	Detected	Detected	Detected	0	p39092_v4	ATCCTGCGATGAGTTTGACAGTTTCAAAATTCCTTCAAACATACAGTGAATGACAGACAA	ENST00000608952.1	chr22	-	30817194	30817525	30817525	30817525	1	"30817194,"	"30817525,"	ENSG00000272689.1	"gene_id ""ENSG00000272689.1""; transcript_id ""ENST00000608952.1""; gene_type ""sense_intronic""; gene_status ""NOVEL""; gene_name ""RP4-539M6.21""; transcript_type ""sense_intronic""; transcript_status ""KNOWN""; transcript_name ""RP4-539M6.21-001""; level 2; tag ""basic""; havana_gene ""OTTHUMG00000186201.1""; havana_transcript ""OTTHUMT00000472411.1"";"				ENSEMBL
RNA143217|tRNA_134_73	0.99998	0.00264476	2.33841	down	5584	11876.3	9812.65	7362.96	23387.2	23247.3	15367.9	21882	3.93146	4.84891	4.56139	4.59436	6.10019	5.80249	5.53267	5.4029	Detected	Detected	Detected	Detected	Detected	Detected	Detected	Detected	0	RNA143217|tRNA_134_73	GCTGATTAGGGTGCTTAGCTGTTAACTAAGTGTTTGTGGGTTTAAGTCCCATTGGTCTAG	RNA143217|tRNA_134_73															ftp://ftp.ensembl.org/pub/current/fasta/homo_sapiens/ncrna/Homo_sapiens.GRCh37.61.ncrna.fa.gz
RNA143326|tRNA_243_73	0.99998	0.0135341	2.10002	down	199.631	331.485	267.109	154.13	702.345	531.379	271.688	666.869	-0.874433	-0.31408	-0.63775	-0.983701	1.0428	0.351308	-0.289151	0.366702	Detected	Detected	Detected	Detected	Detected	Detected	Detected	Detected	0	RNA143326|tRNA_243_73	CCACTTGATTAGGGTATTTAGCTGTTAACTAAATTTTTGTGGGTTTAAGTCCCGTTAATC	RNA143326|tRNA_243_73															ftp://ftp.ensembl.org/pub/current/fasta/homo_sapiens/ncrna/Homo_sapiens.GRCh37.61.ncrna.fa.gz
p29128	0.99998	0.00181009	2.04101	down	28.2436	46.7655	32.4651	33.2093	57.8582	68.0219	65.2254	122.849	-3.69577	-3.13951	-3.67822	-3.19819	-2.55879	-2.61436	-2.3476	-2.07381	Detected	Detected	Detected	Not Detected	Detected	Detected	Detected	Not Detected	0	p29128	CCGTTAGCTTCAGCAGAAGACGAACATGAAAAATGACTGTAAGCTATTGAAATTTAAGTT	ENST00000561226.1	15	+	41576218	41579672	41579672	41579672	4	"41576218,41577422,41578208,41579550,"	"41576308,41577561,41578632,41579672,"	ENSG00000247556.2	"gene_id ""ENSG00000247556.2""; transcript_id ""ENST00000561226.1""; gene_type ""processed_transcript""; gene_status ""NOVEL""; gene_name ""OIP5-AS1""; transcript_type ""lincRNA""; transcript_status ""KNOWN""; transcript_name ""OIP5-AS1-009""; level 2; havana_gene ""OTTHUMG00000172547.2""; havana_transcript ""OTTHUMT00000419323.1"";"	ENST00000561226.1	OIP5-AS1	Intergenic	ENSEMBL
RNA143284|tRNA_201_73	0.99998	0.0063031	2.33314	down	74.6987	146.037	131.773	77.2507	341.85	285.064	174.413	247.066	-2.29261	-1.49669	-1.65713	-1.98023	0.00397968	-0.547146	-0.92859	-1.06581	Detected	Detected	Detected	Detected	Detected	Detected	Detected	Detected	0	RNA143284|tRNA_201_73	GTTGATTAGGGTGTTTATCTGTTAATTAAATGTTCGTGGGTTTAAGTCCCATCAATCTAG	RNA143284|tRNA_201_73															ftp://ftp.ensembl.org/pub/current/fasta/homo_sapiens/ncrna/Homo_sapiens.GRCh37.61.ncrna.fa.gz
p28609	0.99998	0.0319914	2.02051	down	1031.54	2454.12	2042.15	1613.51	1996.38	3581.33	4909.66	5054.12	1.49496	2.57411	2.29684	2.40428	2.54993	3.10399	3.88645	3.28869	Detected	Detected	Detected	Detected	Detected	Detected	Detected	Detected	0	p28609	TCCTCAGTCTTCAGTCTCTGTAACGATACCAGCCCTTGTTTAGAGACCCAGAGTAGAAAT	ASO2271	None	None	None	None	None	None	None	None	None	ASO2271	"Accession=U78628;Description=Human leukemia inhibitory factor receptor mRNA, 5' untranslated region."	asoverlaps_1016_224		Intronic	RNAdb
p18598	0.99998	0.0194418	2.11628	down	29.2277	34.2615	16.2946	28.4276	34.7351	70.1976	50.7888	95.879	-3.64636	-3.58836	-4.67272	-3.42249	-3.29492	-2.56894	-2.70852	-2.43141	Detected	Detected	Not Detected	Not Detected	Detected	Detected	Detected	Not Detected	0	p18598	ATTATGCCTGGATCCAACTTTTGAAGGATAAGAGATTTCACAGATCATTGATTACAAAGG	TCONS_00021293	12	-	20257409	20262820	20262820	20262820	3	"20257409,20258606,20262707,"	"20257721,20258771,20262820,"	XLOC_010026	Gene_id=XLOC_010026;Gene_name=linc-PLCZ1-3;Transcript_id=TCONS_00021293;Transcript_name=linc-PLCZ1-3;	XLOC_010026		Intergenic	HumanLincRNACatalog
p37189_v4	0.99998	0.0123041	2.09411	down	11.9449	18.2799	33.3822	18.5182	38.7016	38.4752	43.3092	51.3666	-4.93729	-4.4947	-3.63803	-4.04083	-3.13892	-3.43643	-2.93836	-3.3318	Detected	Detected	Not Detected	Not Detected	Not Detected	Detected	Detected	Not Detected	0	p37189_v4	GCTTTCTCATTTCCTACCCTACCACGTTGTAATTCACAAAAGTAAAAAGTAAATCACTAC	ENST00000608897.1	chr2	-	71294648	71295255	71295255	71295255	1	"71294648,"	"71295255,"	ENSG00000272735.1	"gene_id ""ENSG00000272735.1""; transcript_id ""ENST00000608897.1""; gene_type ""lincRNA""; gene_status ""NOVEL""; gene_name ""RP11-467P9.1""; transcript_type ""lincRNA""; transcript_status ""KNOWN""; transcript_name ""RP11-467P9.1-001""; level 2; tag ""basic""; havana_gene ""OTTHUMG00000185975.1""; havana_transcript ""OTTHUMT00000471890.1"";"				ENSEMBL
RNA143208|tRNA_125_73	0.99998	0.00706149	2.2309	down	5971.49	13531.8	13900.2	8522.97	26433.5	26625	17685.3	24311.4	4.02825	5.03718	5.06378	4.80543	6.27684	5.9982	5.7353	5.55479	Detected	Detected	Detected	Detected	Detected	Detected	Detected	Detected	0	RNA143208|tRNA_125_73	GTTGATTAGGGTGCTTAGCTGTTAACTAAGTGTTTGTGGGTTTAAGTCCCATTGGTCTAG	RNA143208|tRNA_125_73															ftp://ftp.ensembl.org/pub/current/fasta/homo_sapiens/ncrna/Homo_sapiens.GRCh37.61.ncrna.fa.gz
p6409	0.99998	0.00510587	2.71767	down	11.7068	24.5393	14.9597	17.1932	29.8599	47.2648	65.1238	55.9635	-4.96635	-4.06986	-4.79602	-4.14794	-3.5131	-3.13959	-2.34985	-3.20814	Not Detected	Detected	Not Detected	Not Detected	Not Detected	Detected	Detected	Not Detected	0	p6409	GACACCTCAAGTATCTTTGGAAAGGAGCTGGATATAGATAATAAATTGAAAATCGAACTG	ENST00000576842.1	16	+	50914119	50918012	50918012	50918012	2	"50914119,50915817,"	"50914172,50918012,"	ENSG00000263082.1	"gene_id ""ENSG00000263082.1""; transcript_id ""ENST00000576842.1""; gene_type ""lincRNA""; gene_status ""NOVEL""; gene_name ""CTD-2034I21.2""; transcript_type ""lincRNA""; transcript_status ""KNOWN""; transcript_name ""CTD-2034I21.2-001""; level 2; tag ""basic""; havana_gene ""OTTHUMG00000173282.2""; havana_transcript ""OTTHUMT00000422675.2"";"	ENST00000576842.1	CTD-2034I21.2	Intergenic	ENSEMBL
p26884	0.99998	0.0337945	3.0043	down	7.81084	12.5979	17.0263	26.4863	73.0102	24.8258	46.9905	54.165	-5.55014	-5.03176	-4.60934	-3.52453	-2.22321	-4.06852	-2.82066	-3.25527	Detected	Not Detected	Not Detected	Not Detected	Not Detected	Detected	Detected	Not Detected	0	p26884	TCCAATCTCGTGCTTTTCCAAGTGTTGTAAACTACAAATATTCCTTCACGTCTTCTTGTC	HIT000648524_02	7	-	74582696	74582938	74582938	74582938	1	"74582696,"	"74582938,"	HIX0033553	None	HIT000648524_02		Intergenic	H-InvDB
p29049	0.99998	0.0104152	2.0504	down	44.3098	68.3271	55.0427	34.3706	153.987	86.4924	74.0404	131.012	-3.04607	-2.59249	-2.91656	-3.1486	-1.14658	-2.26779	-2.16472	-1.981	Detected	Detected	Detected	Not Detected	Detected	Detected	Detected	Detected	0	p29049	CAGGAGCCCCTGAGATCATCTTAATTCAGAAATCTTCAAATGTTTCTACTAAATGAGATT	ENST00000542598.1	11	+	73116341	73121717	73121717	73121717	3	"73116341,73117487,73121530,"	"73116429,73117546,73121717,"	ENSG00000256448.1	"gene_id ""ENSG00000256448.1""; transcript_id ""ENST00000542598.1""; gene_type ""antisense""; gene_status ""NOVEL""; gene_name ""RP11-809N8.4""; transcript_type ""antisense""; transcript_status ""KNOWN""; transcript_name ""RP11-809N8.4-002""; level 2; tag ""basic""; havana_gene ""OTTHUMG00000167996.1""; havana_transcript ""OTTHUMT00000397428.1"";"	ENST00000542598.1		Antisense	ENSEMBL		ENST00000064778
RNA143321|tRNA_238_73	0.99998	0.00291786	2.28446	down	4515.76	8723.98	8550.41	5924.35	18848.2	18275	11372.5	17706	3.62513	4.40389	4.36274	4.28073	5.7889	5.4553	5.09831	5.0974	Detected	Detected	Detected	Detected	Detected	Detected	Detected	Detected	0	RNA143321|tRNA_238_73	GTTGATTAGGGTGTTTAGCTGTTAACTAAGTGTTTGTGGGTTTAAGTCCCATTGGTCTAG	RNA143321|tRNA_238_73															ftp://ftp.ensembl.org/pub/current/fasta/homo_sapiens/ncrna/Homo_sapiens.GRCh37.61.ncrna.fa.gz
p38065_v4	0.99998	0.0408677	2.04106	down	35.3303	13.3737	23.6674	30.7835	42.4168	51.4374	54.1412	64.5423	-3.37279	-4.94556	-4.13421	-3.30762	-3.00668	-3.01754	-2.6163	-3.00239	Detected	Detected	Not Detected	Not Detected	Not Detected	Detected	Detected	Not Detected	0	p38065_v4	CCCAAATTTGAGTCATATCCAGTAACTCAAATTACTATCTTTTGCTCTAGTAAGGTCAAC	ENST00000610085.1	chr7	-	148393558	148395756	148395756	148395756	1	"148393558,"	"148395756,"	ENSG00000273314.1	"gene_id ""ENSG00000273314.1""; transcript_id ""ENST00000610085.1""; gene_type ""antisense""; gene_status ""NOVEL""; gene_name ""RP5-1136G13.2""; transcript_type ""antisense""; transcript_status ""KNOWN""; transcript_name ""RP5-1136G13.2-001""; level 2; tag ""basic""; havana_gene ""OTTHUMG00000186357.1""; havana_transcript ""OTTHUMT00000472997.1"";"				ENSEMBL
RNA144202|snRNA_155_190	0.99998	0.0382618	3.29023	down	12.0951	85.5302	80.6274	42.7517	106.918	194.113	98.7394	260.241	-4.91927	-2.26852	-2.36584	-2.8338	-1.67287	-1.10153	-1.7494	-0.990851	Detected	Detected	Detected	Detected	Not Detected	Detected	Detected	Detected	0	RNA144202|snRNA_155_190	TTCAAGAGTCCCTTAAGAAAATTTCCACATATTTCAACATGTATCTTGCAAAAAGCCTAT	RNA144202|snRNA_155_190															ftp://ftp.ensembl.org/pub/current/fasta/homo_sapiens/ncrna/Homo_sapiens.GRCh37.61.ncrna.fa.gz
p11818	0.99998	0.0203147	3.10731	down	16.268	9.34798	16.117	8.49421	72.618	19.8738	44.5271	38.5436	-4.49165	-5.46223	-4.68853	-5.16523	-2.23098	-4.3895	-2.89835	-3.74614	Detected	Not Detected	Not Detected	Not Detected	Not Detected	Detected	Detected	Not Detected	0	p11818	TCACGAAGGAGAAAGTCCTAGATGGAGCCTTCTCATCCTCAGAAACCACACTGGTTAAAT	ENST00000472513.1	3	+	58558470	58560046	58560046	58560046	3	"58558470,58559203,58559917,"	"58558517,58559377,58560046,"	ENSG00000243384.1	"gene_id ""ENSG00000243384.1""; transcript_id ""ENST00000472513.1""; gene_type ""antisense""; gene_status ""NOVEL""; gene_name ""RP11-475O23.2""; transcript_type ""antisense""; transcript_status ""KNOWN""; transcript_name ""RP11-475O23.2-001""; level 2; tag ""dotter_confirmed""; tag ""low_sequence_quality""; tag ""basic""; havana_gene ""OTTHUMG00000159155.1""; havana_transcript ""OTTHUMT000003535…	ENST00000472513.1		Intronic	ENSEMBL
p43293_v4	0.99998	0.00837885	3.03978	down	221.477	239.387	304.693	220.904	503.076	957.518	378.262	2133.99	-0.724606	-0.783676	-0.447823	-0.464434	0.561391	1.20087	0.188286	2.04478	Detected	Detected	Detected	Detected	Detected	Detected	Detected	Detected	0	p43293_v4	GCGTGTGAGATACACATACATGTGACATATGCAGGCGTGTGAGATACACATACATGTGAC	XR_429798.1	chr16	-	89224297	89224560	89224297	89224297	3	"89224297,89224451,89224545,"	"89224323,89224485,89224560,"	none					RefSeq
RNA147398|p0502_imsncRNA64	0.99998	0.00872631	2.30992	down	63.049	77.5521	56.7654	34.1644	167.51	189.705	88.9124	121.938	-2.53722	-2.40979	-2.8721	-3.15728	-1.02514	-1.13467	-1.90064	-2.08456	Detected	Detected	Detected	Detected	Detected	Detected	Detected	Detected	0	RNA147398|p0502_imsncRNA64	GACCTTGCTATAGGATATGGTGTATTAGGTAGCACGGAGAATTTTGGATTTTCGGGTGTT	RNA147398|p0502_imsncRNA64															unpublished data
p21847	0.696705	3.4229e-05	2.35931	down	63.3746	78.5492	81.3712	55.1328	131.082	205.396	165.188	198.548	-2.52979	-2.39136	-2.35259	-2.46687	-1.37891	-1.02003	-1.007	-1.38122	Detected	Detected	Detected	Detected	Detected	Detected	Detected	Detected	0	p21847	AAGTAATGAGTTTGGGCTGAATGACAGAATTTAAACCTGAATATGACTCTGAAATCAGCC	TCONS_00005763	3	-	40503866	40508645	40508645	40508645	2	"40503866,40507988,"	"40503977,40508645,"	XLOC_003092	Gene_id=XLOC_003092;Gene_name=linc-CX3CR1-1;Transcript_id=TCONS_00005763;Transcript_name=linc-CX3CR1-1;	XLOC_003092		Divergent	HumanLincRNACatalog
RNA143285|tRNA_202_73	0.99998	0.0156697	2.41353	down	130.415	216.298	187.334	90.259	543.021	443.656	172.375	497.355	-1.48865	-0.930001	-1.14956	-1.75571	0.671623	0.0910091	-0.945548	-0.0564251	Detected	Detected	Detected	Detected	Detected	Detected	Detected	Detected	0	RNA143285|tRNA_202_73	CCAGTTGATTAAGGTATTTAGCTGTTAACCAAATTTTTGTGGGTTTAAGTCCCATTGATC	RNA143285|tRNA_202_73															ftp://ftp.ensembl.org/pub/current/fasta/homo_sapiens/ncrna/Homo_sapiens.GRCh37.61.ncrna.fa.gz
RNA143248|tRNA_165_73	0.99998	0.00223602	2.3153	down	4971.44	10023.7	9728.37	6766.17	20587	20368.8	13742.2	20874.3	3.76383	4.60424	4.54895	4.47242	5.91621	5.61178	5.37137	5.33488	Detected	Detected	Detected	Detected	Detected	Detected	Detected	Detected	0	RNA143248|tRNA_165_73	GTTGACTAGGGTGCTTAGCTGTTAACTAAGTGTTTGTGGGTTTAAGTCCCATTGGTCTAG	RNA143248|tRNA_165_73															ftp://ftp.ensembl.org/pub/current/fasta/homo_sapiens/ncrna/Homo_sapiens.GRCh37.61.ncrna.fa.gz
p26176	0.99998	0.024611	4.78975	down	41.8017	8.82706	53.7714	5.74922	83.1194	100.91	64.7271	141.124	-3.13013	-5.54495	-2.95027	-5.72834	-2.03613	-2.04536	-2.35866	-1.87374	Detected	Detected	Not Detected	Not Detected	Detected	Detected	Detected	Detected	0	p26176	AAACTCTTACCTTTCTGTGGGCAAAGCCACGACTTTAGTCTCCCAATTCCTGGGTCAAAA	uc021wnb.1	22	-	24245625	24247864	24247864	24247864	1	"24245625,"	"24247864,"	DQ600483	"proteinID=;alignID=uc021wnb.1;kgID=uc021wnb.1;mRNA=DQ600483;spID=;refseq=;protAcc=;description=Homo sapiens cDNA FLJ45037 fis, clone BRAWH3019820.;rfamAcc=;tRnaName=;"	uc021wnb.1		Intergenic	UCSC
p20654	0.99998	0.0862749	2.30856	down	49.5753	165.393	251.953	164.739	432.688	296.529	161.425	595.6	-2.88407	-1.31712	-0.722025	-0.887669	0.343943	-0.490258	-1.04024	0.203642	Detected	Detected	Detected	Detected	Detected	Detected	Detected	Detected	0	p20654	ATAATCACCAGCACAGCGTGTTTTCCAATCCGCCAAGTTCTGCTGTGTCATCTGTGAAAT	TCONS_00026883	19	+	8018415	8020786	8020786	8020786	2	"8018415,8020660,"	"8018671,8020786,"	XLOC_012946	Gene_id=XLOC_012946;Gene_name=linc-CCL25-1;Transcript_id=TCONS_00026883;Transcript_name=linc-CCL25-1;	XLOC_012946		Intergenic	HumanLincRNACatalog
RNA33522|snoRNA_scaRNA_118_130	0.99998	0.0294882	1.93062	down	113.4	209.496	276.019	87.4972	200.938	329.665	292.384	525.203	-1.69035	-0.976099	-0.590409	-1.80054	-0.762633	-0.337435	-0.183234	0.0221739	Detected	Detected	Detected	Detected	Detected	Detected	Detected	Detected	0	RNA33522|snoRNA_scaRNA_118_130	AGGTTATGCTTCCATCACAGTATGCATATTGCAGTGGTGACAATGAGACCTGTAACATTT	RNA33522|snoRNA_scaRNA_118_130															ftp://ftp.ensembl.org/pub/current/fasta/homo_sapiens/ncrna/Homo_sapiens.GRCh37.61.ncrna.fa.gz
p13149	0.99998	0.0889365	1.5922	down	32.9429	49.6045	26.6208	30.4072	44.9495	60.7083	32.1646	123.6	-3.47373	-3.05448	-3.96455	-3.32537	-2.92301	-2.77847	-3.36756	-2.06502	Detected	Detected	Detected	Detected	Detected	Not Detected	Detected	Not Detected	0	p13149	GCAGAGCTGCCAAGCTGACCACTTAAGGCGCATGAGGAATAAACACTCGTTGCTGCATGC	ENST00000510137.1	5	-	38466264	38468441	38468441	38468441	2	"38466264,38468340,"	"38466500,38468441,"	ENSG00000251257.1	"gene_id ""ENSG00000251257.1""; transcript_id ""ENST00000510137.1""; gene_type ""antisense""; gene_status ""NOVEL""; gene_name ""CTD-2263F21.1""; transcript_type ""antisense""; transcript_status ""KNOWN""; transcript_name ""CTD-2263F21.1-002""; level 1; tag ""basic""; tag ""exp_conf""; havana_gene ""OTTHUMG00000162102.1""; havana_transcript ""OTTHUMT00000367321.1"";"	ENST00000510137.1	CTD-2263F21.1	Divergent	ENSEMBL
RNA144049|snRNA_2_370	0.99998	0.0115763	1.68958	down	19.4066	23.2424	23.6671	23.7002	24.9816	41.8966	39.9997	62.8473	-4.23714	-4.1482	-4.13422	-3.68488	-3.77045	-3.31353	-3.05304	-3.04078	Not Detected	Detected	Not Detected	Detected	Not Detected	Detected	Detected	Not Detected	0	RNA144049|snRNA_2_370	TACTGTTTCCACTACTGCTCCTTTACTGTAAGTTTCCACCGAAAGATATTAACAGTAATT	RNA144049|snRNA_2_370															ftp://ftp.ensembl.org/pub/current/fasta/homo_sapiens/ncrna/Homo_sapiens.GRCh37.61.ncrna.fa.gz
p27476	0.99998	0.0211733	1.7388	down	48.6525	39.4292	38.4315	17.4069	57.9113	59.0482	54.7572	79.9506	-2.91118	-3.38569	-3.43482	-4.13012	-2.55747	-2.81847	-2.59998	-2.69352	Detected	Detected	Not Detected	Not Detected	Detected	Detected	Detected	Not Detected	0	p27476	TGGAAATGAGAATTTTTAATGGAAAATTGAAACCATGTGCATCTAAGTACTTAATGAAGT	uc.104+	2	+	174986933	174987149	174987149	174987149	1	"174986933,"	"174987149,"	uc.104+	uc.104+	UCRs_360_216		Intronic	UCR
p5834	0.99998	0.0977523	1.52141	down	56.2713	86.2446	86.3967	86.9476	65.1408	150.632	137.471	184.789	-2.70129	-2.25652	-2.26613	-1.80963	-2.38775	-1.46741	-1.27197	-1.48482	Detected	Detected	Detected	Detected	Detected	Detected	Detected	Detected	0	p5834	AAGGTCACTTTGTCCCTGGATGACCAAACACAGGCCAATGTAACTTACTGGGCTTGTTTT	ENST00000573130.1	16	-	3103367	3106233	3106233	3106233	2	"3103367,3105736,"	"3105033,3106233,"	ENSG00000261971.2	"gene_id ""ENSG00000261971.2""; transcript_id ""ENST00000573130.1""; gene_type ""antisense""; gene_status ""NOVEL""; gene_name ""RP11-473M20.7""; transcript_type ""antisense""; transcript_status ""KNOWN""; transcript_name ""RP11-473M20.7-003""; level 2; tag ""basic""; havana_gene ""OTTHUMG00000177474.1""; havana_transcript ""OTTHUMT00000437108.1"";"	ENST00000573130.1		Intronic	ENSEMBL
p6145	0.99998	0.0955852	1.53434	down	374.236	807.804	643.779	653.491	642.687	844.301	1133.23	1462.85	0.0321846	0.970981	0.631387	1.10032	0.914731	1.01932	1.77126	1.50001	Detected	Detected	Detected	Detected	Detected	Detected	Detected	Detected	0	p6145	TTGGGGTCTTTCAAGAAGGTAGAATCTTAGCCATCTGTCCAAATTGAATTAGCAACACCA	ENST00000563684.1	16	-	80661447	80662276	80662276	80662276	1	"80661447,"	"80662276,"	ENSG00000260064.1	"gene_id ""ENSG00000260064.1""; transcript_id ""ENST00000563684.1""; gene_type ""sense_intronic""; gene_status ""NOVEL""; gene_name ""RP11-18F14.4""; transcript_type ""sense_intronic""; transcript_status ""KNOWN""; transcript_name ""RP11-18F14.4-001""; level 2; tag ""basic""; havana_gene ""OTTHUMG00000177005.1""; havana_transcript ""OTTHUMT00000434734.1"";"	ENST00000563684.1		Intronic	ENSEMBL
p3095	0.99998	0.0338929	1.57202	down	58.8926	39.0603	49.5219	24.3708	50.8107	66.7866	62.1599	102.576	-2.63561	-3.39925	-3.06904	-3.64463	-2.74618	-2.6408	-2.41704	-2.33401	Detected	Detected	Not Detected	Detected	Detected	Detected	Detected	Detected	0	p3095	CCATTTGCTGGTCATTCTTTTGCCATCAGTTTTACAATTCTCAAATCTCTTGCCACTTGC	ENST00000540811.1	12	-	24366189	24715524	24715524	24715524	5	"24366189,24430149,24521496,24560418,24715266,"	"24366351,24430246,24521573,24560500,24715524,"	ENSG00000255864.1	"gene_id ""ENSG00000255864.1""; transcript_id ""ENST00000540811.1""; gene_type ""lincRNA""; gene_status ""NOVEL""; gene_name ""RP11-444D3.1""; transcript_type ""lincRNA""; transcript_status ""KNOWN""; transcript_name ""RP11-444D3.1-001""; level 2; havana_gene ""OTTHUMG00000169057.3""; havana_transcript ""OTTHUMT00000402098.1"";"	ENST00000540811.1		Antisense	ENSEMBL
p13948	0.99998	0.0852832	1.55988	down	711.868	617.176	1323.64	462.189	831.629	1072.86	1039.01	2190.6	0.959845	0.582657	1.67126	0.600633	1.28656	1.36496	1.64604	2.08255	Detected	Detected	Detected	Detected	Detected	Detected	Detected	Detected	0	p13948	GAGTCCTTTTTATTACACATAGAAATAGCTACTGTAAATAGCAAACTCTAACACTGTGCC	ENST00000519898.1	5	+	148786478	148805225	148805225	148805225	4	"148786478,148801043,148803652,148804659,"	"148786641,148801164,148803960,148805225,"	ENSG00000249669.3	"gene_id ""ENSG00000249669.3""; transcript_id ""ENST00000519898.1""; gene_type ""processed_transcript""; gene_status ""NOVEL""; gene_name ""MIR143HG""; transcript_type ""processed_transcript""; transcript_status ""KNOWN""; transcript_name ""MIR143HG-007""; level 2; havana_gene ""OTTHUMG00000163464.4""; havana_transcript ""OTTHUMT00000381677.1"";"	TCONS_00009538;XLOC_004598;TCONS_00009261;XLOC_004598;TCONS_00009262;XLOC_004598;TCONS_00009540;XLOC_004598	MIR143HG	Intergenic	ENSEMBL
p13151	0.99998	0.0196402	1.55243	down	144.2	219.022	256.878	162.319	208.588	409.43	251.54	454.381	-1.34369	-0.911947	-0.694098	-0.909016	-0.70873	-0.0248156	-0.400313	-0.186799	Detected	Detected	Detected	Detected	Detected	Detected	Detected	Detected	0	p13151	GAAAAAAGGAGAACAGATATCATGTTGACCAGCAGTCTCTGCCACAGACAGCTAATCTCC	ENST00000513480.1	5	-	38736156	38845870	38845870	38845870	4	"38736156,38744028,38796454,38845769,"	"38736430,38744119,38796571,38845870,"	ENSG00000249740.1	"gene_id ""ENSG00000249740.1""; transcript_id ""ENST00000513480.1""; gene_type ""processed_transcript""; gene_status ""NOVEL""; gene_name ""CTD-2127H9.1""; transcript_type ""processed_transcript""; transcript_status ""KNOWN""; transcript_name ""CTD-2127H9.1-001""; level 2; havana_gene ""OTTHUMG00000162040.1""; havana_transcript ""OTTHUMT00000367002.1"";"	ENST00000513480.1	CTD-2127H9.1	Divergent	ENSEMBL
p14391	0.99998	0.0623573	1.64345	down	30.5747	61.8872	45.8516	19.0757	54.234	65.3413	40.3499	107.751	-3.58136	-2.73531	-3.18014	-3.99804	-2.65212	-2.67237	-3.04046	-2.263	Detected	Detected	Detected	Not Detected	Not Detected	Detected	Detected	Detected	0	p14391	CTCAGAAATATGAAGCTTGTTCCAACTACCTTAAAACATCAGGCAATTTCTCATGTAATC	ENST00000411838.1	6	-	158250174	158251605	158251605	158251605	2	"158250174,158251224,"	"158250474,158251605,"	ENSG00000234361.1	"gene_id ""ENSG00000234361.1""; transcript_id ""ENST00000411838.1""; gene_type ""antisense""; gene_status ""NOVEL""; gene_name ""RP11-52J3.3""; transcript_type ""antisense""; transcript_status ""KNOWN""; transcript_name ""RP11-52J3.3-001""; level 1; tag ""basic""; tag ""exp_conf""; havana_gene ""OTTHUMG00000015898.1""; havana_transcript ""OTTHUMT00000042847.1"";"	ENST00000411838.1		Intronic	ENSEMBL
p13733	0.99998	0.0639291	1.64935	down	42.5948	112.81	113.356	76.9387	97.9257	152.282	127.664	207.892	-3.10302	-1.86912	-1.87432	-1.98607	-1.79963	-1.45168	-1.37875	-1.31486	Detected	Detected	Detected	Detected	Detected	Detected	Detected	Detected	0	p13733	AAGACACCTAGCCGCGGTCAAAGCAGGAATATATTGAGATACAATTCACTAATTCACATC	ENST00000511484.1	5	+	79424183	79439706	79439706	79439706	3	"79424183,79424745,79439372,"	"79424238,79425020,79439706,"	ENSG00000251675.1	"gene_id ""ENSG00000251675.1""; transcript_id ""ENST00000511484.1""; gene_type ""antisense""; gene_status ""NOVEL""; gene_name ""CTC-458I2.2""; transcript_type ""antisense""; transcript_status ""KNOWN""; transcript_name ""CTC-458I2.2-001""; level 2; tag ""basic""; havana_gene ""OTTHUMG00000162657.1""; havana_transcript ""OTTHUMT00000369919.1"";"	ENST00000511484.1	CTC-458I2.2	Intronic	ENSEMBL
p35230_v4	0.99998	0.0482145	1.67517	down	82.3308	137.32	190.08	131.132	139.59	243.919	207.834	400.183	-2.15226	-1.58548	-1.12857	-1.21684	-1.28819	-0.772031	-0.675667	-0.370043	Detected	Detected	Detected	Detected	Detected	Detected	Detected	Detected	0	p35230_v4	CACCAGATAGAGCTAACATTTACCACAGAGAGATAAGGTCCTCTGGCTGGACTCAAACTC	ENST00000588811.1	6	-	56979721	57035847	57035847	57035847	5	"56979721,56980253,56981637,57015825,57035802,"	"56980056,56980361,56981719,57015993,57035847,"	ENSG00000226803.2	"gene_id ""ENSG00000226803.2""; transcript_id ""ENST00000588811.1""; gene_type ""antisense""; gene_status ""NOVEL""; gene_name ""RP11-203B9.4""; transcript_type ""antisense""; transcript_status ""KNOWN""; transcript_name ""RP11-203B9.4-007""; level 2; tag ""RNA_Seq_supported_only""; tag ""basic""; havana_gene ""OTTHUMG00000014917.3""; havana_transcript ""OTTHUMT00000458728.1"";"	ENST00000588811.1		Antisense	ENSEMBL		"ENST00000370702, ENST00000357489"
p11318	0.99998	0.0109295	1.9891	down	31.5545	49.0156	39.757	30.8788	52.1904	122.511	47.1367	125.857	-3.53585	-3.07171	-3.3859	-3.30316	-2.70753	-1.76552	-2.81618	-2.03892	Detected	Detected	Detected	Detected	Not Detected	Detected	Detected	Detected	0	p11318	AAGAGTGTTTGGTTCCTGCTGTATTATCAATGCCTGTCAGTAAAACATAATGTTTAACAC	ENST00000432505.1	3	-	24141464	24144729	24144729	24144729	2	"24141464,24144070,"	"24143037,24144729,"	ENSG00000224074.3	"gene_id ""ENSG00000224074.3""; transcript_id ""ENST00000432505.1""; gene_type ""processed_transcript""; gene_status ""NOVEL""; gene_name ""LINC00691""; transcript_type ""processed_transcript""; transcript_status ""KNOWN""; transcript_name ""LINC00691-002""; level 2; havana_gene ""OTTHUMG00000155662.1""; havana_transcript ""OTTHUMT00000341065.1"";"	NR_026834;RefSeq_1455_2241;TCONS_00005393;XLOC_003068	LINC00691	Intergenic	ENSEMBL
RNA143230|tRNA_147_73	0.99998	0.0259889	1.9232	down	187.288	229.041	167.632	124.966	453.801	409.662	165.625	509.52	-0.966506	-0.847415	-1.30988	-1.28631	0.412677	-0.0240002	-1.00318	-0.0215635	Detected	Detected	Detected	Detected	Detected	Detected	Detected	Detected	0	RNA143230|tRNA_147_73	GAGACCAGTTGATTAAGGTGTTTAGCTGTTAACTAAATTTTTGTGGGTTTGAATTCCATC	RNA143230|tRNA_147_73															ftp://ftp.ensembl.org/pub/current/fasta/homo_sapiens/ncrna/Homo_sapiens.GRCh37.61.ncrna.fa.gz
p102	0.99998	0.0373376	1.64385	down	65.7852	108.33	86.2887	65.253	78.3646	133.481	137.369	260.227	-2.47593	-1.92759	-2.26794	-2.22373	-2.12111	-1.64179	-1.27304	-0.99093	Detected	Detected	Detected	Detected	Detected	Detected	Detected	Detected	0	p102	ATGTGGACAGTGGAACCACGTTCCTACAAGTTCAAGAATCAGTAACTGATGGAAATTCCC	ENST00000451424.1	1	-	20969149	20978686	20978686	20978686	3	"20969149,20972077,20974807,"	"20969611,20972179,20978686,"	ENSG00000117242.7	"gene_id ""ENSG00000117242.7""; transcript_id ""ENST00000451424.1""; gene_type ""processed_transcript""; gene_status ""NOVEL""; gene_name ""PINK1-AS""; transcript_type ""processed_transcript""; transcript_status ""KNOWN""; transcript_name ""PINK1-AS-001""; level 2; tag ""basic""; havana_gene ""OTTHUMG00000002840.1""; havana_transcript ""OTTHUMT00000007953.1"";"	ENST00000451424.1	PINK1-AS	Antisense	ENSEMBL	ENST00000415136	ENST00000492302
p33472	0.99998	0.086637	1.57074	down	50.3986	51.2193	39.668	19.0783	62.7745	54.3254	40.5698	109.69	-2.86031	-3.00826	-3.38913	-3.99784	-2.44113	-2.93873	-3.03262	-2.23727	Detected	Detected	Detected	Not Detected	Detected	Not Detected	Detected	Detected	0	p33472	AAAGAGTATTTGGAGAAGCTCCTATTGGATGAAGACCTGATCAAAGGCACCATGAAGGGC	ENST00000593239.1	17	+	40086887	40094943	40094943	40094943	6	"40086887,40091469,40091723,40092725,40093014,40094809,"	"40087090,40091601,40091796,40092787,40093180,40094943,"	ENSG00000204815.4	"gene_id ""ENSG00000204815.4""; transcript_id ""ENST00000593239.1""; gene_type ""processed_transcript""; gene_status ""KNOWN""; gene_name ""TTC25""; transcript_type ""processed_transcript""; transcript_status ""KNOWN""; transcript_name ""TTC25-003""; level 2; havana_gene ""OTTHUMG00000180002.1""; havana_transcript ""OTTHUMT00000449236.1"";"	ENST00000593239.1	TTC25	Antisense	ENSEMBL	ENST00000377540
p12161	0.99998	0.0225722	1.66082	down	46.8344	60.0495	48.6778	37.1406	73.872	88.7864	47.0511	159.977	-2.96613	-2.7788	-3.09384	-3.03678	-2.20628	-2.23002	-2.8188	-1.69284	Detected	Detected	Not Detected	Not Detected	Detected	Detected	Detected	Detected	0	p12161	TGTAACCATGTGACCCCCACCTTTACAAGTGTCTGTAATTCTCACTAGCAGTATATTAGA	ENST00000438488.1	3	+	191286323	191291298	191291298	191291298	3	"191286323,191287388,191291102,"	"191286396,191287613,191291298,"	ENSG00000223812.1	"gene_id ""ENSG00000223812.1""; transcript_id ""ENST00000438488.1""; gene_type ""lincRNA""; gene_status ""NOVEL""; gene_name ""RP11-197K6.1""; transcript_type ""lincRNA""; transcript_status ""KNOWN""; transcript_name ""RP11-197K6.1-002""; level 2; havana_gene ""OTTHUMG00000156168.1""; havana_transcript ""OTTHUMT00000343233.1"";"	TCONS_00005690;XLOC_002968;TCONS_00005691;XLOC_002968		Intergenic	ENSEMBL
p29488	0.99998	0.0944688	1.54232	down	38.8619	31.2822	30.5695	27.2933	25.4889	80.798	47.3975	75.0342	-3.23534	-3.71961	-3.76501	-3.48123	-3.74144	-2.36604	-2.80822	-2.78508	Not Detected	Detected	Not Detected	Not Detected	Detected	Detected	Detected	Not Detected	0	p29488	CTATCCCCACCCAGGGAAGCATGGCTTAATTCCAAATAAAGAATCTGATTTCTTTGTCTT	ENST00000519753.1	8	-	30239639	30242809	30242809	30242809	4	"30239639,30240643,30241059,30242659,"	"30240131,30240878,30241213,30242809,"	ENSG00000254109.1	"gene_id ""ENSG00000254109.1""; transcript_id ""ENST00000519753.1""; gene_type ""antisense""; gene_status ""NOVEL""; gene_name ""CTD-3107M8.4""; transcript_type ""antisense""; transcript_status ""KNOWN""; transcript_name ""CTD-3107M8.4-002""; level 2; tag ""basic""; havana_gene ""OTTHUMG00000163930.1""; havana_transcript ""OTTHUMT00000376455.1"";"	ENST00000519753.1	CTD-3107M8.4	Antisense	ENSEMBL	ENST00000519753
p26647	0.99998	0.00593083	1.81559	down	23.5082	36.8579	38.3947	16.2489	41.2497	50.3352	46.8151	77.1154	-3.96053	-3.48298	-3.4362	-4.22943	-3.04693	-3.04879	-2.82605	-2.74561	Detected	Detected	Not Detected	Not Detected	Not Detected	Detected	Detected	Not Detected	0	p26647	GAAAAAACGTATAATAATCACCAGGACATCCATAATTATATTCATCAATTATTAGCATTC	HIT000066816	12	-	19418911	19419263	19419263	19419263	1	"19418911,"	"19419263,"	HIX0036913	None	H-InvDB_1388_373		Intronic	H-InvDB
p25783	0.99998	0.0147281	1.93007	down	46.3821	88.9215	71.2034	32.6967	80.8665	107.179	94.3727	207.888	-2.98013	-2.21242	-2.54516	-3.22063	-2.07577	-1.9584	-1.81466	-1.3149	Detected	Detected	Detected	Detected	Detected	Detected	Detected	Detected	0	p25783	AATGTTGAAGTTACTAGTAGCTCTTGGGACTTAGAAGTAGTGATGAGATAATGCCTTGCT	uc001pqc.3	11	-	116941480	116942325	116942325	116942325	1	"116941480,"	"116942325,"	BC042385	proteinID=;alignID=uc001pqc.3;kgID=uc001pqc.3;mRNA=BC042385;spID=;refseq=;protAcc=;description=Homo sapiens cDNA clone IMAGE:5302421.;rfamAcc=;tRnaName=;	uc001pqc.3		Intronic	UCSC
p38050_v4	0.99998	0.040451	1.72594	down	49.4456	70.6141	37.49	25.4168	58.2936	64.0977	74.1588	135.968	-2.88785	-2.545	-3.4706	-3.584	-2.54797	-2.70009	-2.16241	-1.92744	Detected	Detected	Detected	Not Detected	Detected	Detected	Detected	Not Detected	0	p38050_v4	TGGTGTTCAGAGTCAATATAATTTTCTAGCACCATCTGAAATCGGTTATAATGATTGGGG	ENST00000362111.2	chr7	-	130561494	130561580	130561580	130561580	1	"130561494,"	"130561580,"	ENSG00000226380.3	"gene_id ""ENSG00000226380.3""; transcript_id ""ENST00000362111.2""; gene_type ""lincRNA""; gene_status ""NOVEL""; gene_name ""MIR29B1""; transcript_type ""miRNA""; transcript_status ""KNOWN""; transcript_name ""MIR29B1-201""; level 3; tag ""basic""; havana_gene ""OTTHUMG00000043895.7"";"				ENSEMBL
p26006	0.99998	0.0988866	2.09879	down	15.4615	24.5446	28.2151	12.8302	13.2097	49.8171	49.6244	104.169	-4.56501	-4.06955	-3.88064	-4.57023	-4.68972	-3.06372	-2.74198	-2.31178	Not Detected	Detected	Not Detected	Not Detected	Not Detected	Detected	Detected	Not Detected	0	p26006	AAGTGTAAATGACTTCTTCATTATGATGGTTACATTAGTGCCCTTTGAAACAGCACTAGA	uc002ibc.3	17	-	40894171	40895176	40895176	40895176	1	"40894171,"	"40895176,"	BC047651	proteinID=;alignID=uc002ibc.3;kgID=uc002ibc.3;mRNA=BC047651;spID=;refseq=;protAcc=;description=Homo sapiens cDNA clone IMAGE:5275301.;rfamAcc=;tRnaName=;	UCSC_9196_1005		Intronic	UCSC
p6821	0.99998	0.00396698	1.6686	down	34.2287	27.6376	23.5722	22.1521	39.2394	44.4461	42.359	66.1473	-3.41849	-3.89832	-4.14002	-3.78233	-3.11901	-3.22831	-2.97036	-2.96695	Detected	Detected	Not Detected	Not Detected	Detected	Detected	Detected	Not Detected	0	p6821	GGCTATGTGGGTTGTCCAAGATCACATTACTAATAATAAAGAGTAGAGCAGGTATTTGAA	ENST00000581080.1	17	-	38497118	38499388	38499388	38499388	3	"38497118,38498247,38499127,"	"38497952,38498942,38499388,"	ENSG00000265666.1	"gene_id ""ENSG00000265666.1""; transcript_id ""ENST00000581080.1""; gene_type ""antisense""; gene_status ""NOVEL""; gene_name ""CTD-2267D19.2""; transcript_type ""antisense""; transcript_status ""KNOWN""; transcript_name ""CTD-2267D19.2-001""; level 2; tag ""basic""; havana_gene ""OTTHUMG00000179631.1""; havana_transcript ""OTTHUMT00000447446.1"";"	ASO3513;asoverlaps_444_1823	CTD-2267D19.2	Intronic	ENSEMBL		ENST00000394081
p13148	0.99998	0.0071719	1.55867	down	37.9699	35.393	33.205	18.9969	44.118	57.9219	39.148	63.8254	-3.26884	-3.54149	-3.64571	-4.00401	-2.94995	-2.84625	-3.08409	-3.0185	Detected	Detected	Not Detected	Not Detected	Detected	Detected	Detected	Not Detected	0	p13148	GCTGTGAATATTGAGACAAAGTATGAAAAGTACCTGGCAACTGGAGATGTTTAATAAACT	ENST00000510469.1	5	-	38461028	38468409	38468409	38468409	2	"38461028,38468340,"	"38461415,38468409,"	ENSG00000251257.1	"gene_id ""ENSG00000251257.1""; transcript_id ""ENST00000510469.1""; gene_type ""antisense""; gene_status ""NOVEL""; gene_name ""CTD-2263F21.1""; transcript_type ""antisense""; transcript_status ""KNOWN""; transcript_name ""CTD-2263F21.1-001""; level 1; tag ""basic""; tag ""exp_conf""; havana_gene ""OTTHUMG00000162102.1""; havana_transcript ""OTTHUMT00000367320.1"";"	ENST00000510469.1	CTD-2263F21.1	Antisense	ENSEMBL
p37877_v4	0.99998	0.0581951	2.03115	down	19.9078	27.4308	13.7932	10.49	16.1911	47.5813	50.8584	43.8026	-4.20036	-3.90916	-4.91315	-4.86077	-4.39611	-3.12997	-2.70654	-3.56161	Not Detected	Detected	Not Detected	Not Detected	Not Detected	Detected	Detected	Not Detected	0	p37877_v4	GTACGCTGTAAGGATTTCTTCCCTAGCAATCGTGAAGAAAATCAGTCTACATTTAAATTT	ENST00000606729.1	chr6	-	89789882	89790386	89790386	89790386	1	"89789882,"	"89790386,"	ENSG00000271931.1	"gene_id ""ENSG00000271931.1""; transcript_id ""ENST00000606729.1""; gene_type ""antisense""; gene_status ""NOVEL""; gene_name ""RP11-63L7.5""; transcript_type ""antisense""; transcript_status ""KNOWN""; transcript_name ""RP11-63L7.5-001""; level 2; tag ""basic""; havana_gene ""OTTHUMG00000185795.1""; havana_transcript ""OTTHUMT00000471305.1"";"				ENSEMBL
p23854	0.99998	0.0728857	1.55146	down	71.9112	144.739	90.0448	44.6551	109.364	110.951	124.972	204.061	-2.34748	-1.50957	-2.20646	-2.77095	-1.64024	-1.90851	-1.40949	-1.3417	Detected	Detected	Detected	Detected	Detected	Detected	Detected	Detected	0	p23854	GGCAGCCTTTGCAAGAGACCTGACTTATTTTCTAGGAGAAAAACATCCTTTTAGGGATTT	TCONS_00013598	7	+	130600708	130606911	130606911	130606911	2	"130600708,130606294,"	"130600891,130606911,"	XLOC_006252	Gene_id=XLOC_006252;Gene_name=linc-MKLN1-2;Transcript_id=TCONS_00013598;Transcript_name=linc-MKLN1-2;	XLOC_006252		Intergenic	HumanLincRNACatalog
p17198	0.99998	0.0705184	1.60607	down	37.3107	17.0657	21.1935	15.8079	25.5715	40.537	38.3418	45.5739	-3.2941	-4.59385	-4.29349	-4.26913	-3.73678	-3.36112	-3.11411	-3.50442	Not Detected	Detected	Not Detected	Not Detected	Detected	Detected	Detected	Not Detected	0	p17198	GGGAATCTTTTTTGCAAACAAAACTCTGGCCCATTAAGAACTCTCTGCTGCCTTGTGAAG	ENST00000429601.1	X	+	64808277	64820630	64820630	64820630	3	"64808277,64808765,64820541,"	"64808492,64808948,64820630,"	ENSG00000231669.1	"gene_id ""ENSG00000231669.1""; transcript_id ""ENST00000429601.1""; gene_type ""processed_transcript""; gene_status ""NOVEL""; gene_name ""RP11-368D24__A.1""; transcript_type ""processed_transcript""; transcript_status ""KNOWN""; transcript_name ""RP11-368D24__A.1-002""; level 2; havana_gene ""OTTHUMG00000021722.1""; havana_transcript ""OTTHUMT00000056979.1"";"	ENCODE_1874_487;TCONS_00016990;XLOC_008002		Intergenic	ENSEMBL
p19752	0.99998	0.0935418	1.57101	down	110.806	106.989	149.439	91.9223	91.415	287.594	145.055	331.958	-1.72373	-1.94556	-1.47562	-1.72936	-1.89888	-0.5344	-1.1945	-0.6397	Detected	Detected	Detected	Detected	Detected	Detected	Detected	Detected	0	p19752	CTCTCACCTTTTCCCAGCTATTTGGATGTATATACTTTTGCTTACTTTGTAGTGTACCAA	TCONS_00023262	15	+	50655997	50660476	50660476	50660476	2	"50655997,50659560,"	"50658705,50660476,"	XLOC_011248	Gene_id=XLOC_011248;Gene_name=linc-USP8-1;Transcript_id=TCONS_00023262;Transcript_name=linc-USP8-1;	XLOC_011248		Intergenic	HumanLincRNACatalog
p11222	0.99998	0.0345684	1.5403	down	66.62	49.562	47.3938	27.4683	68.9333	88.46	53.2656	95.0619	-2.45774	-3.05572	-3.13241	-3.47201	-2.30611	-2.23534	-2.63983	-2.44376	Detected	Detected	Detected	Not Detected	Detected	Detected	Detected	Detected	0	p11222	TTACGTGTTAAATACAGGGAATGGCTTTTGCATTGATATAACCCCAGCCTCCAGCATGCG	ENST00000602478.1	22	+	43011249	43011913	43011913	43011913	1	"43011249,"	"43011913,"	ENSG00000270022.1	"gene_id ""ENSG00000270022.1""; transcript_id ""ENST00000602478.1""; gene_type ""lincRNA""; gene_status ""KNOWN""; gene_name ""RNU12""; transcript_type ""lincRNA""; transcript_status ""KNOWN""; transcript_name ""RNU12-001""; level 2; tag ""basic""; havana_gene ""OTTHUMG00000183993.1""; havana_transcript ""OTTHUMT00000467709.1"";"	ENST00000602478.1	RNU12	Divergent	ENSEMBL
p25705	0.99998	0.00521091	1.53855	down	74.1107	114.775	124.42	92.2828	152.72	165.78	139.745	197.389	-2.30401	-1.84421	-1.73996	-1.72372	-1.15849	-1.32917	-1.2483	-1.38966	Detected	Detected	Detected	Detected	Detected	Detected	Detected	Detected	0	p25705	TCACTGCAGGCTCAGGGAGCAAGAAATAAAATCATGAAATGCATTCCAAATAAAATTACC	uc001gfk.1	1	+	168218461	168220378	168220378	168220378	1	"168218461,"	"168220378,"	DQ576756	"proteinID=;alignID=uc001gfk.1;kgID=uc001gfk.1;mRNA=DQ576756;spID=;refseq=;protAcc=;description=Homo sapiens cDNA FLJ34896 fis, clone NT2NE2018180.;rfamAcc=;tRnaName=;"	UCSC_5321_1917		Intergenic	UCSC
p23938	0.99998	0.0509227	2.32631	down	10.1892	40.049	48.8265	30.3816	50.5493	78.3483	49.7732	114.771	-5.16665	-3.36319	-3.08944	-3.32658	-2.75362	-2.41046	-2.73766	-2.17194	Detected	Detected	Not Detected	Not Detected	Not Detected	Not Detected	Detected	Detected	0	p23938	CCGCTTAGTATTCTTATCTCTCAAGGTTTTTGCTAATAATAATTTCTGTTACGCCTCAAC	TCONS_00014557	8	-	30044816	30047775	30047775	30047775	2	"30044816,30047331,"	"30046339,30047775,"	XLOC_007043	Gene_id=XLOC_007043;Gene_name=linc-MBOAT4-1;Transcript_id=TCONS_00014557;Transcript_name=linc-MBOAT4-1;	XLOC_007043		Intergenic	HumanLincRNACatalog
p7739	0.99998	0.0715719	1.54627	down	94.3392	96.5603	151.567	69.1915	90.1879	230.631	169.635	197.52	-1.95584	-2.09352	-1.45522	-2.13918	-1.91838	-0.852847	-0.96867	-1.3887	Detected	Detected	Detected	Detected	Detected	Detected	Detected	Detected	0	p7739	TTTGTACATACAGCCATTTACTCAAAAAATGCAGCCGGCAGAGATTCCACAGCTGGGAAG	ENST00000587659.1	18	-	46489320	46490311	46490311	46490311	2	"46489320,46490189,"	"46489550,46490311,"	ENSG00000266905.1	"gene_id ""ENSG00000266905.1""; transcript_id ""ENST00000587659.1""; gene_type ""lincRNA""; gene_status ""NOVEL""; gene_name ""RP11-1058N17.1""; transcript_type ""lincRNA""; transcript_status ""KNOWN""; transcript_name ""RP11-1058N17.1-001""; level 2; tag ""basic""; havana_gene ""OTTHUMG00000179909.1""; havana_transcript ""OTTHUMT00000448902.1"";"	ENST00000587659.1		Intergenic	ENSEMBL
p29311	0.99998	0.0144042	1.83937	down	66.6068	41.8456	67.8785	63.5917	92.3735	98.5131	107.736	179.256	-2.45802	-3.29988	-2.61415	-2.26094	-1.88383	-2.08005	-1.6236	-1.52868	Detected	Detected	Not Detected	Detected	Detected	Detected	Detected	Detected	0	p29311	CCTTTGCCAGCTTTTGGCCTGAAAACTCAACTTCTTCATTTGAGATAATTCCTGTTTTAT	ENST00000420364.1	21	+	30565814	30660526	30660526	30660526	2	"30565814,30660304,"	"30566581,30660526,"	ENSG00000215533.4	"gene_id ""ENSG00000215533.4""; transcript_id ""ENST00000420364.1""; gene_type ""processed_transcript""; gene_status ""KNOWN""; gene_name ""LINC00189""; transcript_type ""processed_transcript""; transcript_status ""KNOWN""; transcript_name ""LINC00189-001""; level 2; tag ""basic""; havana_gene ""OTTHUMG00000078876.1""; havana_transcript ""OTTHUMT00000171969.1"";"	NR_027072;RefSeq_3133_664	LINC00189	Intergenic	ENSEMBL
p16746	0.99998	0.0966731	1.52633	down	26.6579	36.3992	35.2552	29.4956	26.324	49.045	67.4874	80.2094	-3.77913	-3.50105	-3.55927	-3.36928	-3.69494	-3.08625	-2.29841	-2.68886	Not Detected	Detected	Not Detected	Not Detected	Not Detected	Detected	Detected	Not Detected	0	p16746	CCTCAGCACCTAGCATATATTTGAGGTTCACATACTGACCAAACGAATAAAGGAATATGT	ENST00000431804.1	9	+	35096374	35098138	35098138	35098138	2	"35096374,35097756,"	"35096417,35098138,"	ENSG00000234181.1	"gene_id ""ENSG00000234181.1""; transcript_id ""ENST00000431804.1""; gene_type ""antisense""; gene_status ""NOVEL""; gene_name ""RP11-182N22.8""; transcript_type ""antisense""; transcript_status ""KNOWN""; transcript_name ""RP11-182N22.8-001""; level 2; tag ""basic""; havana_gene ""OTTHUMG00000019849.1""; havana_transcript ""OTTHUMT00000052268.1"";"	ENST00000431804.1		Antisense	ENSEMBL
p29461	0.99998	0.034924	1.66936	down	662.776	1469.65	1080.08	500.912	1442.49	1438.67	1124.78	2237.5	0.856756	1.83438	1.37789	0.716708	2.0811	1.78823	1.76048	2.11311	Detected	Detected	Detected	Detected	Detected	Detected	Detected	Detected	0	p29461	GCAACTTTCTTCTTTGTGCTCCAGGAACCTACGCACTATATATATAAATAAAGCTTAAGT	ENST00000451786.1	7	-	130628925	130794935	130794935	130794935	6	"130628925,130668811,130686955,130737183,130792478,130794495,"	"130630594,130668868,130687079,130737314,130793562,130794935,"	ENSG00000231721.2	"gene_id ""ENSG00000231721.2""; transcript_id ""ENST00000451786.1""; gene_type ""processed_transcript""; gene_status ""KNOWN""; gene_name ""AC058791.2""; transcript_type ""lincRNA""; transcript_status ""KNOWN""; transcript_name ""AC058791.2-001""; level 2; tag ""basic""; havana_gene ""OTTHUMG00000155000.2""; havana_transcript ""OTTHUMT00000338002.1"";"	NR_015431;RefSeq_897_2948		Antisense	ENSEMBL
p30148	0.99998	0.0468417	1.63089	down	399.285	835.253	631.846	281.461	849.459	799.491	599.111	1316.04	0.125654	1.01919	0.604393	-0.114913	1.31716	0.940649	0.851724	1.34743	Detected	Detected	Detected	Detected	Detected	Detected	Detected	Detected	0	p30148	TGTGCTCCAGGAACCTACGCACTATATATATAAATAAAGCTTAAGTAAACATCACTGCAA	NR_024153.1	7	-	130628918	130791789	130791789	130791789	3	"130628918,130668811,130791501,"	"130630594,130668868,130791789,"	FLJ43663	"ID=rna17565;Name=NR_024153.1;Parent=gene14710;Dbxref=GeneID:378805,Genbank:NR_024153.1;gbkey=misc_RNA;product=uncharacterized LOC378805%2C transcript variant 2;transcript_id=NR_024153.1|ID=gene14710;Name=FLJ43663;Dbxref=GeneID:378805;description=uncharacterized LOC378805;gbkey=Gene;gene=FLJ43663"	UCSC:uc011kpk.2		Intergenic	RefSeq
p861	0.99998	0.0129358	1.51946	down	48.3406	84.7395	60.4708	56.8598	71.5916	114.748	86.1387	135.396	-2.92046	-2.28192	-2.78087	-2.42237	-2.25152	-1.85996	-1.94637	-1.93352	Detected	Detected	Detected	Detected	Detected	Detected	Detected	Detected	0	p861	CTTTTCCTAGGAGCTTGTCCATTTTTATGTAAGTCCTCAAATTAACTGGCACAGTATTTA	ENST00000492975.1	1	+	27783708	27786093	27786093	27786093	2	"27783708,27785806,"	"27783849,27786093,"	ENSG00000241169.1	"gene_id ""ENSG00000241169.1""; transcript_id ""ENST00000492975.1""; gene_type ""lincRNA""; gene_status ""NOVEL""; gene_name ""RP4-752I6.1""; transcript_type ""lincRNA""; transcript_status ""KNOWN""; transcript_name ""RP4-752I6.1-001""; level 2; tag ""basic""; havana_gene ""OTTHUMG00000003394.2""; havana_transcript ""OTTHUMT00000009524.1"";"	ENST00000492975.1		Intronic	ENSEMBL
p4310	0.99998	0.0979125	1.77503	down	236.742	193.407	195.248	96.6347	136.882	335.374	380.429	626.672	-0.628451	-1.09138	-1.08987	-1.65724	-1.31645	-0.312664	0.196526	0.277009	Detected	Detected	Detected	Detected	Detected	Detected	Detected	Detected	0	p4310	TAGACCACTGCAGTTTGCCCATTTCTGTTTTCCCTGAAGTAAAGCAATTCCATTGAGACA	ENST00000415285.1	13	+	102369913	102375456	102375456	102375456	3	"102369913,102374046,102375230,"	"102369992,102374170,102375456,"	ENSG00000232584.1	"gene_id ""ENSG00000232584.1""; transcript_id ""ENST00000415285.1""; gene_type ""processed_transcript""; gene_status ""NOVEL""; gene_name ""RP11-397O8.4""; transcript_type ""processed_transcript""; transcript_status ""KNOWN""; transcript_name ""RP11-397O8.4-001""; level 2; tag ""basic""; havana_gene ""OTTHUMG00000017298.1""; havana_transcript ""OTTHUMT00000045672.1"";"	ENST00000415285.1		Antisense	ENSEMBL		ENST00000376143
p14220	0.99998	0.030345	1.55275	down	81.9856	71.188	83.9011	38.8058	114.371	96.5502	104.525	122.132	-2.15832	-2.53332	-2.30842	-2.97351	-1.57566	-2.10908	-1.66725	-2.08226	Detected	Detected	Detected	Detected	Detected	Detected	Detected	Detected	0	p14220	AACCCAGGACCTCCAATGGGGACGCCCACTGAGGATCCTAGTGGTTGCTCTTTTCCTTGT	ENST00000412872.3	6	-	68597537	68599231	68599231	68599231	2	"68597537,68598802,"	"68598713,68599231,"	ENSG00000227706.3	"gene_id ""ENSG00000227706.3""; transcript_id ""ENST00000412872.3""; gene_type ""lincRNA""; gene_status ""NOVEL""; gene_name ""RP11-301G19.1""; transcript_type ""lincRNA""; transcript_status ""KNOWN""; transcript_name ""RP11-301G19.1-001""; level 2; tag ""basic""; havana_gene ""OTTHUMG00000184002.1""; havana_transcript ""OTTHUMT00000467726.1"";"	ENST00000412872.3		Intergenic	ENSEMBL
p4268	0.99998	0.0226942	1.54444	down	80.1955	139.005	129.542	91.3602	144.339	142.472	189.054	246.397	-2.19017	-1.56789	-1.68176	-1.73821	-1.23992	-1.54776	-0.812304	-1.06972	Detected	Detected	Detected	Detected	Detected	Detected	Detected	Detected	0	p4268	TATTCCTTCTTCTTCAGGGGACACTTAGGCCACTGTGGCAAATGGAATGAGAAAGGGATA	ENST00000563635.1	13	+	76123908	76381256	76381256	76381256	15	"76123908,76124111,76134888,76140830,76141362,76143595,76169050,76195898,76287317,76301164,76335067,76369536,76370771,76374819,76378424,"	"76123998,76124123,76135017,76140987,76141448,76143643,76169126,76196004,76287388,76301234,76335174,76369567,76370885,76375018,76381256,"	ENSG00000261553.1	"gene_id ""ENSG00000261553.1""; transcript_id ""ENST00000563635.1""; gene_type ""processed_transcript""; gene_status ""NOVEL""; gene_name ""RP11-29G8.3""; transcript_type ""processed_transcript""; transcript_status ""KNOWN""; transcript_name ""RP11-29G8.3-001""; level 2; tag ""basic""; tag ""readthrough_transcript""; havana_gene ""OTTHUMG00000172802.1""; havana_transcript ""OTTHUMT00000420532.1""…	ENST00000563635.1		Antisense	ENSEMBL	"ENST00000357063, ENST00000377499, ENST00000357063"
p37720_v4	0.99998	0.0800534	1.78525	down	29.0568	82.6556	85.996	59.1735	81.0344	182.569	76.7006	139.613	-3.65482	-2.31784	-2.27284	-2.36483	-2.07278	-1.18999	-2.11379	-1.88927	Detected	Detected	Detected	Detected	Detected	Detected	Detected	Detected	0	p37720_v4	TCTATAAGAGCATACATAAATGACAATATATAAATCTCAATAACAGAATGTTTCTAACCC	ENST00000607856.1	chr5	+	95185012	95185559	95185559	95185559	1	"95185012,"	"95185559,"	ENSG00000272021.1	"gene_id ""ENSG00000272021.1""; transcript_id ""ENST00000607856.1""; gene_type ""lincRNA""; gene_status ""NOVEL""; gene_name ""AC008592.8""; transcript_type ""lincRNA""; transcript_status ""KNOWN""; transcript_name ""AC008592.8-001""; level 2; tag ""basic""; havana_gene ""OTTHUMG00000185539.1""; havana_transcript ""OTTHUMT00000470678.1"";"				ENSEMBL
p39069_v4	0.99998	0.0708083	5.21342	down	174.517	11.6915	206.305	16.3633	288.934	279.709	165.752	484.751	-1.06839	-5.13949	-1.0104	-4.21932	-0.238643	-0.574509	-1.00207	-0.0934572	Detected	Detected	Not Detected	Not Detected	Detected	Detected	Detected	Detected	0	p39069_v4	GCTCTATGAAACCCACTTTTCTGTACTCTGTTGCTCTAATAAACTTGCTTTGCTTTCACT	ENST00000609510.1	chr22	-	24243618	24249255	24249255	24249255	1	"24243618,"	"24249255,"	ENSG00000273295.1	"gene_id ""ENSG00000273295.1""; transcript_id ""ENST00000609510.1""; gene_type ""lincRNA""; gene_status ""NOVEL""; gene_name ""AP000350.5""; transcript_type ""lincRNA""; transcript_status ""KNOWN""; transcript_name ""AP000350.5-001""; level 2; tag ""basic""; havana_gene ""OTTHUMG00000150777.2""; havana_transcript ""OTTHUMT00000320041.2"";"				ENSEMBL
p15519	0.99998	0.0155512	1.91261	down	138.132	140.856	100.826	85.6219	194.796	207.231	146.011	486.647	-1.40572	-1.54881	-2.04331	-1.8318	-0.807421	-1.00719	-1.18502	-0.0878248	Detected	Detected	Detected	Detected	Detected	Detected	Detected	Detected	0	p15519	TGGAATTCATAAGGTGAGCAGAAACTCAAGGAAAACTGTCCAAATACCGGCTCGACTCCT	ENST00000563946.1	7	+	150038859	150039696	150039696	150039696	1	"150038859,"	"150039696,"	ENSG00000261305.1	"gene_id ""ENSG00000261305.1""; transcript_id ""ENST00000563946.1""; gene_type ""sense_overlapping""; gene_status ""NOVEL""; gene_name ""RP4-584D14.7""; transcript_type ""sense_overlapping""; transcript_status ""KNOWN""; transcript_name ""RP4-584D14.7-001""; level 2; tag ""basic""; havana_gene ""OTTHUMG00000173217.1""; havana_transcript ""OTTHUMT00000422505.1"";"	ENST00000563946.1		Divergent	ENSEMBL
p8847	0.99998	0.0550966	1.95108	down	22.4186	15.3639	34.918	17.8922	28.8589	45.3958	27.1067	112.062	-4.029	-4.74541	-3.57314	-4.09045	-3.56229	-3.1978	-3.61438	-2.2064	Detected	Detected	Not Detected	Not Detected	Not Detected	Not Detected	Detected	Detected	0	p8847	ACCAATCACCCACTCCATGTTTTTCAGGATTATAAACACTAGTCATAAAGCATGAACTGC	ENST00000593060.1	19	+	55517560	55559454	55559454	55559454	5	"55517560,55517784,55554167,55557841,55559369,"	"55517667,55517832,55554288,55558266,55559454,"	ENSG00000267265.1	"gene_id ""ENSG00000267265.1""; transcript_id ""ENST00000593060.1""; gene_type ""antisense""; gene_status ""KNOWN""; gene_name ""CTC-550B14.7""; transcript_type ""antisense""; transcript_status ""KNOWN""; transcript_name ""CTC-550B14.7-001""; level 2; tag ""basic""; havana_gene ""OTTHUMG00000180476.1""; havana_transcript ""OTTHUMT00000451464.1"";"	ENST00000593060.1	CTC-550B14.7	Antisense	ENSEMBL		"ENST00000291892, ENST00000310373"
p11692	0.99998	0.0621955	1.52025	down	68.5018	87.953	115.935	41.5102	87.6662	124.171	86.3792	210.196	-2.41755	-2.22822	-1.84186	-2.87631	-1.95929	-1.74611	-1.94235	-1.29896	Detected	Detected	Detected	Not Detected	Detected	Detected	Detected	Detected	0	p11692	ATCAACGATTTATCTTGAAAATAAGATTCCTTCGTCTGAGGGATTGATCTGTATGTGTGT	ENST00000419899.1	3	-	195001451	195003470	195003470	195003470	2	"195001451,195002867,"	"195001538,195003470,"	ENSG00000229325.1	"gene_id ""ENSG00000229325.1""; transcript_id ""ENST00000419899.1""; gene_type ""sense_intronic""; gene_status ""NOVEL""; gene_name ""ACAP2-IT1""; transcript_type ""sense_intronic""; transcript_status ""KNOWN""; transcript_name ""ACAP2-IT1-001""; level 2; tag ""basic""; havana_gene ""OTTHUMG00000155905.1""; havana_transcript ""OTTHUMT00000342226.1"";"	ENST00000419899.1		Intronic	ENSEMBL
p25740	0.99998	0.0598733	1.64132	down	73.9847	95.8858	100.076	33.2707	88.3186	112.943	100.993	217.153	-2.30647	-2.10363	-2.05408	-3.19553	-1.9486	-1.88284	-1.71685	-1.25199	Detected	Detected	Detected	Not Detected	Detected	Detected	Detected	Detected	0	p25740	ATTTCCTCTACCTTTTGTGTGGAATTTAAAATACTGAACTTGTGAGATGAACCTGGTGGG	uc001igd.3	10	+	1094996	1096202	1096202	1096202	1	"1094996,"	"1096202,"	BC046483	proteinID=;alignID=uc001igd.3;kgID=uc001igd.3;mRNA=BC046483;spID=;refseq=;protAcc=;description=Homo sapiens cDNA clone IMAGE:4799914.;rfamAcc=;tRnaName=;	uc001igd.3		Antisense	UCSC		ENST00000381344
p348	0.99998	0.00918841	1.50099	down	38.8074	52.045	71.0548	43.9557	62.4327	85.4501	72.2805	105.966	-3.23736	-2.98519	-2.54818	-2.79373	-2.44901	-2.28528	-2.19942	-2.2871	Detected	Detected	Detected	Detected	Detected	Detected	Detected	Detected	0	p348	CAATCCTTTCTACAACACTAATTCTCACAAACCACATAAAGATACAAGTTAGACTGCTGT	ENST00000502356.2	1	-	112957338	112958909	112958909	112958909	2	"112957338,112958456,"	"112957531,112958909,"	ENSG00000249913.2	"gene_id ""ENSG00000249913.2""; transcript_id ""ENST00000502356.2""; gene_type ""antisense""; gene_status ""NOVEL""; gene_name ""RP4-671G15.2""; transcript_type ""antisense""; transcript_status ""KNOWN""; transcript_name ""RP4-671G15.2-001""; level 1; tag ""basic""; tag ""exp_conf""; havana_gene ""OTTHUMG00000011155.2""; havana_transcript ""OTTHUMT00000030689.2"";"	ENST00000502356.2		Antisense	ENSEMBL		ENST00000271277
p2867	0.99998	0.0495499	1.69185	down	20.2101	37.8375	34.7803	13.1401	34.4238	36.6331	51.3102	56.4728	-4.17861	-3.44513	-3.57884	-4.5358	-3.30791	-3.50722	-2.69378	-3.19507	Detected	Detected	Not Detected	Not Detected	Not Detected	Detected	Detected	Not Detected	0	p2867	GAAACCACTGTCCCATCACAAGGGACTAAATAAACTGTAACTCTTTTGATTGTTATCTAT	ENST00000527030.1	11	+	78099106	78103451	78103451	78103451	2	"78099106,78103181,"	"78099201,78103451,"	ENSG00000254649.1	"gene_id ""ENSG00000254649.1""; transcript_id ""ENST00000527030.1""; gene_type ""antisense""; gene_status ""NOVEL""; gene_name ""RP11-452H21.2""; transcript_type ""antisense""; transcript_status ""KNOWN""; transcript_name ""RP11-452H21.2-001""; level 2; tag ""basic""; havana_gene ""OTTHUMG00000166696.1""; havana_transcript ""OTTHUMT00000391125.1"";"	ENST00000527030.1		Intronic	ENSEMBL
p41921_v4	0.99998	0.0577824	1.51292	down	54.323	33.6662	36.7458	19.8374	49.2541	52.6669	46.3402	74.1485	-2.75213	-3.61365	-3.49953	-3.94156	-2.79107	-2.98347	-2.84077	-2.80221	Detected	Detected	Not Detected	Not Detected	Detected	Detected	Detected	Not Detected	0	p41921_v4	GTTCTTCCTTGCCTGAACATCATCTATTTAGTTAGCTTGTGTTGTTTAGATGTGCTTCAG	XR_242707.2	chr10	+	3954149	3977973	3954149	3954149	3	"3954149,3974847,3977870,"	"3954368,3975164,3977973,"	none					RefSeq
p11683	0.99998	0.0876923	1.70263	down	37.6351	42.1084	21.9614	13.0204	35.585	59.3011	29.1427	79.0266	-3.28161	-3.29084	-4.24214	-4.549	-3.26004	-2.8123	-3.50989	-2.71029	Detected	Detected	Not Detected	Not Detected	Detected	Not Detected	Detected	Not Detected	0	p11683	CCCTGAAATGGAATTTCAACGTGTGTCTGTATGTGCATATTTAACAGGAGCTTAATAAAT	ENST00000418353.1	3	-	193848404	193848990	193848990	193848990	2	"193848404,193848922,"	"193848766,193848990,"	ENSG00000232874.1	"gene_id ""ENSG00000232874.1""; transcript_id ""ENST00000418353.1""; gene_type ""antisense""; gene_status ""NOVEL""; gene_name ""RP11-135A1.2""; transcript_type ""antisense""; transcript_status ""KNOWN""; transcript_name ""RP11-135A1.2-001""; level 2; tag ""basic""; havana_gene ""OTTHUMG00000155988.1""; havana_transcript ""OTTHUMT00000342638.1"";"	TCONS_00005920;XLOC_003383		Intergenic	ENSEMBL
p26407	0.99998	0.00857712	1.57084	down	585.518	927.705	727.298	530.277	836.796	1079.66	939.216	1918.34	0.677948	1.17064	0.807367	0.798895	1.29549	1.37407	1.50036	1.89109	Detected	Detected	Detected	Detected	Detected	Detected	Detected	Detected	0	p26407	AAGTCCTGCGCTTGGGGATCCTCTGTACGCCCGTTCACTGGCTTGCACCCTCACGACATG	uc022als.1	7	-	130557250	130596911	130596911	130596911	2	"130557250,130596868,"	"130557517,130596911,"	LOC646329	"proteinID=;alignID=uc022als.1;kgID=uc022als.1;mRNA=GU321467;spID=;refseq=;protAcc=;description=Homo sapiens uncharacterized LOC646329 (LOC646329), non-coding RNA.;rfamAcc=;tRnaName=;"	uc022als.1		Intergenic	UCSC
p24775	0.99998	0.0314042	1.74142	down	92.2296	111.269	115.466	84.1331	98.117	230.236	138.442	374.108	-1.98846	-1.88897	-1.84772	-1.8571	-1.79681	-0.85532	-1.26182	-0.467246	Detected	Detected	Detected	Detected	Detected	Detected	Detected	Detected	0	p24775	GTGGTAATGGAGGAAATTCTGTCATGTTCCTTACTTTTAGTTTCCTCTAGCGCTTTCTAT	XR_158746.1	1	-	185102728	185106293	185106293	185106293	2	"185102728,185105512,"	"185102849,185106293,"	LOC100996636	"ID=rna3655;Name=XR_158746.1;Parent=gene2771;Dbxref=GeneID:100996636,Genbank:XR_158746.1;gbkey=misc_RNA;product=uncharacterized LOC100996636;transcript_id=XR_158746.1|ID=gene2771;Name=LOC100996636;Dbxref=GeneID:100996636;gbkey=Gene;gene=LOC100996636"	XR_158746.1		Intronic	RefSeq
p6991	0.99998	0.049509	1.57217	down	69.8618	89.4223	84.0096	62.2465	63.6264	145.811	129.082	212.686	-2.38919	-2.20432	-2.30655	-2.29179	-2.42169	-1.51434	-1.36281	-1.28198	Detected	Detected	Detected	Detected	Detected	Detected	Detected	Detected	0	p6991	TGTTCACTCTCCTGGATCATGAATTCTCCAAATTTGTCCTTTGAACCCAGTGCCCATATC	ENST00000577698.1	17	-	66242769	66244079	66244079	66244079	1	"66242769,"	"66244079,"	ENSG00000265100.1	"gene_id ""ENSG00000265100.1""; transcript_id ""ENST00000577698.1""; gene_type ""antisense""; gene_status ""NOVEL""; gene_name ""RP11-147L13.2""; transcript_type ""antisense""; transcript_status ""KNOWN""; transcript_name ""RP11-147L13.2-001""; level 2; tag ""basic""; havana_gene ""OTTHUMG00000179801.1""; havana_transcript ""OTTHUMT00000448260.1"";"	ENST00000577698.1		Divergent	ENSEMBL		"ENST00000359904, ENST00000359904, ENST00000359904"
p15106	0.99998	0.02833	1.71804	down	714.386	1552.34	1211.57	543.473	1698.96	1580.31	1259.16	2401.48	0.964939	1.91335	1.54363	0.834357	2.31719	1.9237	1.92329	2.21515	Detected	Detected	Detected	Detected	Detected	Detected	Detected	Detected	0	p15106	AGCAACTTTCTTCTTTGTGCTCCAGGAACCTACGCACTATATATATAAATAAAGCTTAAG	ENST00000433079.1	7	-	130628920	130791789	130791789	130791789	5	"130628920,130630478,130668811,130791303,130791501,"	"130629648,130630594,130668868,130791376,130791789,"	ENSG00000231721.2	"gene_id ""ENSG00000231721.2""; transcript_id ""ENST00000433079.1""; gene_type ""processed_transcript""; gene_status ""KNOWN""; gene_name ""AC058791.2""; transcript_type ""lincRNA""; transcript_status ""KNOWN""; transcript_name ""AC058791.2-002""; level 2; havana_gene ""OTTHUMG00000155000.2""; havana_transcript ""OTTHUMT00000338003.1"";"	ENST00000433079.1		Intergenic	ENSEMBL
p11060	0.99998	0.067152	1.61888	down	228.067	382.485	245.218	197.644	391.779	342.948	622.677	442.941	-0.682309	-0.10762	-0.761113	-0.624943	0.200657	-0.280442	0.907382	-0.223588	Detected	Detected	Detected	Detected	Detected	Detected	Detected	Detected	0	p11060	GTCATCATGTAGCTAGCAATGGCCACATCAAAGATACTATGAACAATTTTAAACAACACC	ENST00000420902.1	22	-	50006304	50009364	50009364	50009364	2	"50006304,50009223,"	"50009138,50009364,"	ENSG00000235111.1	"gene_id ""ENSG00000235111.1""; transcript_id ""ENST00000420902.1""; gene_type ""sense_intronic""; gene_status ""NOVEL""; gene_name ""RP1-29C18.8""; transcript_type ""sense_intronic""; transcript_status ""KNOWN""; transcript_name ""RP1-29C18.8-001""; level 1; tag ""basic""; tag ""exp_conf""; havana_gene ""OTTHUMG00000150299.1""; havana_transcript ""OTTHUMT00000317430.1"";"	ENST00000420902.1		Intergenic	ENSEMBL
p8247	0.99998	0.0623829	1.68606	down	52.2542	61.0234	87.9062	29.982	75.0217	101.361	57.4483	198.405	-2.80815	-2.75559	-2.24114	-3.34568	-2.184	-2.03893	-2.53076	-1.38225	Detected	Detected	Detected	Not Detected	Detected	Detected	Detected	Detected	0	p8247	TTTATCTTCCCCAGAGTGAATGTAGTAAGTTTCTCATGTCTGTTTTTTCTGGTTGCATGA	ENST00000593324.2	19	-	23451964	23456998	23456998	23456998	3	"23451964,23453019,23456877,"	"23452692,23453094,23456998,"	ENSG00000213971.3	"gene_id ""ENSG00000213971.3""; transcript_id ""ENST00000593324.2""; gene_type ""processed_transcript""; gene_status ""NOVEL""; gene_name ""RP11-15H20.6""; transcript_type ""lincRNA""; transcript_status ""KNOWN""; transcript_name ""RP11-15H20.6-011""; level 2; havana_gene ""OTTHUMG00000183235.2""; havana_transcript ""OTTHUMT00000465759.2"";"	ENST00000593324.2		Intergenic	ENSEMBL
p20023	0.99998	0.057778	3.11681	down	56.3886	78.0855	26.9426	69.4372	102.407	109.94	486.184	181.238	-2.69829	-2.3999	-3.94722	-2.13407	-1.73507	-1.92171	0.550403	-1.51282	Detected	Detected	Detected	Detected	Detected	Detected	Detected	Not Detected	0	p20023	TACCCTTTCCGAGAAGCACGTCTATTTTCTCTAATTTATTCAGTGCCGCTGTGCGTGTGT	TCONS_00024393	16	+	50913947	50918220	50918220	50918220	3	"50913947,50915817,50918122,"	"50914172,50916103,50918220,"	XLOC_011718	Gene_id=XLOC_011718;Gene_name=linc-CHD9-10;Transcript_id=TCONS_00024393;Transcript_name=linc-CHD9-10;	XLOC_011718		Intergenic	HumanLincRNACatalog
p17864	0.99998	0.0190331	1.84612	down	16.9395	36.0742	30.3764	18.2293	28.9014	62.516	36.4263	76.2123	-4.4333	-3.51398	-3.77416	-4.06352	-3.56018	-2.73614	-3.18805	-2.76261	Not Detected	Detected	Not Detected	Not Detected	Not Detected	Detected	Detected	Not Detected	0	p17864	CCTCCTGATGAGCAACTGGTAATGCTTAAATTTAAAATGTAATTTGGCAGAGCAATTTCT	TCONS_00000416	1	+	231464487	231467017	231467017	231467017	2	"231464487,231466235,"	"231465677,231467017,"	XLOC_000610	Gene_id=XLOC_000610;Gene_name=linc-C1orf124-1;Transcript_id=TCONS_00000416;Transcript_name=linc-C1orf124-1;	XLOC_000610		Intergenic	HumanLincRNACatalog
p14318	0.99998	0.0386151	1.96631	down	306.258	275.239	379.243	165.029	327.301	402.865	653.394	1168.18	-0.257019	-0.58234	-0.132057	-0.885128	-0.0587673	-0.0481377	0.976852	1.17548	Detected	Detected	Detected	Detected	Detected	Detected	Detected	Detected	0	p14318	GTCTCTCTCCTGATAAGAAGAGTCACCAAGAGGAACATCTGCAACAACTAGATGCTGCTA	ENST00000419627.1	6	-	134081322	134167089	134167089	134167089	3	"134081322,134089968,134167014,"	"134081398,134090061,134167089,"	ENSG00000234554.1	"gene_id ""ENSG00000234554.1""; transcript_id ""ENST00000419627.1""; gene_type ""processed_transcript""; gene_status ""NOVEL""; gene_name ""RP3-323P13.2""; transcript_type ""processed_transcript""; transcript_status ""KNOWN""; transcript_name ""RP3-323P13.2-001""; level 2; tag ""basic""; havana_gene ""OTTHUMG00000015607.1""; havana_transcript ""OTTHUMT00000042291.1"";"	ENCODE_2881_244		Intergenic	ENSEMBL
p5990	0.99998	0.0306671	1.79028	down	22.1939	22.1895	19.0773	8.1839	28.9842	36.8869	19.6551	47.9671	-4.04353	-4.21507	-4.44525	-5.21892	-3.55605	-3.49725	-4.07813	-3.43059	Detected	Detected	Not Detected	Not Detected	Not Detected	Not Detected	Detected	Not Detected	0	p5990	AATTATTCTATTTATTTCATTCAGTATATTATCTGTGTATACCGATATGATATTACACTC	ENST00000567464.1	16	-	33336282	33337443	33337443	33337443	2	"33336282,33337231,"	"33336630,33337443,"	ENSG00000260626.1	"gene_id ""ENSG00000260626.1""; transcript_id ""ENST00000567464.1""; gene_type ""lincRNA""; gene_status ""NOVEL""; gene_name ""RP11-23E10.3""; transcript_type ""lincRNA""; transcript_status ""KNOWN""; transcript_name ""RP11-23E10.3-001""; level 2; tag ""basic""; havana_gene ""OTTHUMG00000176464.1""; havana_transcript ""OTTHUMT00000432130.1"";"	ENST00000567464.1		Intergenic	ENSEMBL
p17048	0.99998	0.0725417	1.54904	down	759.577	1217.71	1271.37	704.303	826.779	1880.8	1350.09	2898.68	1.05343	1.56308	1.61313	1.20835	1.27812	2.17484	2.02388	2.48662	Detected	Detected	Detected	Detected	Detected	Detected	Detected	Detected	0	p17048	ATCCCACTTGACAGTTTAGAAGTGGATTGATAATACTCTTCTGGCTTAAAACCCTTCTTC	ENST00000429124.1	X	-	73498208	73512435	73512435	73512435	4	"73498208,73500765,73501536,73512261,"	"73500329,73500920,73501683,73512435,"	ENSG00000230590.2	"gene_id ""ENSG00000230590.2""; transcript_id ""ENST00000429124.1""; gene_type ""lincRNA""; gene_status ""KNOWN""; gene_name ""FTX""; transcript_type ""lincRNA""; transcript_status ""KNOWN""; transcript_name ""FTX-001""; level 2; tag ""basic""; havana_gene ""OTTHUMG00000021850.2""; havana_transcript ""OTTHUMT00000057255.2"";"	ENCODE_135_2597	FTX	Intergenic	ENSEMBL
p2658	0.99998	0.0970536	1.54292	down	50.5354	44.1504	74.0004	19.7783	60.9088	80.6533	60.2695	79.7673	-2.8564	-3.22253	-2.48957	-3.94586	-2.48466	-2.36863	-2.4616	-2.69683	Detected	Detected	Not Detected	Not Detected	Detected	Detected	Detected	Detected	0	p2658	CCACCATCTCTAAACTCCGCAATAGTGTTTCATTTAGCTTATTCCCTGAATTTCAATTTC	ENST00000528792.1	11	+	12870341	12870980	12870980	12870980	2	"12870341,12870646,"	"12870426,12870980,"	ENSG00000255067.1	"gene_id ""ENSG00000255067.1""; transcript_id ""ENST00000528792.1""; gene_type ""sense_intronic""; gene_status ""NOVEL""; gene_name ""RP11-47J17.1""; transcript_type ""sense_intronic""; transcript_status ""KNOWN""; transcript_name ""RP11-47J17.1-001""; level 2; tag ""basic""; havana_gene ""OTTHUMG00000165902.1""; havana_transcript ""OTTHUMT00000386995.1"";"	ENST00000528792.1		Intronic	ENSEMBL
p368	0.99998	0.00684753	1.69937	down	31.714	31.7434	23.0989	18.9728	45.1678	50.6886	30.5173	67.2047	-3.52857	-3.69849	-4.16928	-4.00585	-2.91602	-3.0387	-3.4434	-2.94407	Detected	Detected	Not Detected	Not Detected	Detected	Not Detected	Detected	Not Detected	0	p368	AGTGTGGTTCTCCTGTCTGTCAGACTATGAAGAGTTCTCAAATATGTCTTTCCCAGCGAG	ENST00000425010.1	1	-	118146620	118148392	118148392	118148392	3	"118146620,118147410,118148178,"	"118147021,118147558,118148392,"	ENSG00000236866.1	"gene_id ""ENSG00000236866.1""; transcript_id ""ENST00000425010.1""; gene_type ""antisense""; gene_status ""NOVEL""; gene_name ""AL157902.3""; transcript_type ""antisense""; transcript_status ""KNOWN""; transcript_name ""AL157902.3-002""; level 2; tag ""basic""; havana_gene ""OTTHUMG00000013706.1""; havana_transcript ""OTTHUMT00000038428.1"";"	TCONS_00000615;XLOC_000980;TCONS_00000616;XLOC_000980;TCONS_00000617;XLOC_000980	AL157902.3	Divergent	ENSEMBL
p38139_v4	0.99998	0.0900088	1.50766	down	77.9876	89.6539	120.001	65.4222	81.3669	114.23	138.466	281.223	-2.23045	-2.20059	-1.79213	-2.22	-2.06687	-1.86649	-1.26157	-0.878987	Detected	Detected	Detected	Detected	Detected	Detected	Detected	Detected	0	p38139_v4	CTACCAAAGAAACAAATACTCCTCAGTTTGACTTGACTTAGTAAATAAACTTGTGTTGGG	ENST00000607837.1	chr8	-	125318429	125320617	125320617	125320617	1	"125318429,"	"125320617,"	ENSG00000271975.1	"gene_id ""ENSG00000271975.1""; transcript_id ""ENST00000607837.1""; gene_type ""lincRNA""; gene_status ""NOVEL""; gene_name ""RP11-383J24.6""; transcript_type ""lincRNA""; transcript_status ""KNOWN""; transcript_name ""RP11-383J24.6-001""; level 2; tag ""basic""; havana_gene ""OTTHUMG00000185620.1""; havana_transcript ""OTTHUMT00000470863.1"";"				ENSEMBL
p33872	0.99998	0.0633819	1.89969	down	17.8562	21.7922	41.1778	39.5442	73.5718	43.4496	47.1062	69.9345	-4.35727	-4.24114	-3.33524	-2.94631	-2.21216	-3.26102	-2.81711	-2.88663	Detected	Detected	Not Detected	Not Detected	Not Detected	Detected	Detected	Detected	0	p33872	AAGTTTACCTCAAAAATGGAAGATTTTAACATGGAGAGTGACAGCTTTGAAGATTTCTGG	HIT000218060	2	+	218989997	218999569	218999569	218999569	4	"218989997,218991013,218994036,218999499,"	"218990082,218991076,218994088,218999569,"	HIX0023999	None	H-InvDB_2308_270		Antisense	H-InvDB	ENST00000318507
p35320_v4	0.99998	0.0201899	1.53005	down	41.6662	25.4218	30.5608	26.9753	47.0656	52.3981	38.7953	63.8324	-3.13482	-4.01889	-3.76543	-3.49814	-2.85664	-2.99085	-3.09715	-3.01834	Detected	Detected	Not Detected	Not Detected	Detected	Not Detected	Detected	Not Detected	0	p35320_v4	GCCAGCATTCTTTGAGTGCGTATGTGACAGGAACCAAAGAGAAGTGAAGGAATGTGTCCA	ENST00000433446.1	7	-	86780738	86781598	86781598	86781598	2	"86780738,86781065,"	"86780974,86781598,"	ENSG00000224046.1	"gene_id ""ENSG00000224046.1""; transcript_id ""ENST00000433446.1""; gene_type ""processed_transcript""; gene_status ""NOVEL""; gene_name ""AC005076.5""; transcript_type ""processed_transcript""; transcript_status ""KNOWN""; transcript_name ""AC005076.5-001""; level 2; tag ""basic""; havana_gene ""OTTHUMG00000154197.1""; havana_transcript ""OTTHUMT00000334361.1"";"	ENST00000433446.1		Divergent	ENSEMBL
p41414_v4	0.99998	0.0173318	1.64447	down	52.5542	93.3097	49.8408	40.4295	77.3094	98.8001	78.7999	153.218	-2.79989	-2.14293	-3.05978	-2.91437	-2.14067	-2.07585	-2.07483	-1.75511	Detected	Detected	Detected	Detected	Detected	Detected	Detected	Detected	0	p41414_v4	CCTTCACGGAACCTGGATAAACTACAGTTCCCGAATTAAACTTGTTTCTGATGAACTAGA	NR_109780.1	chr7	+	130598222	130606705	130598222	130598222	4	"130598222,130599720,130600658,130606294,"	"130598384,130599861,130600891,130606705,"	none					RefSeq
p34703_v4	0.99998	0.0533912	1.52438	down	198.204	207.815	210.027	107.157	157.785	360.553	266.573	421.215	-0.884779	-0.987721	-0.984606	-1.50813	-1.11142	-0.20822	-0.31657	-0.296144	Detected	Detected	Detected	Detected	Detected	Detected	Detected	Detected	0	p34703_v4	CTGAGACCTTTCCACCTATATGCTTTACAGGTCACAGAATTTTCCACACTCCTTGACAGA	ENST00000598586.1	2	-	70223889	70239348	70239348	70239348	2	"70223889,70238786,"	"70224020,70239348,"	ENSG00000179818.7	"gene_id ""ENSG00000179818.7""; transcript_id ""ENST00000598586.1""; gene_type ""antisense""; gene_status ""NOVEL""; gene_name ""PCBP1-AS1""; transcript_type ""antisense""; transcript_status ""KNOWN""; transcript_name ""PCBP1-AS1-056""; level 2; tag ""RNA_Seq_supported_only""; tag ""basic""; havana_gene ""OTTHUMG00000153728.4""; havana_transcript ""OTTHUMT00000462172.1"";"	ENST00000598586.1	PCBP1-AS1	Intergenic	ENSEMBL
p15105	0.99998	0.079993	1.58079	down	1876.16	3063.84	2318.62	1009	3235.78	3412.45	1825.88	5315.41	2.35795	2.89424	2.48002	1.72701	3.24666	3.0343	2.45942	3.36141	Detected	Detected	Detected	Detected	Detected	Detected	Detected	Detected	0	p15105	TAGTGAAGCAGAATAAACCACTGAACAGGAAAAATGAGGAAGCTGTGAGTACCAGTGGAA	ENST00000423414.1	7	-	130626518	130792822	130792822	130792822	4	"130626518,130630478,130668811,130792478,"	"130626617,130630594,130668868,130792822,"	ENSG00000231721.2	"gene_id ""ENSG00000231721.2""; transcript_id ""ENST00000423414.1""; gene_type ""processed_transcript""; gene_status ""KNOWN""; gene_name ""AC058791.2""; transcript_type ""lincRNA""; transcript_status ""KNOWN""; transcript_name ""AC058791.2-004""; level 2; havana_gene ""OTTHUMG00000155000.2""; havana_transcript ""OTTHUMT00000338005.1"";"	ENST00000423414.1		Intergenic	ENSEMBL
p27587	0.99998	0.023465	1.56888	down	73.5532	69.1725	66.2275	45.8153	64.1415	121.581	82.7726	184.909	-2.31491	-2.57475	-2.64968	-2.73395	-2.41005	-1.77652	-2.00388	-1.48388	Detected	Detected	Detected	Detected	Detected	Detected	Detected	Detected	0	p27587	ACAGCTCTGGCATCCCAAACTGAAATAATTAGGACGTATATAGACCTGACAAAAATGGAA	uc.166-	5	-	87961804	87962114	87962114	87962114	1	"87961804,"	"87962114,"	uc.166-	uc.166-	uc.166-		Intergenic	UCR
p17741	0.99998	0.0869016	1.96304	down	36.1176	44.2817	24.0294	18.9382	42.5819	31.1281	80.8948	128.63	-3.34099	-3.21824	-4.11231	-4.00848	-3.00107	-3.74214	-2.03698	-2.00748	Detected	Not Detected	Detected	Not Detected	Detected	Detected	Detected	Not Detected	0	p17741	CCAGGGAAGTCAGTCTTGCATTTTAATGCATACTATATACATATCTCGTTTAGCTTACTG	TCONS_00001037	1	+	95007607	95008571	95008571	95008571	2	"95007607,95008014,"	"95007649,95008571,"	XLOC_000302	Gene_id=XLOC_000302;Gene_name=linc-SLC44A3-2;Transcript_id=TCONS_00001037;Transcript_name=linc-SLC44A3-2;	XLOC_000302		Divergent	HumanLincRNACatalog
p26296	0.99998	0.0193266	1.57955	down	28.9495	44.0249	26.4554	26.2499	37.8103	62.7882	36.4261	81.3046	-3.66015	-3.22663	-3.97355	-3.53746	-3.17253	-2.72987	-3.18805	-2.66929	Detected	Detected	Not Detected	Not Detected	Not Detected	Not Detected	Detected	Not Detected	0	p26296	TAGTCAGCAATTACTTGCCTGAGGAAGGGAAGGCCTCCTCCTTTAAGAAAAGAATAGGCT	uc003kwu.1	5	-	131701645	131705196	131705196	131705196	2	"131701645,131705108,"	"131702473,131705196,"	LOC553103	"proteinID=;alignID=uc003kwu.1;kgID=uc003kwu.1;mRNA=BX538252;spID=;refseq=;protAcc=;description=Homo sapiens uncharacterized LOC553103 (LOC553103), non-coding RNA.;rfamAcc=;tRnaName=;"	UCSC_9603_916		Divergent	UCSC
p18599	0.99998	0.0364056	1.60035	down	43.0308	53.2601	50.747	47.3105	45.1284	87.0165	79.6402	147.276	-3.08832	-2.9519	-3.03379	-2.68762	-2.91728	-2.25907	-2.05953	-1.81218	Detected	Detected	Detected	Detected	Detected	Detected	Detected	Detected	0	p18599	TGGAAGCCTGGATCCAACTTTTGAAGGATAAGAGATTTCACAGATCATTGATTACAAAGG	TCONS_00020727	12	-	20258600	20262742	20262742	20262742	2	"20258600,20262707,"	"20258775,20262742,"	XLOC_010026	Gene_id=XLOC_010026;Gene_name=linc-PLCZ1-3;Transcript_id=TCONS_00020727;Transcript_name=linc-PLCZ1-3;	XLOC_010026		Intergenic	HumanLincRNACatalog
p25397	0.99998	0.0136449	1.74341	down	260.414	489.542	478.874	232.184	444.938	693.188	521.87	1038.23	-0.49096	0.248409	0.204468	-0.392583	0.384219	0.734813	0.65259	1.00536	Detected	Detected	Detected	Detected	Detected	Detected	Detected	Detected	0	p25397	ACATATGTATCCAGAGAGTCTCAGCTCTAGTTGGCTGTTGCCTATTCTGGTTGTTACATA	XR_171090.1	6	-	150142079	150146801	150146801	150146801	2	"150142079,150145918,"	"150142176,150146801,"	LOC101060008	"ID=rna15582;Name=XR_171090.1;Parent=gene13033;Dbxref=GeneID:101060008,Genbank:XR_171090.1;gbkey=misc_RNA;product=uncharacterized LOC101060008;transcript_id=XR_171090.1|ID=gene13033;Name=LOC101060008;Dbxref=GeneID:101060008;gbkey=Gene;gene=LOC101060008"	XR_171090.1		Intronic	RefSeq
p43788_v4	0.99998	0.0928102	2.52451	down	13.4783	13.075	23.1516	10.1962	8.92225	53.8672	44.859	100.014	-4.76305	-4.97814	-4.166	-4.90174	-5.25583	-2.95095	-2.88763	-2.3705	Not Detected	Detected	Not Detected	Not Detected	Not Detected	Detected	Detected	Not Detected	0	p43788_v4	CAAAGGTGAACAAATGAGATTCTGGACATTAAATCTCAACATCTTAAGGTAATGGTTCAC	XR_430362.1	chr21	-	29949344	30209071	29949344	29949344	4	"29949344,30144315,30194226,30209058,"	"29949702,30144460,30194295,30209071,"	none					RefSeq
p17783	0.99998	0.0400842	1.70605	down	311.129	326.636	209.344	150.798	434.497	452.941	241.892	728.582	-0.234253	-0.33534	-0.989303	-1.01523	0.349961	0.120889	-0.456736	0.49439	Detected	Detected	Detected	Detected	Detected	Detected	Detected	Detected	0	p17783	GAACTGTGAAAAGAGGCAGAGACTCACTCCCGTTTGTATTATGAAAACACACGCCAATAG	TCONS_00001137	1	+	143231331	143232085	143232085	143232085	2	"143231331,143232046,"	"143231561,143232085,"	XLOC_000380	Gene_id=XLOC_000380;Gene_name=linc-NBPF9-4;Transcript_id=TCONS_00001137;Transcript_name=linc-NBPF9-4;	XLOC_000380		Intergenic	HumanLincRNACatalog
p26405	0.99998	0.0352525	1.67272	down	394.03	786.305	710.369	445.037	632.402	1150.11	724.802	1856.3	0.106539	0.932065	0.77339	0.546077	0.891457	1.46527	1.12649	1.84366	Detected	Detected	Detected	Detected	Detected	Detected	Detected	Detected	0	p26405	TGCCTGGAAAATATCTGTTAACAGACTGCTTTTACACCTACGCTTGCACCCTCACGACAT	uc022alq.1	7	-	130557250	130596911	130596911	130596911	3	"130557250,130569075,130596868,"	"130557517,130569155,130596911,"	LOC646329	"proteinID=;alignID=uc022alq.1;kgID=uc022alq.1;mRNA=GU321466;spID=;refseq=;protAcc=;description=Homo sapiens uncharacterized LOC646329 (LOC646329), non-coding RNA.;rfamAcc=;tRnaName=;"	uc022alq.1		Intergenic	UCSC
RNA95911|RNS_993_96	0.99998	0.0991664	1.63142	down	117.949	133.125	208.724	92.6859	133.606	240.482	152.917	558.907	-1.6336	-1.63024	-0.993585	-1.71743	-1.3514	-0.792504	-1.11835	0.111907	Detected	Detected	Detected	Detected	Detected	Detected	Detected	Detected	0	RNA95911|RNS_993_96	AATCACTACACCCGCCCATCTCTGCTAGGGTTTCATGACTTCGTATCGGGGATTAGCAGT	RNA95911|RNS_993_96															http://research.imb.uq.edu.au/rnadb/NoncodingRNASearchV2.zip
p37886_v4	0.99998	0.0835073	1.53517	down	61.1183	68.2288	41.6762	34.9873	43.2859	94.3015	82.4608	128.043	-2.58209	-2.59457	-3.31788	-3.12295	-2.97742	-2.14308	-2.00932	-2.01407	Detected	Detected	Detected	Detected	Detected	Detected	Detected	Detected	0	p37886_v4	GCTATTTCTCTCTCATTAAGAGACTTTACTGCCTTATATAAAGATGGAGGGCTTAAGATT	ENST00000422930.2	chr6	-	105279003	105293695	105293695	105293695	3	"105279003,105290220,105293645,"	"105279199,105290228,105293695,"	ENSG00000227535.2	"gene_id ""ENSG00000227535.2""; transcript_id ""ENST00000422930.2""; gene_type ""sense_overlapping""; gene_status ""NOVEL""; gene_name ""RP11-809N15.2""; transcript_type ""sense_overlapping""; transcript_status ""KNOWN""; transcript_name ""RP11-809N15.2-001""; level 2; tag ""basic""; havana_gene ""OTTHUMG00000015288.2""; havana_transcript ""OTTHUMT00000041644.2"";"				ENSEMBL
p30202	0.99998	0.0745082	1.61734	down	201.238	367.445	394.26	276.08	262.616	734.272	514.626	708.195	-0.862865	-0.165497	-0.0760317	-0.142766	-0.376427	0.817882	0.632424	0.453444	Detected	Detected	Detected	Detected	Detected	Detected	Detected	Detected	0	p30202	GTTTTCTTTAGAAAGTATCAGAGCAGAAACGTCTTTGGTTAATTCTTTCCTCTACATGCA	uc001zqm.3	15	+	43030612	43035400	43035400	43035400	2	"43030612,43034199,"	"43033761,43035400,"	BC037861	proteinID=;alignID=uc001zqm.3;kgID=uc001zqm.3;mRNA=BC037861;spID=;refseq=;protAcc=;description=Homo sapiens cDNA clone IMAGE:5272626.;rfamAcc=;tRnaName=;	ASO3847;asoverlaps_349_2033		Intergenic	UCSC		ENST00000267890
p37131_v4	0.99998	0.0657098	1.51604	down	170.504	187.839	276.906	142.54	198.212	247.106	301.429	577.215	-1.10196	-1.13352	-0.585781	-1.09648	-0.782342	-0.753301	-0.139284	0.158407	Detected	Detected	Detected	Detected	Detected	Detected	Detected	Detected	0	p37131_v4	GGTGAGTTTGGAATTCTTAGGATGCTTTTTCTTTTTAATGAGGGACAAATAAATGCCACA	ENST00000604052.1	chr2	+	28619681	28619977	28619977	28619977	1	"28619681,"	"28619977,"	ENSG00000270640.1	"gene_id ""ENSG00000270640.1""; transcript_id ""ENST00000604052.1""; gene_type ""sense_intronic""; gene_status ""NOVEL""; gene_name ""RP11-373D23.2""; transcript_type ""sense_intronic""; transcript_status ""KNOWN""; transcript_name ""RP11-373D23.2-001""; level 2; tag ""basic""; havana_gene ""OTTHUMG00000185291.1""; havana_transcript ""OTTHUMT00000470096.1"";"				ENSEMBL
p26104	0.99998	0.0181906	1.68012	down	60.4015	77.0825	82.2711	55.3371	68.6579	178.342	102.41	171.887	-2.59911	-2.41855	-2.33672	-2.46153	-2.31189	-1.22378	-1.69674	-1.58924	Detected	Detected	Detected	Detected	Detected	Detected	Detected	Detected	0	p26104	CACTTATAATTATTGTGAAAGCATTTATCTATCAAAGAAGGTTAGCCTGCAGCCAGTTGG	uc002vpk.1	2	-	228573100	228575446	228575446	228575446	1	"228573100,"	"228575446,"	AX746677	"proteinID=;alignID=uc002vpk.1;kgID=uc002vpk.1;mRNA=AX746677;spID=;refseq=;protAcc=;description=Homo sapiens cDNA FLJ33593 fis, clone BRAMY2012731.;rfamAcc=;tRnaName=;"	UCSC_3701_2346		Intronic	UCSC
p15430	0.99998	0.0545723	1.67968	down	61.6679	73.7311	106.113	32.1603	84.8638	166.303	92.736	120.431	-2.56917	-2.48268	-1.96957	-3.2445	-2.00616	-1.32462	-1.8399	-2.1025	Detected	Detected	Detected	Detected	Detected	Detected	Detected	Detected	0	p15430	CTACTTTTCTCCATGAAGTTTGTCACCATCAACTGTTAAAACTGTAAAGATTTGATCAGC	ENST00000602761.1	7	+	106417987	106423298	106423298	106423298	2	"106417987,106420440,"	"106418178,106423298,"	ENSG00000228742.5	"gene_id ""ENSG00000228742.5""; transcript_id ""ENST00000602761.1""; gene_type ""lincRNA""; gene_status ""NOVEL""; gene_name ""RP5-884M6.1""; transcript_type ""lincRNA""; transcript_status ""KNOWN""; transcript_name ""RP5-884M6.1-004""; level 2; tag ""basic""; havana_gene ""OTTHUMG00000157590.3""; havana_transcript ""OTTHUMT00000468071.1"";"	TCONS_00013055;XLOC_006200		Intergenic	ENSEMBL
p29579	0.99998	0.089942	1.66253	down	47.1448	23.7193	28.0119	32.9145	53.1656	36.4581	57.632	89.9818	-2.95659	-4.11889	-3.89107	-3.21106	-2.68082	-3.51412	-2.52616	-2.523	Detected	Detected	Not Detected	Detected	Detected	Detected	Detected	Not Detected	0	p29579	GCGCAGAAACTAGCCATTACCATGGCAAAGTGGGGAGGAACAGTCAATAAAAAGCAATTG	TCONS_00002225	1	+	208902049	208910106	208910106	208910106	5	"208902049,208902487,208903162,208906834,208909422,"	"208902074,208902622,208903370,208907391,208910106,"	XLOC_000545	Gene_id=XLOC_000545;Gene_name=linc-LOC642587-4;Transcript_id=TCONS_00002225;Transcript_name=linc-LOC642587-4;	XLOC_000545		Intergenic	HumanLincRNACatalog
p10258	0.99998	0.0141555	1.84937	down	16.0203	29.9506	33.9331	25.7557	33.2607	55.9171	42.3322	79.5098	-4.51379	-3.78237	-3.61441	-3.56489	-3.35749	-2.89707	-2.97127	-2.7015	Detected	Detected	Not Detected	Not Detected	Not Detected	Not Detected	Detected	Not Detected	0	p10258	TGACTCTTCTCTTAACAAGGACACACTTGGCGTTAGTATGGATCTAGCCTCAAAGACCCT	ENST00000562328.1	2	+	219120041	219122087	219122087	219122087	1	"219120041,"	"219122087,"	ENSG00000261338.1	"gene_id ""ENSG00000261338.1""; transcript_id ""ENST00000562328.1""; gene_type ""sense_overlapping""; gene_status ""NOVEL""; gene_name ""RP11-378A13.1""; transcript_type ""sense_overlapping""; transcript_status ""KNOWN""; transcript_name ""RP11-378A13.1-001""; level 2; tag ""basic""; havana_gene ""OTTHUMG00000176328.1""; havana_transcript ""OTTHUMT00000431766.1"";"	ENST00000562328.1		Divergent	ENSEMBL
p4195	0.99998	0.0823293	2.19176	down	115.67	58.9102	268.997	86.7202	411.497	181.714	209.951	298.182	-1.66175	-2.80643	-0.627588	-1.81341	0.271499	-1.19676	-0.661047	-0.794507	Detected	Detected	Detected	Detected	Detected	Detected	Detected	Detected	0	p4195	CCTCAATGGTTTCTTTTGTGATTCGATTATTATGGGATCAGAATGTATCTTATTCCTCTG	ENST00000423211.1	13	+	44599454	44604073	44604073	44604073	2	"44599454,44602441,"	"44601030,44604073,"	ENSG00000233725.2	"gene_id ""ENSG00000233725.2""; transcript_id ""ENST00000423211.1""; gene_type ""lincRNA""; gene_status ""NOVEL""; gene_name ""LINC00284""; transcript_type ""lincRNA""; transcript_status ""KNOWN""; transcript_name ""LINC00284-002""; level 2; tag ""basic""; havana_gene ""OTTHUMG00000016827.4""; havana_transcript ""OTTHUMT00000044729.2"";"	ENCODE_68_3208;TCONS_00021543;XLOC_010368	LINC00284	Intergenic	ENSEMBL
p4523	0.99998	0.0395378	1.6644	down	74.7083	121.834	94.0996	75.1053	93.7083	143.852	142.472	328.024	-2.29242	-1.75811	-2.14292	-2.02086	-1.86314	-1.53385	-1.22042	-0.656901	Detected	Detected	Detected	Detected	Detected	Detected	Detected	Detected	0	p4523	GTGGTTACAAAGTATCCTTACAATTGAACCTACATTTGTTAATCCTGTTCAGTGTGTATG	ENST00000556400.1	14	-	58740358	58764833	58764833	58764833	3	"58740358,58758352,58764672,"	"58740728,58758425,58764833,"	ENSG00000257621.2	"gene_id ""ENSG00000257621.2""; transcript_id ""ENST00000556400.1""; gene_type ""processed_transcript""; gene_status ""NOVEL""; gene_name ""RP11-349A22.5""; transcript_type ""antisense""; transcript_status ""KNOWN""; transcript_name ""RP11-349A22.5-015""; level 2; tag ""basic""; havana_gene ""OTTHUMG00000171179.2""; havana_transcript ""OTTHUMT00000412240.1"";"	ENST00000556400.1		Divergent	ENSEMBL
RNA143533|tRNA_450_69	0.99998	0.0931962	1.69115	down	2630.41	2007.71	2216.69	660.325	2763.94	2809.12	2310.3	4498.38	2.84545	2.28445	2.41516	1.11533	3.01927	2.75361	2.79891	3.12063	Detected	Detected	Detected	Detected	Detected	Detected	Detected	Detected	0	RNA143533|tRNA_450_69	TCTGATAAAAGAGTTACTTTGATAGAGTAAATAATAGGGGCTTAAACCCCCTTATTTCTA	RNA143533|tRNA_450_69															ftp://ftp.ensembl.org/pub/current/fasta/homo_sapiens/ncrna/Homo_sapiens.GRCh37.61.ncrna.fa.gz
p27389	0.99998	0.0473488	1.66523	down	36.5392	35.6112	31.5625	14.2536	31.3006	49.8477	55.2469	66.6411	-3.32425	-3.53262	-3.7189	-4.41845	-3.44512	-3.06283	-2.58714	-2.95622	Detected	Detected	Not Detected	Not Detected	Detected	Detected	Detected	Detected	0	p27389	AGCTTGTGCAGAGCTAGAACTGTAACAATTTTATATTCCAAAGGTTTTGTGTGTATTCGG	uc.79-	2	-	145197176	145197471	145197471	145197471	1	"145197176,"	"145197471,"	uc.79-	uc.79-	uc.79-		Intronic	UCR
p2629	0.99998	0.00162994	1.78683	down	26.1974	27.3638	23.5239	14.3066	32.5646	47.5831	39.3283	51.5003	-3.80427	-3.91268	-4.14298	-4.4131	-3.38801	-3.12991	-3.07746	-3.32805	Detected	Detected	Not Detected	Not Detected	Not Detected	Not Detected	Detected	Not Detected	0	p2629	TATCTAAATCTCTTCTATATATGAGGTGAAGGGCCATGCCTGGCAGACTACATGGGGAAT	ENST00000528915.1	11	+	5959980	5966214	5966214	5966214	3	"5959980,5964559,5966035,"	"5960217,5964716,5966214,"	ENSG00000255257.1	"gene_id ""ENSG00000255257.1""; transcript_id ""ENST00000528915.1""; gene_type ""lincRNA""; gene_status ""NOVEL""; gene_name ""AC025016.1""; transcript_type ""lincRNA""; transcript_status ""KNOWN""; transcript_name ""AC025016.1-001""; level 1; tag ""basic""; tag ""exp_conf""; havana_gene ""OTTHUMG00000165530.1""; havana_transcript ""OTTHUMT00000384667.1"";"	ENST00000528915.1		Intergenic	ENSEMBL
p1273	0.99998	0.0702479	1.60972	down	29.5233	34.7663	24.8939	12.951	25.0716	55.4262	43.9592	46.4162	-3.63184	-3.56726	-4.06132	-4.55672	-3.76526	-2.90979	-2.91687	-3.478	Not Detected	Detected	Not Detected	Not Detected	Detected	Detected	Detected	Not Detected	0	p1273	ACAGGAAAAGATATGGCCCATAGAAGGGCTCCTGAAATCTAACCTTGCGACTCTTTAAAA	ENST00000424181.1	1	+	173991646	173992123	173992123	173992123	2	"173991646,173991920,"	"173991778,173992123,"	ENSG00000224977.1	"gene_id ""ENSG00000224977.1""; transcript_id ""ENST00000424181.1""; gene_type ""lincRNA""; gene_status ""NOVEL""; gene_name ""RP11-160H22.3""; transcript_type ""lincRNA""; transcript_status ""KNOWN""; transcript_name ""RP11-160H22.3-001""; level 2; tag ""basic""; havana_gene ""OTTHUMG00000034820.1""; havana_transcript ""OTTHUMT00000084248.1"";"	ENCODE_2684_335;TCONS_00000337;XLOC_000468		Intergenic	ENSEMBL
RNA147448|p0552_imsncRNA197	0.99998	0.0695446	1.59003	down	277.751	255.299	577.992	344.982	544.811	461.417	590.06	777.523	-0.397971	-0.690837	0.475869	0.178672	0.676373	0.147638	0.829762	0.588184	Detected	Detected	Detected	Detected	Detected	Detected	Detected	Detected	0	RNA147448|p0552_imsncRNA197	GATGCAACTGTGCCTTTGCAGATCGTCAGTCACCCTGACCAAAGACCAAGAGCCCATAGA	RNA147448|p0552_imsncRNA197															unpublished data
p9226	0.99998	0.0151723	1.59843	down	37.1107	35.0013	25.6349	20.3172	40.6862	50.0676	34.7392	79.6412	-3.30186	-3.55754	-4.019	-3.90708	-3.06677	-3.05649	-3.25646	-2.69912	Detected	Detected	Not Detected	Not Detected	Detected	Detected	Detected	Not Detected	0	p9226	AAATCAAACGAAGCAGTTTTGCATCAGTAGCTGCATCTCCTCCATGATTCTAGCTGCCAC	ENST00000418209.1	2	-	89130699	89161435	89161435	89161435	2	"89130699,89161397,"	"89130914,89161435,"	ENSG00000231486.3	"gene_id ""ENSG00000231486.3""; transcript_id ""ENST00000418209.1""; gene_type ""processed_transcript""; gene_status ""NOVEL""; gene_name ""AC096579.7""; transcript_type ""processed_transcript""; transcript_status ""KNOWN""; transcript_name ""AC096579.7-002""; level 2; havana_gene ""OTTHUMG00000151686.1""; havana_transcript ""OTTHUMT00000323485.1"";"	ENST00000418209.1		Intergenic	ENSEMBL	ENST00000390237
p6831	0.99998	0.062405	1.50345	down	38.9096	28.0114	42.1673	35.4663	34.1013	78.7216	49.7538	79.5709	-3.23357	-3.87894	-3.30098	-3.10333	-3.32149	-2.4036	-2.73822	-2.70039	Detected	Detected	Not Detected	Detected	Detected	Detected	Detected	Detected	0	p6831	GTAAAAAGTGCTAGGGCCTTCTACACCTTGAAATTATATGTGGAGCATCCTGCAATAAGC	ENST00000591082.1	17	-	40908216	40913137	40913137	40913137	4	"40908216,40911756,40912443,40912897,"	"40908397,40911898,40912729,40913137,"	ENSG00000197291.4	"gene_id ""ENSG00000197291.4""; transcript_id ""ENST00000591082.1""; gene_type ""lincRNA""; gene_status ""NOVEL""; gene_name ""RAMP2-AS1""; transcript_type ""lincRNA""; transcript_status ""KNOWN""; transcript_name ""RAMP2-AS1-005""; level 2; havana_gene ""OTTHUMG00000180647.1""; havana_transcript ""OTTHUMT00000452375.1"";"	ENST00000591082.1	RAMP2-AS1	Divergent	ENSEMBL
p24872	0.99998	0.0841486	1.532	down	50.4081	77.7538	66.3918	39.9769	51.7433	110.404	67.1748	190.562	-2.86004	-2.40604	-2.6461	-2.93061	-2.71994	-1.91564	-2.30511	-1.44044	Detected	Detected	Detected	Detected	Detected	Detected	Detected	Detected	0	p24872	CCTAGACGCCAATGGAAAGAAAATGGGACTTTAAGCTTTGTTTGAACATATATTCTGTTA	NR_036539.1	11	-	9481102	9482245	9482245	9482245	1	"9481102,"	"9482245,"	LOC644656	"ID=rna23634;Name=NR_036539.1;Parent=gene19882;Dbxref=GeneID:644656,Genbank:NR_036539.1;gbkey=misc_RNA;product=uncharacterized LOC644656;transcript_id=NR_036539.1|ID=gene19882;Name=LOC644656;Dbxref=GeneID:644656;description=uncharacterized LOC644656;gbkey=Gene;gene=LOC644656"	UCSC:uc021qdn.1		Divergent	RefSeq
p9715	0.99998	0.0752643	1.91883	down	25.9842	55.8186	76.9568	32.3519	39.4968	114.849	84.0388	163.875	-3.81606	-2.88421	-2.43306	-3.23593	-3.10958	-1.85869	-1.98197	-1.65811	Detected	Detected	Detected	Detected	Detected	Detected	Detected	Detected	0	p9715	TACAAAGGGAAATAGTAAAGAGCTTTTTCTAGGTTGTCACTGGAATATTCTAGGCCCCTC	ENST00000411862.1	2	+	27283905	27284683	27284683	27284683	2	"27283905,27284513,"	"27284074,27284683,"	ENSG00000229122.1	"gene_id ""ENSG00000229122.1""; transcript_id ""ENST00000411862.1""; gene_type ""sense_intronic""; gene_status ""NOVEL""; gene_name ""AGBL5-IT1""; transcript_type ""sense_intronic""; transcript_status ""KNOWN""; transcript_name ""AGBL5-IT1-001""; level 2; tag ""basic""; havana_gene ""OTTHUMG00000151991.1""; havana_transcript ""OTTHUMT00000324707.1"";"	ENST00000411862.1	AGBL5-IT1	Intronic	ENSEMBL
p25498	0.99998	0.0198048	1.62976	down	105.037	69.3043	85.495	67.6985	104.643	140.585	102.538	251.468	-1.80087	-2.57201	-2.28127	-2.17065	-1.70391	-1.56699	-1.69494	-1.04033	Detected	Detected	Detected	Detected	Detected	Detected	Detected	Detected	0	p25498	TGTTTCGGAGACGTAACGATTTGGATTGCCAACAAGTCAAGAAATGTTCAAGCCCTTGGA	NR_027000.1	8	-	7118140	7121014	7121014	7121014	1	"7118140,"	"7121014,"	LOC349196	"ID=rna18065;Name=NR_027000.1;Parent=gene15239;Dbxref=GeneID:349196,Genbank:NR_027000.1;gbkey=misc_RNA;product=uncharacterized LOC349196;transcript_id=NR_027000.1|ID=gene15239;Name=LOC349196;Dbxref=GeneID:349196;description=uncharacterized LOC349196;gbkey=Gene;gene=LOC349196"	UCSC:uc022arb.1		Intergenic	RefSeq
p10590	0.99998	0.020707	1.55422	down	38.6027	41.3313	48.3198	28.8886	55.1749	81.637	64.576	57.0162	-3.24499	-3.31772	-3.10449	-3.39928	-2.6273	-2.35114	-2.36203	-3.18126	Detected	Detected	Not Detected	Not Detected	Detected	Detected	Detected	Detected	0	p10590	TTGGCCATTCACCTCTGAAACTTATCCTGAATCTGGCAGCATCGGTCCCCCCTCTGTCAT	ENST00000413737.1	20	+	44650488	44652228	44652228	44652228	3	"44650488,44651568,44652007,"	"44650525,44651710,44652228,"	ENSG00000240742.1	"gene_id ""ENSG00000240742.1""; transcript_id ""ENST00000413737.1""; gene_type ""processed_transcript""; gene_status ""PUTATIVE""; gene_name ""RP11-465L10.7""; transcript_type ""processed_transcript""; transcript_status ""PUTATIVE""; transcript_name ""RP11-465L10.7-002""; level 1; tag ""basic""; tag ""exp_conf""; havana_gene ""OTTHUMG00000032631.1""; havana_transcript ""OTTHUMT00000079545.1"";"	ENCODE_2401_400		Antisense	ENSEMBL		ENST00000535913
p14294	0.99998	0.0529023	1.68583	down	372.626	504.47	624.828	288.551	475.971	1310.46	487.787	1148.19	0.0259628	0.291745	0.588281	-0.0790224	0.481489	1.65356	0.555149	1.15059	Detected	Detected	Detected	Detected	Detected	Detected	Detected	Detected	0	p14294	AATGTGGCCAGCCCACCCTCATACTGCATTGTGATGGGGATATAAAAGCCAATGAAAGAT	ENST00000430728.1	6	-	113749752	113753843	113753843	113753843	2	"113749752,113753760,"	"113750180,113753843,"	ENSG00000232316.1	"gene_id ""ENSG00000232316.1""; transcript_id ""ENST00000430728.1""; gene_type ""lincRNA""; gene_status ""NOVEL""; gene_name ""RP1-124C6.1""; transcript_type ""lincRNA""; transcript_status ""KNOWN""; transcript_name ""RP1-124C6.1-001""; level 1; tag ""exp_conf""; havana_gene ""OTTHUMG00000015399.1""; havana_transcript ""OTTHUMT00000041894.1"";"	ENCODE_1759_511;TCONS_00011541;XLOC_005809;TCONS_00011542;XLOC_005809		Intergenic	ENSEMBL
p25729	0.99998	0.0478338	1.65456	down	67.0958	97.528	139.407	80.4601	88.8606	228.121	146.025	237.147	-2.44747	-2.07914	-1.57588	-1.92151	-1.93977	-0.868631	-1.18489	-1.12492	Detected	Detected	Detected	Detected	Detected	Detected	Detected	Detected	0	p25729	ATTATTTATAGGTTCTAGTGCATCAAAGTCCTCCTGGCTCAATCCTTGACCACGCTGGAG	uc009xrv.1	10	-	80928942	80930381	80930381	80930381	1	"80928942,"	"80930381,"	BC128552	proteinID=;alignID=uc009xrv.1;kgID=uc009xrv.1;mRNA=BC128552;spID=;refseq=;protAcc=;description=Homo sapiens cDNA clone IMAGE:40121915.;rfamAcc=;tRnaName=;	UCSC_7363_1439		Intronic	UCSC
p36752_v4	0.99998	0.0252507	1.51086	down	2346.85	2886.88	3236.66	2212.28	2469.24	5174.15	3783.98	6672.65	2.68089	2.80841	2.96125	2.85961	2.85661	3.63482	3.51073	3.68949	Detected	Detected	Detected	Detected	Detected	Detected	Detected	Detected	0	p36752_v4	GCCACCATGCCCTGCTGTTTTGTATTTTTGAGAAATGGAATCATCGTATCGCTGATCTAC	ENST00000491962.1	1	-	165888	168767	168767	168767	3	"165888,168099,168609,"	"165942,168165,168767,"	ENSG00000241860.2	"gene_id ""ENSG00000241860.2""; transcript_id ""ENST00000491962.1""; gene_type ""processed_transcript""; gene_status ""NOVEL""; gene_name ""RP11-34P13.13""; transcript_type ""lincRNA""; transcript_status ""KNOWN""; transcript_name ""RP11-34P13.13-002""; level 2; havana_gene ""OTTHUMG00000002480.3""; havana_transcript ""OTTHUMT00000007168.1"";"	ENCODE_2831_278		Intergenic	ENSEMBL
p17151	0.99998	0.0747352	1.5495	down	127.881	222.238	254.966	192.129	183.037	318.987	324.278	540.93	-1.51696	-0.89092	-0.704876	-0.665773	-0.897248	-0.384935	-0.0338678	0.0647402	Detected	Detected	Detected	Detected	Detected	Detected	Detected	Detected	0	p17151	TCAACTATTTATTTGGATGACTTTGAAAACTATACTTCGGCGTGAGCCACCTTGCCCAGC	ENST00000457332.1	X	+	24091378	24095525	24095525	24095525	2	"24091378,24095460,"	"24091528,24095525,"	ENSG00000240556.1	"gene_id ""ENSG00000240556.1""; transcript_id ""ENST00000457332.1""; gene_type ""processed_transcript""; gene_status ""PUTATIVE""; gene_name ""RP11-479I1.4""; transcript_type ""processed_transcript""; transcript_status ""PUTATIVE""; transcript_name ""RP11-479I1.4-001""; level 2; tag ""basic""; havana_gene ""OTTHUMG00000021260.1""; havana_transcript ""OTTHUMT00000056077.1"";"	ENST00000457332.1		Antisense	ENSEMBL
p37541_v4	0.99998	0.0902759	1.59325	down	27.9712	29.1229	27.9322	36.0269	26.9144	83.8256	43.1675	69.2146	-3.70975	-3.8228	-3.89518	-3.0807	-3.66293	-2.31297	-2.94308	-2.90155	Detected	Detected	Not Detected	Detected	Detected	Detected	Detected	Not Detected	0	p37541_v4	CTGTTATTGCCAGATGATGTGCCTAATGATCAAATTGCTTGGAACTCCTAATAATAAAAC	ENST00000609172.1	chr4	-	654997	655734	655734	655734	1	"654997,"	"655734,"	ENSG00000272927.1	"gene_id ""ENSG00000272927.1""; transcript_id ""ENST00000609172.1""; gene_type ""antisense""; gene_status ""NOVEL""; gene_name ""RP11-1191J2.5""; transcript_type ""antisense""; transcript_status ""KNOWN""; transcript_name ""RP11-1191J2.5-001""; level 2; tag ""basic""; havana_gene ""OTTHUMG00000186193.1""; havana_transcript ""OTTHUMT00000472398.1"";"				ENSEMBL
p10914	0.99998	0.0768769	1.7988	down	17.8756	21.5147	18.6391	26.2793	19.0675	50.0827	55.8338	47.2057	-4.3557	-4.25963	-4.47877	-3.53585	-4.1602	-3.05605	-2.57189	-3.45367	Not Detected	Detected	Not Detected	Not Detected	Not Detected	Detected	Detected	Not Detected	0	p10914	ATTTCTTTTCCCGTTCAATTCATGGTTTCTGCCCAAACGGAGCCACGTGAGGACTTCTTT	ENST00000441379.1	21	+	46340965	46349593	46349593	46349593	4	"46340965,46346782,46347539,46347768,"	"46341242,46346919,46347582,46349593,"	ENSG00000227039.1	"gene_id ""ENSG00000227039.1""; transcript_id ""ENST00000441379.1""; gene_type ""antisense""; gene_status ""NOVEL""; gene_name ""ITGB2-AS1""; transcript_type ""antisense""; transcript_status ""KNOWN""; transcript_name ""ITGB2-AS1-001""; level 2; tag ""basic""; havana_gene ""OTTHUMG00000090253.1""; havana_transcript ""OTTHUMT00000206551.1"";"	ENST00000441379.1	ITGB2-AS1	Antisense	ENSEMBL		ENST00000302347
p25291	0.99998	0.00355419	1.78214	down	22.395	22.1708	19.2337	12.8806	29.0521	47.643	24.142	47.3862	-4.03052	-4.21629	-4.43347	-4.56458	-3.55267	-3.1281	-3.78148	-3.44816	Detected	Detected	Not Detected	Not Detected	Not Detected	Not Detected	Detected	Not Detected	0	p25291	AGGTTGGCCTCTCCAAGTCCTAAAAACAAAATTATCAAGCCAACCTCCTCCTGAAGTGCT	NR_033929.1	3	+	194207868	194209274	194209274	194209274	2	"194207868,194208184,"	"194207901,194209274,"	FLJ34208	"ID=rna9791;Name=NR_033929.1;Parent=gene7915;Dbxref=GeneID:401106,Genbank:NR_033929.1;gbkey=misc_RNA;product=uncharacterized LOC401106;transcript_id=NR_033929.1|ID=gene7915;Name=FLJ34208;Dbxref=GeneID:401106;description=uncharacterized LOC401106;gbkey=Gene;gene=FLJ34208"	UCSC:uc021xja.1		Intergenic	RefSeq
p33528	0.99998	0.0946355	1.60966	down	2481.49	6330.27	6505.05	4249.43	4651.66	8280.55	7339.13	13159.6	2.76137	3.94117	3.96831	3.80135	3.77029	4.31322	4.46644	4.66927	Detected	Detected	Detected	Detected	Detected	Detected	Detected	Detected	0	p33528	GCTATTGCCTTATTTTTTCTCATGGATGTTCTTCTTCGAGTATTTGTAGAAGGGTAAGTT	ENST00000585784.1	22	+	17117909	17119870	17119870	17119870	2	"17117909,17119468,"	"17117980,17119870,"	ENSG00000100181.16	"gene_id ""ENSG00000100181.16""; transcript_id ""ENST00000585784.1""; gene_type ""lincRNA""; gene_status ""NOVEL""; gene_name ""TPTEP1""; transcript_type ""lincRNA""; transcript_status ""KNOWN""; transcript_name ""TPTEP1-011""; level 2; havana_gene ""OTTHUMG00000141300.4""; havana_transcript ""OTTHUMT00000459904.1"";"	ENST00000585784.1	TPTEP1	Intergenic	ENSEMBL
RNA143503|tRNA_420_69	0.99998	0.00418477	1.82321	down	22343.5	38444.5	26026.9	20811	56877	51263.1	39884	56417	5.93195	6.54361	5.96868	6.09336	7.38232	6.94334	6.90857	6.76928	Detected	Detected	Detected	Detected	Detected	Detected	Detected	Detected	0	RNA143503|tRNA_420_69	GTTGAAATACAACGATGGTTTTTCATATCATTGGTCGTGGTTGTAGTCCGTGCGAGAATA	RNA143503|tRNA_420_69															ftp://ftp.ensembl.org/pub/current/fasta/homo_sapiens/ncrna/Homo_sapiens.GRCh37.61.ncrna.fa.gz
p16769	0.99998	0.0891955	1.77688	down	1532.32	2249.13	1008.45	1084.09	2545.91	3009.59	1168.36	5354.18	2.06588	2.44827	1.27888	1.83056	2.90073	2.85306	1.81531	3.37189	Detected	Detected	Detected	Detected	Detected	Detected	Detected	Detected	0	p16769	TGAAAGCACAGATTCCTGAAAGGATGGCCTCAAATGACCAGGACTAGGAGCTCTCTATAT	ENST00000439245.1	9	+	43102669	43113375	43113375	43113375	3	"43102669,43108318,43113253,"	"43102758,43108363,43113375,"	ENSG00000237587.2	"gene_id ""ENSG00000237587.2""; transcript_id ""ENST00000439245.1""; gene_type ""antisense""; gene_status ""NOVEL""; gene_name ""RP11-327I22.4""; transcript_type ""antisense""; transcript_status ""KNOWN""; transcript_name ""RP11-327I22.4-002""; level 2; tag ""basic""; havana_gene ""OTTHUMG00000013272.2""; havana_transcript ""OTTHUMT00000037043.1"";"	ENST00000439245.1		Antisense	ENSEMBL		ENST00000485255
RNA143526|tRNA_443_69	0.99998	0.00516283	1.88567	down	19745.9	34032.2	19129	17564.5	47886.3	43414.2	34734.5	50449.1	5.75364	6.36773	5.52444	5.84866	7.13409	6.70359	6.70913	6.60798	Detected	Detected	Detected	Detected	Detected	Detected	Detected	Detected	0	RNA143526|tRNA_443_69	GTTGAAATACAACGATGGTTTTTCATATCATTGGTCGCGGTTGTAGTCCGTGCGAGAATA	RNA143526|tRNA_443_69															ftp://ftp.ensembl.org/pub/current/fasta/homo_sapiens/ncrna/Homo_sapiens.GRCh37.61.ncrna.fa.gz
p16991	0.99998	0.0770865	1.74429	down	11.1549	18.3194	34.1128	10.9584	27.8733	28.3057	38.0083	30.0942	-5.03602	-4.49158	-3.6068	-4.79774	-3.61243	-3.87927	-3.12672	-4.10315	Not Detected	Detected	Not Detected	Not Detected	Not Detected	Detected	Detected	Detected	0	p16991	ACATGAACTTTATTCCTGGATAAACAAGTCCCAAACCGTCTTGTCCATATGCCACCACGG	ENST00000366134.2	X	-	23791108	23801073	23801073	23801073	3	"23791108,23800684,23801001,"	"23791627,23800765,23801073,"	ENSG00000233785.1	"gene_id ""ENSG00000233785.1""; transcript_id ""ENST00000366134.2""; gene_type ""antisense""; gene_status ""NOVEL""; gene_name ""RP13-314C10.5""; transcript_type ""antisense""; transcript_status ""KNOWN""; transcript_name ""RP13-314C10.5-001""; level 2; tag ""basic""; havana_gene ""OTTHUMG00000021255.1""; havana_transcript ""OTTHUMT00000056055.1"";"	TCONS_00017047;XLOC_008133		Divergent	ENSEMBL
p15108	0.99998	0.0683695	1.50377	down	188.648	357.108	335.545	173.447	359.177	458.592	231.405	671.26	-0.95607	-0.206664	-0.308674	-0.813358	0.0753117	0.138778	-0.520683	0.376171	Detected	Detected	Detected	Detected	Detected	Detected	Detected	Detected	0	p15108	CTGTTGTCAAGAACCAAAAAAGGAAAAATGAGGAAGCTGTGAGTACCAGTGGAAGGAACG	ENST00000431189.1	7	-	130630368	130792738	130792738	130792738	5	"130630368,130652147,130668811,130737183,130792478,"	"130630594,130652276,130668868,130737314,130792738,"	ENSG00000231721.2	"gene_id ""ENSG00000231721.2""; transcript_id ""ENST00000431189.1""; gene_type ""processed_transcript""; gene_status ""KNOWN""; gene_name ""AC058791.2""; transcript_type ""lincRNA""; transcript_status ""KNOWN""; transcript_name ""AC058791.2-007""; level 2; havana_gene ""OTTHUMG00000155000.2""; havana_transcript ""OTTHUMT00000338008.1"";"	ENST00000431189.1		Intergenic	ENSEMBL
p15110	0.99998	0.0141775	1.50158	down	3064.21	5137.75	4165.97	2378.34	5059.83	5728.14	4144.51	8424.77	3.06568	3.64004	3.3254	2.96403	3.89163	3.78156	3.64203	4.02586	Detected	Detected	Detected	Detected	Detected	Detected	Detected	Detected	0	p15110	GGAGTTTCTCTGCCTTGCTGATCTGAGCTCAGACCTGCCAATTTACCAGAGATAATTGAT	ENST00000429901.1	7	-	130737202	130792858	130792858	130792858	3	"130737202,130791303,130792478,"	"130737314,130791376,130792858,"	ENSG00000231721.2	"gene_id ""ENSG00000231721.2""; transcript_id ""ENST00000429901.1""; gene_type ""processed_transcript""; gene_status ""KNOWN""; gene_name ""AC058791.2""; transcript_type ""lincRNA""; transcript_status ""KNOWN""; transcript_name ""AC058791.2-003""; level 2; havana_gene ""OTTHUMG00000155000.2""; havana_transcript ""OTTHUMT00000338004.1"";"	ENST00000429901.1		Intergenic	ENSEMBL
p6579	0.99998	0.0135454	1.64504	down	48.3698	46.242	34.9755	39.8718	47.3315	86.7518	65.4191	108.522	-2.91959	-3.15575	-3.57076	-2.93441	-2.84851	-2.26347	-2.34332	-2.25271	Detected	Detected	Detected	Detected	Detected	Detected	Detected	Detected	0	p6579	TACTCGGAAAGAAAAAGGTATCAGTTTTCCATCAAGGCACTTCCCATCTCAGACGTGGTC	ENST00000563521.1	16	+	88210894	88212053	88212053	88212053	2	"88210894,88211953,"	"88211203,88212053,"	ENSG00000260162.1	"gene_id ""ENSG00000260162.1""; transcript_id ""ENST00000563521.1""; gene_type ""processed_transcript""; gene_status ""NOVEL""; gene_name ""RP11-863P13.1""; transcript_type ""processed_transcript""; transcript_status ""KNOWN""; transcript_name ""RP11-863P13.1-001""; level 2; tag ""basic""; havana_gene ""OTTHUMG00000175542.1""; havana_transcript ""OTTHUMT00000430447.1"";"	ENST00000563521.1		Intergenic	ENSEMBL
p29449	0.99998	0.0799791	1.62551	down	47.9492	43.4563	20.3895	19.0321	44.407	52.5343	40.5913	76.0787	-2.93219	-3.24539	-4.34928	-4.00135	-2.94052	-2.9871	-3.03186	-2.76514	Detected	Detected	Detected	Not Detected	Detected	Detected	Detected	Not Detected	0	p29449	TTGGAGATGTGACCAGCTGCACATGACTTTACCTAAAAGCTTGCTATGTAAAGGACACTT	ENST00000441249.1	6	+	139592498	139608444	139608444	139608444	4	"139592498,139592795,139604240,139607981,"	"139592686,139592995,139604303,139608444,"	ENSG00000226571.1	"gene_id ""ENSG00000226571.1""; transcript_id ""ENST00000441249.1""; gene_type ""antisense""; gene_status ""NOVEL""; gene_name ""RP11-445F6.2""; transcript_type ""antisense""; transcript_status ""KNOWN""; transcript_name ""RP11-445F6.2-001""; level 2; tag ""basic""; havana_gene ""OTTHUMG00000015689.1""; havana_transcript ""OTTHUMT00000042460.1"";"	ENST00000441249.1		Antisense	ENSEMBL		ENST00000358430
p4341	0.99998	0.0727731	2.18077	down	11.5428	13.3542	48.8999	13.7472	29.2989	30.7307	37.6249	88.2858	-4.98671	-4.94766	-3.08728	-4.47064	-3.54046	-3.76068	-3.14134	-2.55045	Detected	Not Detected	Not Detected	Not Detected	Not Detected	Detected	Detected	Detected	0	p4341	CTGTGTATGTGACATGAAATATTTATACCTAACCCACTAGCAAATGGCTCGTTAAACATA	ENST00000601559.1	13	+	113663091	113663738	113663738	113663738	1	"113663091,"	"113663738,"	ENSG00000269356.1	"gene_id ""ENSG00000269356.1""; transcript_id ""ENST00000601559.1""; gene_type ""sense_intronic""; gene_status ""NOVEL""; gene_name ""RP11-120K24.4""; transcript_type ""sense_intronic""; transcript_status ""KNOWN""; transcript_name ""RP11-120K24.4-001""; level 2; tag ""basic""; havana_gene ""OTTHUMG00000182534.1""; havana_transcript ""OTTHUMT00000462264.1"";"	ENST00000601559.1		Intronic	ENSEMBL
p2721	0.99998	0.036542	1.55726	down	79.2045	60.7044	49.2885	53.983	67.659	92.944	101.762	150.034	-2.20811	-2.76315	-3.07586	-2.49727	-2.33303	-2.164	-1.70591	-1.78541	Detected	Detected	Detected	Detected	Detected	Detected	Detected	Not Detected	0	p2721	TAAGGTGCCTTCATAATGGATAACTGTAGCCATTTTATGTAAGCATTGTCCTGTGATTAA	ENST00000510619.2	11	+	35234096	35235554	35235554	35235554	2	"35234096,35235150,"	"35234396,35235554,"	ENSG00000251194.2	"gene_id ""ENSG00000251194.2""; transcript_id ""ENST00000510619.2""; gene_type ""sense_intronic""; gene_status ""NOVEL""; gene_name ""RP1-68D18.2""; transcript_type ""sense_intronic""; transcript_status ""KNOWN""; transcript_name ""RP1-68D18.2-001""; level 2; tag ""dotter_confirmed""; tag ""basic""; havana_gene ""OTTHUMG00000166288.1""; havana_transcript ""OTTHUMT00000388934.1"";"	ENST00000510619		Intronic	ENSEMBL
p8580	0.99998	0.053591	1.59504	down	24.0297	19.7282	19.5582	20.0551	29.3649	53.2961	18.8575	52.0436	-3.92888	-4.3847	-4.40934	-3.92581	-3.53722	-2.96633	-4.13789	-3.31291	Detected	Detected	Not Detected	Not Detected	Not Detected	Not Detected	Detected	Not Detected	0	p8580	GGGCCGTACCAGAGCAAGACCATGTCTCACAAAATAATAATAATACTTAAAAAATGGTAA	ENST00000598450.1	19	+	15234970	15236985	15236985	15236985	3	"15234970,15235274,15236737,"	"15235036,15235316,15236985,"	ENSG00000268564.1	"gene_id ""ENSG00000268564.1""; transcript_id ""ENST00000598450.1""; gene_type ""antisense""; gene_status ""NOVEL""; gene_name ""AC003956.1""; transcript_type ""antisense""; transcript_status ""KNOWN""; transcript_name ""AC003956.1-001""; level 2; tag ""basic""; havana_gene ""OTTHUMG00000183208.1""; havana_transcript ""OTTHUMT00000465675.1"";"	ENST00000598450.1		Antisense	ENSEMBL
RNA147594|p0698_imsncRNA468	0.99998	0.00501812	1.76544	down	20.2509	22.635	24.3489	11.3627	30.1509	43.2297	23.8246	50.6273	-4.17571	-4.1864	-4.09325	-4.74548	-3.49911	-3.26834	-3.80057	-3.35271	Detected	Detected	Not Detected	Not Detected	Not Detected	Not Detected	Detected	Not Detected	0	RNA147594|p0698_imsncRNA468	GCGGCACTGAAGCTGAACAGCAGGGCAGTGCAGTGCCGCCAGGATGCTGCGCAAGTGTGG	RNA147594|p0698_imsncRNA468															unpublished data
p3513	0.99998	0.0576441	1.85478	down	29.2937	50.2977	28.758	57.5954	50.374	84.3503	93.4719	92.8045	-3.6431	-3.03446	-3.85315	-2.40383	-2.75863	-2.30397	-1.8285	-2.47843	Detected	Detected	Detected	Detected	Detected	Detected	Detected	Not Detected	0	p3513	TCCTGATATCCTATCAAAATGGGCTTCTAATTCGACCTAACTTATTTTACAGAAGAAGCT	ENST00000537714.1	12	+	5480728	5492819	5492819	5492819	2	"5480728,5492207,"	"5480764,5492819,"	ENSG00000256417.1	"gene_id ""ENSG00000256417.1""; transcript_id ""ENST00000537714.1""; gene_type ""lincRNA""; gene_status ""NOVEL""; gene_name ""RP11-1038A11.3""; transcript_type ""lincRNA""; transcript_status ""KNOWN""; transcript_name ""RP11-1038A11.3-001""; level 2; tag ""dotter_confirmed""; havana_gene ""OTTHUMG00000168645.1""; havana_transcript ""OTTHUMT00000400479.1"";"	ENST00000537714.1		Intergenic	ENSEMBL
RNA147331|p0435_imsncRNA842	0.99998	0.0449653	1.57146	down	175.495	286.303	199.865	160.502	195.667	332.462	306.824	628.46	-1.06034	-0.525482	-1.05615	-0.925261	-0.80098	-0.325242	-0.113691	0.28112	Detected	Detected	Detected	Detected	Detected	Detected	Detected	Detected	0	RNA147331|p0435_imsncRNA842	AGGAATCCTCAGGATGATGGGGTGTCCTGTTAGTGCAGCAGCTGCCTCTGTGGCAGAGGG	RNA147331|p0435_imsncRNA842															unpublished data
p37365_v4	0.99998	0.0796144	1.59048	down	55.8136	115.001	72.0218	72.2265	68.9764	132.74	142.504	208.973	-2.71308	-1.84138	-2.52867	-2.07725	-2.30521	-1.64984	-1.2201	-1.30739	Detected	Detected	Detected	Detected	Detected	Detected	Detected	Detected	0	p37365_v4	GCACATGAGTGACTCATCATTTGTGAATTAATTGCTATATGTGAAGGGCATCTGAGAACA	ENST00000439539.3	chr3	+	10327437	10335133	10335133	10335133	4	"10327437,10329097,10329628,10333751,"	"10327537,10329165,10329786,10335133,"	ENSG00000240288.3	"gene_id ""ENSG00000240288.3""; transcript_id ""ENST00000439539.3""; gene_type ""antisense""; gene_status ""KNOWN""; gene_name ""GHRLOS""; transcript_type ""antisense""; transcript_status ""KNOWN""; transcript_name ""GHRLOS-001""; level 2; tag ""basic""; havana_gene ""OTTHUMG00000155359.3""; havana_transcript ""OTTHUMT00000339624.2"";"				ENSEMBL
p25488	0.99998	0.0412652	1.63945	down	55.088	132.044	71.0969	44.6634	94.1757	120.634	103.036	181.917	-2.73196	-1.64201	-2.54732	-2.77069	-1.85596	-1.7878	-1.68795	-1.50742	Detected	Detected	Detected	Detected	Detected	Detected	Detected	Detected	0	p25488	GCCTTCACGGAACCTGGATAAACTACAGTTCCCGAATTAAACTTGTTTCTGATGAACTAG	XR_108813.1	7	+	130597977	130606704	130606704	130606704	4	"130597977,130599720,130600658,130606294,"	"130598384,130599861,130600891,130606704,"	LOC100506860	"ID=rna17563;Name=XR_108813.1;Parent=gene14709;Dbxref=GeneID:100506860,Genbank:XR_108813.1;gbkey=misc_RNA;product=uncharacterized LOC100506860%2C transcript variant 1;transcript_id=XR_108813.1|ID=gene14709;Name=LOC100506860;Dbxref=GeneID:100506860;gbkey=Gene;gene=LOC100506860"	XR_108813.1		Intergenic	RefSeq
p37262_v4	0.99998	0.0762153	1.63337	down	25.1222	42.7362	28.8172	27.3017	68.9219	46.9462	26.9225	88.0764	-3.86473	-3.26949	-3.85018	-3.48079	-2.30635	-3.14935	-3.62422	-2.55387	Detected	Detected	Detected	Not Detected	Not Detected	Not Detected	Detected	Not Detected	0	p37262_v4	ACAAACAAGGGATCTATCGTGTGGTATAGAAGTTTACACAAAGAGGCATCTGATTTTAAG	ENST00000609663.1	chr2	+	136751412	136758004	136758004	136758004	3	"136751412,136756256,136757826,"	"136751447,136756408,136758004,"	ENSG00000231890.3	"gene_id ""ENSG00000231890.3""; transcript_id ""ENST00000609663.1""; gene_type ""antisense""; gene_status ""NOVEL""; gene_name ""AC093391.2""; transcript_type ""antisense""; transcript_status ""KNOWN""; transcript_name ""AC093391.2-021""; level 2; tag ""basic""; havana_gene ""OTTHUMG00000153578.3""; havana_transcript ""OTTHUMT00000472736.1"";"				ENSEMBL
p18808	0.99998	0.00733593	1.73689	down	39.7412	35.6794	43.4365	29.8648	71.831	51.026	53.4616	109.022	-3.20306	-3.52986	-3.2582	-3.35133	-2.24671	-3.02913	-2.63453	-2.24608	Detected	Not Detected	Not Detected	Not Detected	Detected	Detected	Detected	Detected	0	p18808	GTGAACTAGTTATATAAGATTCAGTGAGGACTACCAAAACATTGGGAAGAAATGTGGATT	TCONS_00020355	12	+	20162820	20164493	20164493	20164493	2	"20162820,20164255,"	"20162853,20164493,"	XLOC_009685	Gene_id=XLOC_009685;Gene_name=linc-PDE3A-1;Transcript_id=TCONS_00020355;Transcript_name=linc-PDE3A-1;	XLOC_009685		Intergenic	HumanLincRNACatalog
p2463	0.99998	0.0841361	1.64223	down	51.3031	45.0852	25.7504	26.7377	33.6258	74.7698	71.0574	82.74	-2.83465	-3.1923	-4.01251	-3.51091	-3.34175	-2.47791	-2.22405	-2.64405	Detected	Detected	Not Detected	Not Detected	Detected	Detected	Detected	Not Detected	0	p2463	ATCAAGACTTTGACCCACTCCATATTATGAATGCCTCAGCCTACAAAGAGCTTGCCTAAC	ENST00000537874.1	11	-	94279356	94473521	94473521	94473521	4	"94279356,94408801,94412551,94473383,"	"94279491,94408948,94412702,94473521,"	ENSG00000255929.1	"gene_id ""ENSG00000255929.1""; transcript_id ""ENST00000537874.1""; gene_type ""antisense""; gene_status ""NOVEL""; gene_name ""RP11-867G2.8""; transcript_type ""antisense""; transcript_status ""KNOWN""; transcript_name ""RP11-867G2.8-002""; level 2; tag ""basic""; havana_gene ""OTTHUMG00000167821.1""; havana_transcript ""OTTHUMT00000396437.1"";"	ENST00000537874.1		Antisense	ENSEMBL		"ENST00000446230, ENST00000358752"
p15480	0.99998	0.0302302	1.75571	down	467.126	818.471	670.829	268.151	671.002	1114.21	718.958	1551.5	0.352046	0.989907	0.690765	-0.184806	0.976934	1.41951	1.11481	1.58489	Detected	Detected	Detected	Detected	Detected	Detected	Detected	Detected	0	p15480	GTTTGTACTCTTGAAGCTGAAGGAGTGGGAAGAAACCTGTCATTTAAAGAAGGACAGTAT	ENST00000447430.1	7	+	130538478	130613408	130613408	130613408	5	"130538478,130546882,130599722,130600658,130612320,"	"130538555,130546961,130599861,130600891,130613408,"	ENSG00000233559.1	"gene_id ""ENSG00000233559.1""; transcript_id ""ENST00000447430.1""; gene_type ""processed_transcript""; gene_status ""KNOWN""; gene_name ""AC016831.7""; transcript_type ""processed_transcript""; transcript_status ""KNOWN""; transcript_name ""AC016831.7-001""; level 2; tag ""basic""; havana_gene ""OTTHUMG00000155022.1""; havana_transcript ""OTTHUMT00000338093.1"";"	ENST00000447430.1		Intergenic	ENSEMBL
p8833	0.99998	0.0644815	1.86411	down	289.02	728.82	1114.55	442.482	736.357	1506.43	949.244	1520.25	-0.340594	0.822539	1.42321	0.53777	1.11102	1.85463	1.51568	1.55553	Detected	Detected	Detected	Detected	Detected	Detected	Detected	Detected	0	p8833	AGGGCTCTACTAGACTATTTGTCAGGTCTTTAACACCTGTGCATCCTGTGCCTGTAATAG	ENST00000596769.1	19	+	53510764	53516433	53516433	53516433	2	"53510764,53512599,"	"53510990,53516433,"	ENSG00000267943.1	"gene_id ""ENSG00000267943.1""; transcript_id ""ENST00000596769.1""; gene_type ""lincRNA""; gene_status ""NOVEL""; gene_name ""CTD-2620I22.3""; transcript_type ""lincRNA""; transcript_status ""KNOWN""; transcript_name ""CTD-2620I22.3-001""; level 2; tag ""basic""; havana_gene ""OTTHUMG00000182853.1""; havana_transcript ""OTTHUMT00000463993.1"";"	ENST00000596769.1	CTD-2620I22.3	Divergent	ENSEMBL
p35838_v4	0.99998	0.057227	1.74007	down	31.3112	27.1176	36.5272	23.0394	37.5684	51.5475	31.6913	136.219	-3.54701	-3.92572	-3.50814	-3.72568	-3.18179	-3.01446	-3.38894	-1.92477	Detected	Detected	Not Detected	Not Detected	Detected	Not Detected	Detected	Detected	0	p35838_v4	CTCCCCCCGTGGAGTGATTCGCTAAAGAAGAATGCAGGCGTACATGGAAACCGCACATCA	TCONS_00025502	17	+	75262915	75266597	75266597	75266597	3	"75262915,75263314,75266275,"	"75262960,75263438,75266597,"	XLOC_012315	Gene_id=XLOC_012315;Gene_name=linc-SEPT9-1;Transcript_id=TCONS_00025502;Transcript_name=linc-SEPT9-1;	XLOC_012315		Intergenic	HumanLincRNACatalog
p9935	0.99998	0.098881	1.70818	down	643.036	754.837	1789.49	907.32	1237.52	1392.36	1340.42	3707.41	0.813135	0.87314	2.1063	1.57376	1.85999	1.74103	2.01352	2.84164	Detected	Detected	Detected	Detected	Detected	Detected	Detected	Detected	0	p9935	TTTGCTTCCTAGAACATCTGGGAATAGGATTATTGCTGACGCAAGACGATAAAGAATGAA	ENST00000415627.1	2	+	105990549	105992540	105992540	105992540	4	"105990549,105990900,105991716,105992324,"	"105990671,105990974,105992085,105992540,"	ENSG00000243840.1	"gene_id ""ENSG00000243840.1""; transcript_id ""ENST00000415627.1""; gene_type ""processed_transcript""; gene_status ""PUTATIVE""; gene_name ""AC108058.1""; transcript_type ""processed_transcript""; transcript_status ""PUTATIVE""; transcript_name ""AC108058.1-001""; level 1; tag ""basic""; tag ""exp_conf""; havana_gene ""OTTHUMG00000153108.1""; havana_transcript ""OTTHUMT00000329579.1"";"	ENST00000415627.1		Intronic	ENSEMBL
p3736	0.99998	0.0369821	1.59786	down	96.6792	183.059	140.989	69.1824	222.333	196.294	142.521	230.877	-1.92049	-1.17071	-1.5596	-2.13937	-0.616662	-1.08542	-1.21993	-1.16358	Detected	Detected	Detected	Detected	Detected	Detected	Detected	Detected	0	p3736	GTGATGTATGGAGATAAAGTTCTGAAAGAAGAATAGAAAGCTTTTTAAAAATAGTATTCT	ENST00000544710.1	12	+	69221897	69222333	69222333	69222333	2	"69221897,69222245,"	"69222183,69222333,"	ENSG00000256325.1	"gene_id ""ENSG00000256325.1""; transcript_id ""ENST00000544710.1""; gene_type ""antisense""; gene_status ""NOVEL""; gene_name ""RP11-611O2.1""; transcript_type ""antisense""; transcript_status ""KNOWN""; transcript_name ""RP11-611O2.1-001""; level 2; tag ""dotter_confirmed""; tag ""basic""; havana_gene ""OTTHUMG00000169168.1""; havana_transcript ""OTTHUMT00000402678.1"";"	ENST00000544710.1		Intronic	ENSEMBL
p16579	0.99998	0.0228122	1.65616	down	260.713	238.948	240.397	236.2	458.506	457.07	236.161	686.196	-0.489303	-0.786327	-0.789758	-0.367843	0.427555	0.133982	-0.491333	0.40792	Detected	Detected	Detected	Detected	Detected	Detected	Detected	Detected	0	p16579	TTTTTAACTGGCAAGGTTTCGAGTTCCCAACCACAGCACCCTCAGTGATGGTTTTCAGAA	ENST00000457720.1	9	-	107753076	107754062	107754062	107754062	2	"107753076,107753964,"	"107753584,107754062,"	ENSG00000230013.1	"gene_id ""ENSG00000230013.1""; transcript_id ""ENST00000457720.1""; gene_type ""lincRNA""; gene_status ""NOVEL""; gene_name ""RP11-217B7.3""; transcript_type ""lincRNA""; transcript_status ""KNOWN""; transcript_name ""RP11-217B7.3-001""; level 1; tag ""basic""; tag ""exp_conf""; havana_gene ""OTTHUMG00000020419.1""; havana_transcript ""OTTHUMT00000053496.1"";"	ENCODE_1304_606;TCONS_00015860;XLOC_007814		Intergenic	ENSEMBL
p34363_v4	0.99998	0.00848077	1.52689	down	901.254	1016.32	895.249	702.155	928.087	1730.9	1122.14	2215.53	1.30017	1.30226	1.10711	1.20394	1.44488	2.05502	1.75708	2.09888	Detected	Detected	Detected	Detected	Detected	Detected	Detected	Detected	0	p34363_v4	TCAGCCTCCACAGTTGCTGGGATTACAAGTTCAAGTTGGTGTGTATCTGCAAAGGCGATG	ENST00000548328.1	14	+	27204559	27275673	27275673	27275673	4	"27204559,27249000,27267119,27275441,"	"27204578,27249085,27267236,27275673,"	ENSG00000257842.1	"gene_id ""ENSG00000257842.1""; transcript_id ""ENST00000548328.1""; gene_type ""antisense""; gene_status ""NOVEL""; gene_name ""NOVA1-AS1""; transcript_type ""antisense""; transcript_status ""KNOWN""; transcript_name ""NOVA1-AS1-004""; level 2; tag ""dotter_confirmed""; tag ""basic""; havana_gene ""OTTHUMG00000170389.2""; havana_transcript ""OTTHUMT00000409031.1"";"	ENST00000548328.1	NOVA1-AS1	Intergenic	ENSEMBL
RNA95119|RNS_201_189	0.99998	0.0602892	1.56399	down	26.6667	33.3231	40.6587	18.4265	39.2954	59.5247	25.5521	85.0508	-3.77866	-3.62843	-3.35354	-4.04799	-3.11695	-2.80687	-3.69958	-2.6043	Detected	Detected	Not Detected	Not Detected	Not Detected	Not Detected	Detected	Detected	0	RNA95119|RNS_201_189	TTTTCAGTTGTTGACTCAACCCCCTGCAGTGAAGAAGGGGTAAGGTGCTGGGCCAAGGCG	RNA95119|RNS_201_189															http://research.imb.uq.edu.au/rnadb/NoncodingRNASearchV2.zip
p22405	0.99998	0.0994733	1.80332	down	27.3885	28.6035	35.5642	44.682	30.8975	97.8948	41.6116	133.485	-3.74013	-3.84876	-3.54668	-2.77008	-3.46382	-2.08913	-2.99604	-1.95402	Detected	Detected	Not Detected	Detected	Detected	Detected	Detected	Not Detected	0	p22405	AAATGGTGAATCTTCGGTTTGTGAGTATGACCAGTGGGTCATATGGGCAGAAAAGCAAGC	TCONS_00008690	4	-	185289625	185303530	185303530	185303530	6	"185289625,185292822,185293492,185297594,185300118,185303287,"	"185290446,185292961,185293634,185297698,185300283,185303530,"	XLOC_004205	Gene_id=XLOC_004205;Gene_name=linc-ENPP6-2;Transcript_id=TCONS_00008690;Transcript_name=linc-ENPP6-2;	XLOC_004205		Intergenic	HumanLincRNACatalog
p16031	0.99998	0.0854136	1.61458	down	141.913	238.896	126.557	107.191	169.29	248.386	166.626	569.27	-1.36676	-0.786641	-1.7154	-1.50766	-1.00989	-0.745851	-0.994485	0.138412	Detected	Detected	Detected	Detected	Detected	Detected	Detected	Detected	0	p16031	GAGACAAGAAAAACCAACGGGAACAGGTTAGTTATACTGATAAATCCTGGGCTTATTTTA	ENST00000528514.1	8	+	12051975	12053789	12053789	12053789	2	"12051975,12053399,"	"12052946,12053789,"	ENSG00000255495.1	"gene_id ""ENSG00000255495.1""; transcript_id ""ENST00000528514.1""; gene_type ""antisense""; gene_status ""NOVEL""; gene_name ""AC145124.2""; transcript_type ""antisense""; transcript_status ""KNOWN""; transcript_name ""AC145124.2-001""; level 2; tag ""basic""; havana_gene ""OTTHUMG00000165272.3""; havana_transcript ""OTTHUMT00000383144.2"";"	ENST00000528514.1		Divergent	ENSEMBL
p10761	0.99998	0.061547	2.13715	down	35.9821	22.3233	34.4139	25.6367	73.029	33.872	111.276	68.5403	-3.34641	-4.2064	-3.59412	-3.57157	-2.22284	-3.62027	-1.57696	-2.91568	Detected	Not Detected	Not Detected	Not Detected	Detected	Detected	Detected	Detected	0	p10761	GTGTTCATTTTTATTCTTTGGGGCTGAAAGAATGCTTTATACCATGAGCTGTGCTTCTTT	ENST00000437426.1	21	-	44153703	44161868	44161868	44161868	2	"44153703,44161203,"	"44154792,44161868,"	ENSG00000225731.1	"gene_id ""ENSG00000225731.1""; transcript_id ""ENST00000437426.1""; gene_type ""antisense""; gene_status ""NOVEL""; gene_name ""AP001627.1""; transcript_type ""antisense""; transcript_status ""KNOWN""; transcript_name ""AP001627.1-001""; level 2; tag ""basic""; havana_gene ""OTTHUMG00000153501.1""; havana_transcript ""OTTHUMT00000331386.1"";"	ENST00000437426.1	AP001627.1	Intronic	ENSEMBL
p24194	0.99998	0.0801197	1.50148	down	207.131	206.843	283.355	124.313	328.011	315.421	171.76	550.819	-0.821222	-0.994488	-0.55257	-1.29388	-0.0556393	-0.401155	-0.950708	0.0908766	Detected	Detected	Detected	Detected	Detected	Detected	Detected	Detected	0	p24194	ACTGGCAAGGCAGGCTTTTTAAACCCTTCACTGCTCCACTGGAAACACCACCAAACTAAG	TCONS_00015324	8	+	94507988	94508523	94508523	94508523	2	"94507988,94508476,"	"94508291,94508523,"	XLOC_006872	Gene_id=XLOC_006872;Gene_name=linc-FAM92A1-1;Transcript_id=TCONS_00015324;Transcript_name=linc-FAM92A1-1;	XLOC_006872		Intergenic	HumanLincRNACatalog
p7382	0.99998	0.0137653	1.56749	down	31.5466	39.3281	57.0238	35.1434	63.4652	75.3414	43.7699	91.5233	-3.53621	-3.38939	-2.86554	-3.11653	-2.42535	-2.46692	-2.92309	-2.49849	Detected	Detected	Not Detected	Detected	Detected	Detected	Detected	Detected	0	p7382	CTCAGGTGACATTCTATTATGTTTGATGTGTCATTTTTGATTTGGTTGTGTCCTTGCAAA	ENST00000592422.1	17	+	43325320	43345760	43345760	43345760	5	"43325320,43326900,43332504,43344479,43345375,"	"43325370,43326999,43332585,43344695,43345760,"	ENSG00000267278.1	"gene_id ""ENSG00000267278.1""; transcript_id ""ENST00000592422.1""; gene_type ""antisense""; gene_status ""NOVEL""; gene_name ""MAP3K14-AS1""; transcript_type ""antisense""; transcript_status ""KNOWN""; transcript_name ""MAP3K14-AS1-006""; level 2; tag ""dotter_confirmed""; tag ""basic""; havana_gene ""OTTHUMG00000180362.1""; havana_transcript ""OTTHUMT00000450938.1"";"	ENST00000592422.1	MAP3K14-AS1	Antisense	ENSEMBL		"ENST00000543122, ENST00000344686"
p23855	0.99998	0.0578122	1.52872	down	231.06	364.847	216.692	117.637	281.472	336.566	302.784	522.156	-0.663498	-0.175732	-0.939534	-1.37351	-0.276392	-0.307545	-0.132813	0.0137796	Detected	Detected	Detected	Detected	Detected	Detected	Detected	Detected	0	p23855	GATGCCCACCAGTGTCACTAGGCTAGACAGCAAAGTCTAGTTGCTAAAAATATACTCCAG	TCONS_00013599	7	+	130610772	130618587	130618587	130618587	2	"130610772,130615415,"	"130612958,130618587,"	XLOC_006253	Gene_id=XLOC_006253;Gene_name=linc-MKLN1-1;Transcript_id=TCONS_00013599;Transcript_name=linc-MKLN1-1;	XLOC_006253		Intergenic	HumanLincRNACatalog
p27321	0.99998	0.0220914	1.50929	down	50.3059	51.1429	44.1407	28.9002	51.6116	98.4865	50.3671	84.8912	-2.86296	-3.01042	-3.235	-3.3987	-2.72362	-2.08044	-2.72055	-2.60701	Detected	Detected	Detected	Detected	Detected	Detected	Detected	Detected	0	p27321	TATGTCTGCAGCCTCCTCTCAGTAGCTGACTTTTTACATTTCCCAATATCCATTTCCTGA	uc.426+	18	+	23915591	23915853	23915853	23915853	1	"23915591,"	"23915853,"	uc.426+	uc.426+	UCRs_175_262		Intronic	UCR
p41614_v4	0.99998	0.00696043	1.58196	down	28.071	25.8584	19.8586	21.0736	31.7448	37.872	34.2254	59.005	-3.70461	-3.99432	-4.38735	-3.85434	-3.42479	-3.45923	-3.27796	-3.13179	Detected	Detected	Not Detected	Not Detected	Not Detected	Detected	Detected	Not Detected	0	p41614_v4	GAGTGAGACCCCACCTCTAAAATAATAAATCAATAAACTCTTGAGAAGTACACAGAAAAG	XR_242405.1	chr8	+	95565949	95581423	95565949	95565949	2	"95565949,95580370,"	"95566135,95581423,"	none					RefSeq
p37422_v4	0.99998	0.0593858	1.57084	down	30.8493	68.1299	51.1771	35.0751	45.8762	79.2723	59.3989	135.705	-3.56846	-2.59666	-3.02161	-3.11933	-2.89357	-2.39354	-2.48259	-1.93023	Detected	Detected	Detected	Detected	Detected	Detected	Detected	Detected	0	p37422_v4	TCTCAAAGCACTGTGGAATGTTTCCTTTGCTTTGAATATGAATAAAATAATTTGTTCACA	ENST00000605919.1	chr3	+	64005183	64005601	64005601	64005601	1	"64005183,"	"64005601,"	ENSG00000272181.1	"gene_id ""ENSG00000272181.1""; transcript_id ""ENST00000605919.1""; gene_type ""antisense""; gene_status ""NOVEL""; gene_name ""RP11-245J9.6""; transcript_type ""antisense""; transcript_status ""KNOWN""; transcript_name ""RP11-245J9.6-001""; level 2; tag ""basic""; havana_gene ""OTTHUMG00000185741.1""; havana_transcript ""OTTHUMT00000471121.1"";"				ENSEMBL
p36959_v4	0.99998	0.0539234	1.68789	down	343.849	592.276	535.22	256.78	380.716	931.397	631.732	1294.18	-0.0899916	0.523245	0.364951	-0.247318	0.159331	1.16096	0.928212	1.32327	Detected	Detected	Detected	Detected	Detected	Detected	Detected	Detected	0	p36959_v4	GATTTTGTTACACGTGTCCCTCTTTTAGTCAGTACTACCATGATAATACCATGGATAATA	ENST00000610157.1	chr1	-	120693319	120697146	120697146	120697146	1	"120693319,"	"120697146,"	ENSG00000273131.1	"gene_id ""ENSG00000273131.1""; transcript_id ""ENST00000610157.1""; gene_type ""processed_transcript""; gene_status ""NOVEL""; gene_name ""RP6-42F4.1""; transcript_type ""processed_transcript""; transcript_status ""KNOWN""; transcript_name ""RP6-42F4.1-001""; level 2; tag ""basic""; havana_gene ""OTTHUMG00000186401.1""; havana_transcript ""OTTHUMT00000473094.1"";"				ENSEMBL
p8838	0.99998	0.0775577	1.51544	down	424.029	781.172	894.662	394.819	602.078	886.065	1025.3	1439.74	0.212399	0.922617	1.10616	0.373342	0.820566	1.08898	1.62688	1.47703	Detected	Detected	Detected	Detected	Detected	Detected	Detected	Detected	0	p8838	CTCCACGTCTATCCAGTCTATTTTGTAATCCCCAACGGTTGTCAATATTAATAAAATTTC	ENST00000597619.1	19	+	54265214	54267453	54267453	54267453	1	"54265214,"	"54267453,"	ENSG00000269842.1	"gene_id ""ENSG00000269842.1""; transcript_id ""ENST00000597619.1""; gene_type ""lincRNA""; gene_status ""NOVEL""; gene_name ""hsa-mir-519a-2""; transcript_type ""lincRNA""; transcript_status ""KNOWN""; transcript_name ""hsa-mir-519a-2.1-001""; level 2; tag ""basic""; havana_gene ""OTTHUMG00000183209.1""; havana_transcript ""OTTHUMT00000465676.1"";"	ENST00000597619.1	hsa-mir-519a-2	Intergenic	ENSEMBL
p22958	0.99998	0.0535227	1.53072	down	50.1266	94.64	102.588	46.9481	86.2797	160.406	83.0865	139.214	-2.86812	-2.1225	-2.01832	-2.69871	-1.98229	-1.3767	-1.99842	-1.89339	Detected	Detected	Detected	Detected	Detected	Detected	Detected	Detected	0	p22958	ATTTAATATCCTTTTGATCCCTCCCCATTCTTGCCAAGATAAACTCCAATCATGTAAGTT	TCONS_00009926	5	+	38783603	38793270	38793270	38793270	2	"38783603,38792363,"	"38783631,38793270,"	XLOC_004346	Gene_id=XLOC_004346;Gene_name=linc-OSMR-1;Transcript_id=TCONS_00009926;Transcript_name=linc-OSMR-1;	XLOC_004346		Intergenic	HumanLincRNACatalog
p13152	0.99998	0.0820181	2.18223	down	100.706	231.411	457.811	113.726	220.845	439.714	361.934	999.085	-1.86162	-0.832566	0.139574	-1.42229	-0.626352	0.0781307	0.124625	0.949906	Detected	Detected	Detected	Detected	Detected	Detected	Detected	Detected	0	p13152	GCTTAGTTTTGATAAGATTGTGTGGCCAAGGCACATATTATTCTGCTTCGTTAAACACTC	ENST00000512519.1	5	-	38843364	38845931	38845931	38845931	2	"38843364,38845769,"	"38844039,38845931,"	ENSG00000249740.1	"gene_id ""ENSG00000249740.1""; transcript_id ""ENST00000512519.1""; gene_type ""processed_transcript""; gene_status ""NOVEL""; gene_name ""CTD-2127H9.1""; transcript_type ""processed_transcript""; transcript_status ""KNOWN""; transcript_name ""CTD-2127H9.1-002""; level 1; tag ""basic""; tag ""exp_conf""; havana_gene ""OTTHUMG00000162040.1""; havana_transcript ""OTTHUMT00000367003.1"";"	ENST00000512519.1	CTD-2127H9.1	Divergent	ENSEMBL
p28491	0.99998	0.0895181	1.75902	down	596.342	1538.59	2035.19	855.523	1383.13	2637.24	1394.16	3838.11	0.704374	1.90051	2.29191	1.48896	2.02048	2.66252	2.07022	2.89162	Detected	Detected	Detected	Detected	Detected	Detected	Detected	Detected	0	p28491	CACACTTAAATAAGTTCAAAACTAAGAGGTCACCTATTCTACTTATGGTCGACGCGGCCG	ASO1980	None	None	None	None	None	None	None	None	None	ASO1980	Accession=AY007107;Description=Homo sapiens clone TCCCTA00014 mRNA sequence.	asoverlaps_641_1366		Antisense	RNAdb
p43145_v4	0.99998	0.0616717	1.50218	down	44.8873	77.4429	80.1883	79.95	110.241	120.574	96.5068	112.892	-3.02739	-2.41182	-2.37372	-1.93068	-1.62872	-1.78851	-1.7824	-2.19576	Detected	Detected	Detected	Detected	Detected	Detected	Detected	Detected	0	p43145_v4	TGAGTTTCATGGCCATCTCTAACTAAGGACAGGACATCGATGTCATCTGTAACTTCCGGT	XR_132604.3	chr16	-	3104779	3109364	3104779	3104779	3	"3104779,3105736,3108996,"	"3105033,3105946,3109364,"	none					RefSeq
p40385_v4	0.99998	0.0709878	2.16229	down	97.3445	265.829	313.26	194.208	182.792	560.206	555.769	771.696	-1.91059	-0.632526	-0.407817	-0.650249	-0.899184	0.427524	0.743383	0.577331	Detected	Detected	Detected	Detected	Detected	Detected	Detected	Detected	0	p40385_v4	TGACTTGATGAGGCAGGAAGACTGAGATGACAGCTATACTTGAATTCATGCCATTCCCAC	XR_427526.1	chr4	+	57524073	57531167	57524073	57524073	3	"57524073,57529358,57531147,"	"57524639,57529510,57531167,"	none					RefSeq
p3514	0.99998	0.0719965	2.30601	down	7.61515	38.0278	19.6027	16.0667	21.4982	36.4618	57.6413	72.8447	-5.58675	-3.4379	-4.40606	-4.2457	-3.9871	-3.51398	-2.52592	-2.82781	Not Detected	Detected	Not Detected	Not Detected	Not Detected	Detected	Detected	Not Detected	0	p3514	GGCTATCACTTTTTAGGTGGATGTACGTGTTAGGATTATCGAAATAAGCATCCATTTAAA	ENST00000538430.1	12	+	5497754	5515817	5515817	5515817	5	"5497754,5511479,5513327,5514518,5514783,"	"5497787,5511575,5513465,5514622,5515817,"	ENSG00000255983.1	"gene_id ""ENSG00000255983.1""; transcript_id ""ENST00000538430.1""; gene_type ""lincRNA""; gene_status ""NOVEL""; gene_name ""RP11-1038A11.1""; transcript_type ""lincRNA""; transcript_status ""KNOWN""; transcript_name ""RP11-1038A11.1-001""; level 2; tag ""dotter_confirmed""; tag ""basic""; havana_gene ""OTTHUMG00000168648.1""; havana_transcript ""OTTHUMT00000400482.1"";"	ENST00000538430.1		Intergenic	ENSEMBL
p30166	0.99998	0.0514922	1.67353	down	36.7746	40.8612	42.0066	27.7039	29.7493	86.8541	62.9084	107.69	-3.31498	-3.33422	-3.30649	-3.45969	-3.51845	-2.26177	-2.39978	-2.26382	Detected	Detected	Not Detected	Not Detected	Detected	Detected	Detected	Detected	0	p30166	GTGTCCCTGGCACATTAAAAGTGGTTGATTTCAAGGTATGTTCAATGAATGAATAAATAC	NR_024499.1	HG1459_PATCH	-	3433821	3446549	3446549	3446549	2	"3433821,3446324,"	"3436622,3446549,"	FMR1-AS1	"ID=rna49931;Name=NR_024499.1;Parent=gene41636;Dbxref=GeneID:100126270,Genbank:NR_024499.1,HGNC:39081,MIM:300805;gbkey=misc_RNA;product=FMR1 antisense RNA 1%2C transcript variant 1;transcript_id=NR_024499.1|ID=gene41636;Name=FMR1-AS1;Dbxref=GeneID:100126270,HGNC:39081,MIM:300805;description=FMR1 antisense RNA 1;gbkey=Gene;gene=FMR1-AS1;gene_synonym=ASFMR1,FMR1-AS,FMR1AS,FMR4"	RefSeq_846_3026		Intergenic	RefSeq
p7940	0.99998	0.0528868	1.74896	down	37.5569	37.6347	36.9752	13.4835	34.7122	52.2324	63.5842	72.9859	-3.28462	-3.45289	-3.49055	-4.49858	-3.29587	-2.99542	-2.38436	-2.82501	Detected	Detected	Not Detected	Not Detected	Detected	Detected	Detected	Detected	0	p7940	GAGAAAAAGGTCTGCCCATATTGGGAATTTAAAAGCTCTTATGTTTTAGCAAGTACTCTA	ENST00000580645.1	18	+	22882089	22882920	22882920	22882920	2	"22882089,22882629,"	"22882262,22882920,"	ENSG00000264434.1	"gene_id ""ENSG00000264434.1""; transcript_id ""ENST00000580645.1""; gene_type ""antisense""; gene_status ""NOVEL""; gene_name ""CTD-2006O16.2""; transcript_type ""antisense""; transcript_status ""KNOWN""; transcript_name ""CTD-2006O16.2-001""; level 2; tag ""basic""; havana_gene ""OTTHUMG00000179535.1""; havana_transcript ""OTTHUMT00000446965.1"";"	ENST00000580645.1	CTD-2006O16.2	Intronic	ENSEMBL
p11899	0.99998	0.00259191	1.84197	down	197.644	285.202	268.394	188.847	331.192	452.709	528.247	529.925	-0.888861	-0.531042	-0.630827	-0.690634	-0.0417166	0.12015	0.670112	0.0350866	Detected	Detected	Detected	Detected	Detected	Detected	Detected	Detected	0	p11899	TCACTTCGTGCTAGCATATGGGCAATCTCAATTTATTTCTAATAACTCCCTGTATCTTTC	ENST00000473550.1	3	+	106959567	106964355	106964355	106964355	2	"106959567,106963984,"	"106959934,106964355,"	ENSG00000243701.1	"gene_id ""ENSG00000243701.1""; transcript_id ""ENST00000473550.1""; gene_type ""processed_transcript""; gene_status ""NOVEL""; gene_name ""RP11-446H18.3""; transcript_type ""processed_transcript""; transcript_status ""PUTATIVE""; transcript_name ""RP11-446H18.3-003""; level 2; havana_gene ""OTTHUMG00000159173.1""; havana_transcript ""OTTHUMT00000353693.1"";"	TCONS_00005564;XLOC_002746;TCONS_00005384;XLOC_002746;TCONS_00005565;XLOC_002746;TCONS_00005566;XLOC_002746		Intergenic	ENSEMBL
p11544	0.99998	0.0988423	1.51024	down	86.3648	156.193	173.74	88.0396	117.766	165.472	190.403	369.187	-2.08325	-1.39969	-1.25825	-1.79163	-1.53347	-1.33185	-0.802043	-0.48635	Detected	Detected	Detected	Detected	Detected	Detected	Detected	Detected	0	p11544	GATGGAAGAAAACCCAAATATACCAGAAATGGGTAGTACACCTCCATTGTCTATTTATAT	ENST00000463167.1	3	-	149366783	149367971	149367971	149367971	2	"149366783,149367626,"	"149366889,149367971,"	ENSG00000241985.1	"gene_id ""ENSG00000241985.1""; transcript_id ""ENST00000463167.1""; gene_type ""sense_intronic""; gene_status ""NOVEL""; gene_name ""WWTR1-IT1""; transcript_type ""sense_intronic""; transcript_status ""KNOWN""; transcript_name ""WWTR1-IT1-001""; level 2; tag ""dotter_confirmed""; tag ""low_sequence_quality""; tag ""basic""; havana_gene ""OTTHUMG00000159620.1""; havana_transcript ""OTTHUMT0000035…	ENST00000463167.1	WWTR1-IT1	Intronic	ENSEMBL
p35345_v4	0.99998	0.0825908	1.50048	down	35.6029	18.723	24.028	13.2928	30.2538	38.7373	31.5228	37.2806	-3.3617	-4.46014	-4.11239	-4.51914	-3.4942	-3.42664	-3.39663	-3.79421	Detected	Detected	Not Detected	Not Detected	Detected	Not Detected	Detected	Not Detected	0	p35345_v4	AACGTCACTATTCTTGGAACAAGCCATTTTTACCAGAGATGTCTCCAAGAGCACCAGCAA	ENST00000448056.1	7	+	26479878	26533734	26533734	26533734	2	"26479878,26533414,"	"26480125,26533734,"	ENSG00000214870.4	"gene_id ""ENSG00000214870.4""; transcript_id ""ENST00000448056.1""; gene_type ""processed_transcript""; gene_status ""NOVEL""; gene_name ""AC004540.5""; transcript_type ""retained_intron""; transcript_status ""KNOWN""; transcript_name ""AC004540.5-005""; level 2; havana_gene ""OTTHUMG00000152806.2""; havana_transcript ""OTTHUMT00000328274.1"";"	ENST00000448056.1		Intergenic	ENSEMBL
p26565	0.99998	0.0322398	1.6022	down	33.8353	35.1983	22.3757	17.367	28.6458	53.457	38.7446	65.5978	-3.43517	-3.54945	-4.21517	-4.13343	-3.57299	-2.96198	-3.09903	-2.97898	Detected	Detected	Not Detected	Not Detected	Detected	Detected	Detected	Not Detected	0	p26565	TACGTTCTTTTGAAAGTTTGGGAACTGGAATTGTTTGCATGGAACTCAGAATGTTTCATA	uc004cxr.1	X	+	16853680	16855808	16855808	16855808	1	"16853680,"	"16855808,"	AX746622	"proteinID=;alignID=uc004cxr.1;kgID=uc004cxr.1;mRNA=AX746622;spID=;refseq=;protAcc=;description=Homo sapiens cDNA FLJ33481 fis, clone BRAMY2002853.;rfamAcc=;tRnaName=;"	UCSC_4415_2128		Antisense	UCSC
p43032_v4	0.99998	0.00881651	1.82068	down	153.082	216.923	279.52	119.86	283.005	500.493	268.539	410.167	-1.25746	-0.925845	-0.572228	-1.34649	-0.268558	0.264915	-0.305968	-0.334489	Detected	Detected	Detected	Detected	Detected	Detected	Detected	Detected	0	p43032_v4	AACTGACAGTTCAGTTGCCAGCACTACAGGAAAGAGAAGCCTGGAAGTACATTATGGGAA	XR_429550.1	chr15	-	64891285	64921397	64891285	64891285	3	"64891285,64918459,64921196,"	"64891331,64918564,64921397,"	none					RefSeq
p3592	0.99998	0.0530395	1.66641	down	77.6979	37.9353	39.4294	50.8391	80.2111	94.7608	76.0151	100.631	-2.23582	-3.44141	-3.39784	-2.58384	-2.08751	-2.13607	-2.12674	-2.36162	Detected	Detected	Not Detected	Detected	Detected	Detected	Detected	Detected	0	p3592	TAGTTCTGGAGAGTTGACCCTCCAGGCGAAGCATTAGGCTTTGATACAATTTGTCTGGTA	ENST00000536666.1	12	+	20167713	20251802	20251802	20251802	3	"20167713,20172565,20251685,"	"20167962,20172630,20251802,"	ENSG00000256287.1	"gene_id ""ENSG00000256287.1""; transcript_id ""ENST00000536666.1""; gene_type ""lincRNA""; gene_status ""NOVEL""; gene_name ""RP11-664H17.1""; transcript_type ""lincRNA""; transcript_status ""KNOWN""; transcript_name ""RP11-664H17.1-001""; level 2; tag ""basic""; havana_gene ""OTTHUMG00000168941.1""; havana_transcript ""OTTHUMT00000401674.1"";"	ENST00000536666.1		Intergenic	ENSEMBL
p40372_v4	0.99998	0.0778619	1.56147	down	3995.02	5810.13	3140.19	2228.8	5894.88	4988.35	3914.42	10706.9	3.44837	3.81747	2.9176	2.87035	4.112	3.58206	3.55963	4.3717	Detected	Detected	Detected	Detected	Detected	Detected	Detected	Detected	0	p40372_v4	CTCTGGGTGTTTCCAAGAGCAACAAGAAACGAATAAATCTCTGTTGAAGAGATACCATTT	XR_427520.1	chr4	+	49163348	49169224	49163348	49163348	3	"49163348,49165504,49169207,"	"49163374,49165563,49169224,"	none					RefSeq
p43903_v4	0.99998	0.0654316	1.55948	down	5363.55	3545.17	5513.53	5152.96	4667.84	9428.03	8291.83	11174.1	3.87335	3.10476	3.72973	4.07948	3.7753	4.50045	4.64252	4.43331	Detected	Detected	Detected	Detected	Detected	Detected	Detected	Detected	0	p43903_v4	ATACATTGTTACTAAGTAAGGCCCTGCACCAACACAGATACATTGTTACTAAGTAAGGCC	XR_430469.1	chr22	+	44510082	44511858	44510082	44510082	4	"44510082,44510252,44510462,44511781,"	"44510105,44510322,44510532,44511858,"	none					RefSeq
p13924	0.99998	0.0281288	1.98893	down	29.7946	27.7836	48.1472	18.3317	64.5157	99.1597	33.2869	68.5179	-3.61864	-3.89072	-3.10966	-4.05544	-2.40166	-2.07061	-3.31808	-2.91615	Detected	Detected	Not Detected	Not Detected	Detected	Not Detected	Detected	Detected	0	p13924	AATCTACTGATTATCTGTAGAACCAGCCTTATATAAACAAGGAAGCATCTAGCAGGTGAG	ENST00000425963.1	5	+	141783782	141909695	141909695	141909695	3	"141783782,141843534,141909559,"	"141783918,141843624,141909695,"	ENSG00000231185.2	"gene_id ""ENSG00000231185.2""; transcript_id ""ENST00000425963.1""; gene_type ""processed_transcript""; gene_status ""NOVEL""; gene_name ""AC005592.2""; transcript_type ""processed_transcript""; transcript_status ""PUTATIVE""; transcript_name ""AC005592.2-002""; level 2; havana_gene ""OTTHUMG00000133693.3""; havana_transcript ""OTTHUMT00000257945.1"";"	ENST00000425963.1		Intergenic	ENSEMBL
p25779	0.99998	0.0863803	1.6406	down	32.9395	15.8298	28.3991	32.9865	32.4288	44.996	45.4794	68.0504	-3.47388	-4.70231	-3.87126	-3.2079	-3.39404	-3.21056	-2.86781	-2.92603	Detected	Detected	Not Detected	Detected	Detected	Detected	Detected	Not Detected	0	p25779	TGTAAAGGCCCTGACAGTGACAACTTCCATTTGGAAAGCTGTTTGCTGAAGGTTTTGGCA	uc001oou.3	11	-	68857483	68858409	68858409	68858409	2	"68857483,68857696,"	"68857662,68858409,"	BC064339	"proteinID=;alignID=uc001oou.3;kgID=uc001oou.3;mRNA=BC064339;spID=;refseq=;protAcc=;description=Homo sapiens cDNA clone IMAGE:4369783, partial cds.;rfamAcc=;tRnaName=;"	uc001oou.3		Antisense	UCSC
p14982	0.99998	0.0899982	1.63195	down	1197.87	2836.41	3581.54	1997.44	2454.91	3942.52	3356.11	6773.33	1.71063	2.78297	3.10733	2.71223	2.84821	3.24261	3.33762	3.71109	Detected	Detected	Detected	Detected	Detected	Detected	Detected	Detected	0	p14982	TCCACTCTGGCTCTGTCTACTCCCTTCCCAACACATGCCCTATTTTAGGTAACCATGGTA	ENST00000458474.2	7	-	74856620	74857439	74857439	74857439	2	"74856620,74857241,"	"74856729,74857439,"	ENSG00000249595.1	"gene_id ""ENSG00000249595.1""; transcript_id ""ENST00000458474.2""; gene_type ""sense_intronic""; gene_status ""NOVEL""; gene_name ""AC004878.7""; transcript_type ""sense_intronic""; transcript_status ""KNOWN""; transcript_name ""AC004878.7-001""; level 2; tag ""not_best_in_genome_evidence""; tag ""basic""; havana_gene ""OTTHUMG00000155934.2""; havana_transcript ""OTTHUMT00000342383.2"";"	ENST00000458474.2		Intronic	ENSEMBL
p1833	0.99998	0.00943913	1.64696	down	46.3238	29.6514	33.9851	27.6848	59.8492	60.4541	47.1384	71.1464	-2.98194	-3.79685	-3.61221	-3.46068	-2.50998	-2.78452	-2.81613	-2.86184	Detected	Detected	Not Detected	Not Detected	Detected	Detected	Detected	Not Detected	0	p1833	GCCTGAACATCATCTATTTAGTTAGCTTGTGTTGTTTAGATGTGCTTCAGATCTCAAAAA	ENST00000432452.1	10	+	3976710	3978004	3978004	3978004	2	"3976710,3977870,"	"3977166,3978004,"	ENSG00000226005.2	"gene_id ""ENSG00000226005.2""; transcript_id ""ENST00000432452.1""; gene_type ""lincRNA""; gene_status ""NOVEL""; gene_name ""RP11-464C19.3""; transcript_type ""lincRNA""; transcript_status ""KNOWN""; transcript_name ""RP11-464C19.3-001""; level 1; tag ""basic""; tag ""exp_conf""; havana_gene ""OTTHUMG00000017569.1""; havana_transcript ""OTTHUMT00000046502.1"";"	ENCODE_1367_590		Intergenic	ENSEMBL
p34718_v4	0.99998	0.044147	1.52273	down	1105.12	2218.57	1979.43	1294.23	1637.4	3059.31	2113.33	4070.8	1.59436	2.42853	2.25183	2.08617	2.26395	2.8767	2.67034	2.97654	Detected	Detected	Detected	Detected	Detected	Detected	Detected	Detected	0	p34718_v4	CAAAACTGGATACATGTGCAGAACATGCAGACCAAGTGTGTTGGGGACTTGAGATGCGTA	ENST00000416506.1	2	-	70275822	70282955	70282955	70282955	4	"70275822,70278334,70280862,70282845,"	"70276089,70278437,70280924,70282955,"	ENSG00000179818.7	"gene_id ""ENSG00000179818.7""; transcript_id ""ENST00000416506.1""; gene_type ""antisense""; gene_status ""NOVEL""; gene_name ""PCBP1-AS1""; transcript_type ""antisense""; transcript_status ""KNOWN""; transcript_name ""PCBP1-AS1-037""; level 2; tag ""basic""; havana_gene ""OTTHUMG00000153728.4""; havana_transcript ""OTTHUMT00000329628.1"";"	ENST00000416506.1	PCBP1-AS1	Intergenic	ENSEMBL
p14086	0.99998	0.0523922	2.18654	down	17.2965	21.175	24.8629	14.3191	15.5762	57.6016	68.3561	62.0165	-4.40321	-4.28259	-4.06311	-4.41184	-4.45197	-2.85425	-2.27996	-3.05998	Not Detected	Detected	Not Detected	Not Detected	Not Detected	Detected	Detected	Not Detected	0	p14086	CATTATCAAATGTTTGCACAAGAATCGCAAATTAAAGCCACCACTTCATCAACTGGTCAA	ENST00000436283.1	6	-	4774759	4775642	4775642	4775642	2	"4774759,4775505,"	"4774991,4775642,"	ENSG00000236336.1	"gene_id ""ENSG00000236336.1""; transcript_id ""ENST00000436283.1""; gene_type ""antisense""; gene_status ""NOVEL""; gene_name ""RP3-430A16.1""; transcript_type ""antisense""; transcript_status ""KNOWN""; transcript_name ""RP3-430A16.1-001""; level 1; tag ""basic""; tag ""exp_conf""; havana_gene ""OTTHUMG00000156967.1""; havana_transcript ""OTTHUMT00000346867.1"";"	ENST00000436283.1		Intergenic	ENSEMBL
RNA143271|tRNA_188_73	0.99998	0.0590032	1.73498	down	292.367	447.456	443.89	207.797	751.542	787.912	284.005	829.688	-0.323983	0.118721	0.0950222	-0.552674	1.14047	0.919601	-0.225183	0.681867	Detected	Detected	Detected	Detected	Detected	Detected	Detected	Detected	0	RNA143271|tRNA_188_73	GTTGATTAGGGTGTTTAGCTGTTAACTAAATTTTCGTGGGTTTGAATTCCACCAATCTAG	RNA143271|tRNA_188_73															ftp://ftp.ensembl.org/pub/current/fasta/homo_sapiens/ncrna/Homo_sapiens.GRCh37.61.ncrna.fa.gz
p11437	0.99998	0.0119016	1.71421	down	77.1353	85.896	106.065	73.715	173.077	190.992	125.743	137.333	-2.2463	-2.26236	-1.97023	-2.04782	-0.977967	-1.12492	-1.40063	-1.91302	Detected	Detected	Detected	Detected	Detected	Detected	Detected	Detected	0	p11437	AATTACTCCTCAGCCTCCTTTATAAATCCTTGAGGAAATGTCAAGTTCTTTCACGACAAG	ENST00000490324.2	3	-	101542636	101543842	101543842	101543842	2	"101542636,101543535,"	"101542689,101543842,"	ENSG00000249474.1	"gene_id ""ENSG00000249474.1""; transcript_id ""ENST00000490324.2""; gene_type ""antisense""; gene_status ""NOVEL""; gene_name ""RP11-49I4.3""; transcript_type ""antisense""; transcript_status ""KNOWN""; transcript_name ""RP11-49I4.3-001""; level 2; tag ""basic""; havana_gene ""OTTHUMG00000162582.1""; havana_transcript ""OTTHUMT00000369665.1"";"	ENST00000490324.2		Antisense	ENSEMBL
p38109_v4	0.99998	0.0673318	1.92508	down	34.9375	19.5562	38.5767	22.5318	23.9893	67.0569	58.4729	110.657	-3.38892	-4.39733	-3.42938	-3.75781	-3.82892	-2.63498	-2.50526	-2.22461	Not Detected	Detected	Not Detected	Not Detected	Detected	Detected	Detected	Not Detected	0	p38109_v4	GCAACGTGTTGACATTTTCATTGAAATATCTACAATAAAGGCAAAGATTCCTTGTCTCAG	ENST00000603538.1	chr8	-	64080283	64081001	64081001	64081001	1	"64080283,"	"64081001,"	ENSG00000270673.1	"gene_id ""ENSG00000270673.1""; transcript_id ""ENST00000603538.1""; gene_type ""lincRNA""; gene_status ""NOVEL""; gene_name ""YTHDF3-AS1""; transcript_type ""lincRNA""; transcript_status ""KNOWN""; transcript_name ""YTHDF3-AS1-001""; level 2; tag ""basic""; havana_gene ""OTTHUMG00000185282.1""; havana_transcript ""OTTHUMT00000470048.1"";"				ENSEMBL
RNA96151|RNS_1233_65	0.99998	0.070543	2.11634	down	73.961	159.874	199.913	79.5517	120.971	311.498	183.038	697.969	-2.30693	-1.36609	-1.05581	-1.93789	-1.49472	-0.41921	-0.858955	0.432461	Detected	Detected	Detected	Detected	Detected	Detected	Detected	Detected	0	RNA96151|RNS_1233_65	TACACTTTTCCACAGGAATTCCTTGGCTTACTCATTTGGGTGGTGTTGAAGTGGTACTCC	RNA96151|RNS_1233_65															http://research.imb.uq.edu.au/rnadb/NoncodingRNASearchV2.zip
p1153	0.99998	0.043976	1.73384	down	4524.2	6606.21	2566.45	3127.1	5352.06	8246.12	5492.13	11412.9	3.62783	4.00273	2.62652	3.3589	3.97264	4.30721	4.04819	4.46382	Detected	Detected	Detected	Detected	Detected	Detected	Detected	Detected	0	p1153	AGGTTTGCACTGACCAGACACCAAACAACTGGCAGCCAATAGGTCCCCACTCACCAAAAC	ENST00000424474.1	1	+	143154492	143169960	143169960	143169960	2	"143154492,143169491,"	"143154871,143169960,"	ENSG00000237291.1	"gene_id ""ENSG00000237291.1""; transcript_id ""ENST00000424474.1""; gene_type ""lincRNA""; gene_status ""NOVEL""; gene_name ""BX571672.4""; transcript_type ""lincRNA""; transcript_status ""KNOWN""; transcript_name ""BX571672.4-001""; level 1; tag ""basic""; tag ""exp_conf""; havana_gene ""OTTHUMG00000013474.1""; havana_transcript ""OTTHUMT00000037573.1"";"	ENCODE_708_848	BX571672.4	Intergenic	ENSEMBL
p26840	0.99998	0.0293186	1.74729	down	43.4132	76.4473	76.6262	63.5666	64.7963	138.623	122.46	174.814	-3.07556	-2.43049	-2.43927	-2.26151	-2.3954	-1.58727	-1.43878	-1.56488	Detected	Detected	Detected	Detected	Detected	Detected	Detected	Detected	0	p26840	ACTAGCCATCTCACTGCTTTAAAGTAAACAAAATCTCCATATTCTGTTTCAAGTGTCTCA	HIT000066133	5	-	72306170	72306703	72306703	72306703	1	"72306170,"	"72306703,"	HIX0032242	None	H-InvDB_653_554		Intronic	H-InvDB
p44411_v4	0.99998	0.0313082	1.51864	down	338.456	540.99	703.064	356.585	548.178	734.223	780.416	991.968	-0.112796	0.392577	0.758477	0.226398	0.685259	0.817784	1.23314	0.939591	Detected	Detected	Detected	Detected	Detected	Detected	Detected	Detected	0	p44411_v4	ATCCTACTTCAGTGGACTTGACTGCAATCCGGATTATGCTGTTTTCTAAGCATTTAAAAT	uc031qlc.1	chr13	+	33851690	33855471	33851690	33851690	3	"33851690,33853597,33855165,"	"33851833,33853793,33855471,"	STARD13-AS	NR_046693	"Homo sapiens STARD13 antisense RNA (STARD13-AS), non-coding RNA."			UCSC
p38013_v4	0.99998	0.0254465	1.6225	down	20.2977	27.6741	30.6608	25.5365	38.7127	31.7603	48.2692	65.5383	-4.17238	-3.89642	-3.76071	-3.57722	-3.13851	-3.71314	-2.78193	-2.98029	Detected	Not Detected	Not Detected	Not Detected	Not Detected	Detected	Detected	Not Detected	0	p38013_v4	GAGTGACTGTATCTTTAGGGATGGTTCTGATGTTTTTTCCAAGGAACCATTCTTTTTAAT	ENST00000608730.1	chr7	+	95045419	95045774	95045774	95045774	1	"95045419,"	"95045774,"	ENSG00000273138.1	"gene_id ""ENSG00000273138.1""; transcript_id ""ENST00000608730.1""; gene_type ""antisense""; gene_status ""NOVEL""; gene_name ""GS1-293C5.1""; transcript_type ""antisense""; transcript_status ""KNOWN""; transcript_name ""GS1-293C5.1-001""; level 2; tag ""basic""; havana_gene ""OTTHUMG00000186281.1""; havana_transcript ""OTTHUMT00000472679.1"";"				ENSEMBL
p26775	0.99998	0.0135222	1.71284	down	29.9683	35.5087	52.1405	25.6265	54.0006	62.8857	40.781	112.777	-3.61026	-3.53678	-2.9947	-3.57214	-2.65834	-2.72763	-3.02513	-2.19723	Detected	Detected	Not Detected	Not Detected	Detected	Not Detected	Detected	Detected	0	p26775	CCCAGTACTGCTTAAAGAAAATCACTTTCCAGCTGTAATATATTCCAATTAAAATAGGGC	HIT000649085	21	-	35122162	35122433	35122433	35122433	1	"35122162,"	"35122433,"	HIX0213192	None	HIT000649085		Intronic	H-InvDB
p30085	0.99998	0.0889827	1.634	down	49.6613	85.5381	77.0846	80.9128	63.2798	135.312	112.312	250.638	-2.88157	-2.26838	-2.43066	-1.91341	-2.42957	-1.62214	-1.56359	-1.0451	Detected	Detected	Detected	Detected	Detected	Detected	Detected	Detected	0	p30085	TATTTTCTATTGAGCATTGCTGGTATATGGCAAATTTGCATAAAATTATATTGAAATTGA	XR_109247.1	16	-	3181668	3184874	3184874	3184874	3	"3181668,3182850,3184630,"	"3182104,3182946,3184874,"	LOC100507458	"ID=rna32237;Name=XR_109247.1;Parent=gene27310;Dbxref=GeneID:100507458,Genbank:XR_109247.1;gbkey=misc_RNA;product=uncharacterized LOC100507458%2C transcript variant 2;transcript_id=XR_109247.1|ID=gene27310;Name=LOC100507458;Dbxref=GeneID:100507458;gbkey=Gene;gene=LOC100507458"	XR_109247.1		Divergent	RefSeq
p16035	0.99998	0.059981	1.59014	down	78.9324	51.8404	62.487	43.6472	81.4395	101.316	56.4262	195.578	-2.21307	-2.99088	-2.73355	-2.80389	-2.06558	-2.03957	-2.55666	-1.40296	Detected	Detected	Detected	Detected	Detected	Detected	Detected	Detected	0	p16035	TGTTTCGGAGACATAACGATTTGGATTGCTAACAAGTCAAGAAATGTTCAAGTCCTTGGA	ENST00000602981.1	8	+	12270335	12271882	12271882	12271882	1	"12270335,"	"12271882,"	ENSG00000270074.1	"gene_id ""ENSG00000270074.1""; transcript_id ""ENST00000602981.1""; gene_type ""lincRNA""; gene_status ""NOVEL""; gene_name ""RP11-351I21.11""; transcript_type ""lincRNA""; transcript_status ""KNOWN""; transcript_name ""RP11-351I21.11-001""; level 2; tag ""basic""; havana_gene ""OTTHUMG00000183973.1""; havana_transcript ""OTTHUMT00000467641.1"";"	ENST00000602981.1		Intergenic	ENSEMBL
p34471_v4	0.99998	0.0629054	1.54019	down	44.3842	77.2812	78.7223	85.5312	95.8323	137.75	105.373	119.23	-3.04365	-2.41484	-2.40033	-1.83333	-1.8308	-1.59638	-1.65559	-2.11696	Detected	Detected	Detected	Detected	Detected	Detected	Detected	Detected	0	p34471_v4	GGATGAGTTTCATGGCCATCTCTAACTAAGGACAGGACATCGATGTCATCTGTAACTTCC	ENST00000576250.1	16	-	3101991	3109364	3109364	3109364	4	"3101991,3104940,3105736,3108996,"	"3102099,3105033,3105946,3109364,"	ENSG00000261971.2	"gene_id ""ENSG00000261971.2""; transcript_id ""ENST00000576250.1""; gene_type ""antisense""; gene_status ""NOVEL""; gene_name ""RP11-473M20.7""; transcript_type ""antisense""; transcript_status ""KNOWN""; transcript_name ""RP11-473M20.7-001""; level 2; tag ""basic""; havana_gene ""OTTHUMG00000177474.1""; havana_transcript ""OTTHUMT00000437107.1"";"	ENST00000576250.1		Antisense	ENSEMBL		ENST00000336577
p15107	0.99998	0.04174	1.79663	down	744.132	1358.56	860.865	366.624	1645.63	1366.07	1129.22	1671.24	1.02379	1.72099	1.05061	0.26645	2.27118	1.71353	1.76616	1.69214	Detected	Detected	Detected	Detected	Detected	Detected	Detected	Detected	0	p15107	AATTAAAGGAAGATGAGCTAGGAATCAAGAAATACGCAGAACTGATTCCTGTCACTGGCG	ENST00000435523.1	7	-	130629554	130773233	130773233	130773233	5	"130629554,130630478,130668811,130737183,130773078,"	"130629648,130630594,130668868,130737314,130773233,"	ENSG00000231721.2	"gene_id ""ENSG00000231721.2""; transcript_id ""ENST00000435523.1""; gene_type ""processed_transcript""; gene_status ""KNOWN""; gene_name ""AC058791.2""; transcript_type ""lincRNA""; transcript_status ""KNOWN""; transcript_name ""AC058791.2-005""; level 2; havana_gene ""OTTHUMG00000155000.2""; havana_transcript ""OTTHUMT00000338006.1"";"	ENST00000435523.1		Intergenic	ENSEMBL
p13445	0.99998	0.0241715	1.85453	down	36.5901	28.5299	66.2526	40.5668	83.7903	67.9578	61.4606	121.018	-3.32224	-3.85248	-2.64913	-2.90948	-2.02453	-2.61572	-2.43337	-2.09548	Detected	Detected	Not Detected	Detected	Detected	Detected	Detected	Detected	0	p13445	GGTTTCGTTTGGGGACCTGGAAACTATGTTGGAAATAGAGGAACTTTAGAAAGCCAGCAA	ENST00000512647.2	5	-	148554070	148656325	148656325	148656325	3	"148554070,148556506,148656252,"	"148554285,148556642,148656325,"	ENSG00000248647.2	"gene_id ""ENSG00000248647.2""; transcript_id ""ENST00000512647.2""; gene_type ""antisense""; gene_status ""NOVEL""; gene_name ""RP11-331K21.1""; transcript_type ""antisense""; transcript_status ""KNOWN""; transcript_name ""RP11-331K21.1-001""; level 2; tag ""basic""; havana_gene ""OTTHUMG00000163434.2""; havana_transcript ""OTTHUMT00000373411.2"";"	ENST00000512647.2		Antisense	ENSEMBL		"ENST00000356541, ENST00000296721"
p15102	0.99998	0.0178684	1.8211	down	321.538	664.493	466.653	300.921	505.395	851.827	672.392	1454.81	-0.186776	0.689231	0.167171	-0.0184641	0.568028	1.03213	1.0182	1.49206	Detected	Detected	Detected	Detected	Detected	Detected	Detected	Detected	0	p15102	GGAGACTTATTTTCAGGAAACTAGCCTCTTGCTTTATGTGAAAACAAGGACCCAACTCAA	ENST00000432045.1	7	-	130565750	130598069	130598069	130598069	4	"130565750,130569075,130596868,130597709,"	"130567495,130569155,130596911,130598069,"	ENSG00000226380.2	"gene_id ""ENSG00000226380.2""; transcript_id ""ENST00000432045.1""; gene_type ""processed_transcript""; gene_status ""KNOWN""; gene_name ""AC058791.1""; transcript_type ""processed_transcript""; transcript_status ""KNOWN""; transcript_name ""AC058791.1-001""; level 2; tag ""basic""; havana_gene ""OTTHUMG00000043895.6""; havana_transcript ""OTTHUMT00000102291.3"";"	ENCODE_208_2228		Intergenic	ENSEMBL
p437	0.99998	0.0856188	1.54378	down	47.5106	52.2097	44.3451	36.2543	39.2796	64.4616	74.8361	152.55	-2.94544	-2.98063	-3.22833	-3.07163	-3.11753	-2.69192	-2.1493	-1.76142	Detected	Detected	Detected	Detected	Detected	Detected	Detected	Detected	0	p437	GGTATACACATGGCTTCCATGTTTGTCATGGTTCCAAAGTTTGCTTTTGAAAGAGTTTAA	ENST00000476063.1	1	-	146157080	146159102	146159102	146159102	3	"146157080,146158432,146158980,"	"146157244,146158514,146159102,"	ENSG00000227733.3	"gene_id ""ENSG00000227733.3""; transcript_id ""ENST00000476063.1""; gene_type ""sense_intronic""; gene_status ""NOVEL""; gene_name ""RP4-565E6.1""; transcript_type ""sense_intronic""; transcript_status ""KNOWN""; transcript_name ""RP4-565E6.1-003""; level 2; havana_gene ""OTTHUMG00000013881.4""; havana_transcript ""OTTHUMT00000351195.1"";"	ENST00000476063.1		Intronic	ENSEMBL	ENST00000476063
RNA143506|tRNA_423_69	0.99998	0.00276247	1.79997	down	20440.8	32448.4	23767.6	17187.7	48409.2	44732.8	33884.9	49465.2	5.80354	6.29898	5.83767	5.81738	7.14975	6.74676	6.6734	6.57957	Detected	Detected	Detected	Detected	Detected	Detected	Detected	Detected	0	RNA143506|tRNA_423_69	GTTGAAGTACAACGATGGTTTTTCATATCATTGGTCGTGGTTGTAGTCCGTGCGAGAATA	RNA143506|tRNA_423_69															ftp://ftp.ensembl.org/pub/current/fasta/homo_sapiens/ncrna/Homo_sapiens.GRCh37.61.ncrna.fa.gz
p23853	0.99998	0.0238725	1.50562	down	191.351	219.826	242.528	98.8656	248.833	310.521	218.197	392.32	-0.93554	-0.906664	-0.777026	-1.62431	-0.454205	-0.423744	-0.605469	-0.398672	Detected	Detected	Detected	Detected	Detected	Detected	Detected	Detected	0	p23853	CAGTAGTGCCCTTGGTAACAAACAGGGCAGAGACACCAATACAGAGATTACAATACTCTC	TCONS_00013597	7	+	130600638	130624493	130624493	130624493	2	"130600638,130623998,"	"130600891,130624493,"	XLOC_006252	Gene_id=XLOC_006252;Gene_name=linc-MKLN1-2;Transcript_id=TCONS_00013597;Transcript_name=linc-MKLN1-2;	XLOC_006252		Intergenic	HumanLincRNACatalog
p5017	0.99998	0.0115376	1.52515	down	293.777	280.303	261.298	178.018	269.806	411.045	376.075	634.133	-0.317045	-0.556036	-0.669483	-0.775831	-0.337464	-0.0191383	0.179921	0.294084	Detected	Detected	Detected	Detected	Detected	Detected	Detected	Detected	0	p5017	TGTCCTTGCTCTGTGTCAGTGGTAAGTTCCAGTTTGTTTATTTTATTGAGAAAAAGAAGG	ENST00000423708.2	14	+	101426845	101432103	101432103	101432103	2	"101426845,101432022,"	"101427587,101432103,"	ENSG00000232018.3	"gene_id ""ENSG00000232018.3""; transcript_id ""ENST00000423708.2""; gene_type ""lincRNA""; gene_status ""NOVEL""; gene_name ""AL132709.8""; transcript_type ""lincRNA""; transcript_status ""KNOWN""; transcript_name ""AL132709.8-001""; level 2; havana_gene ""OTTHUMG00000067435.2""; havana_transcript ""OTTHUMT00000144425.2"";"	ENCODE_1781_506	AL132709.8	Intergenic	ENSEMBL
RNA144207|snRNA_160_189	0.99998	0.00451079	1.63546	down	45.4603	42.9852	38.5255	22.8802	49.2225	71.0203	53.0918	84.7314	-3.00909	-3.26111	-3.43129	-3.73568	-2.79199	-2.55213	-2.64454	-2.60973	Detected	Detected	Not Detected	Not Detected	Detected	Detected	Detected	Not Detected	0	RNA144207|snRNA_160_189	ATTAGAATCTGGCATTTGAGTGAGTGTCTTTTCATTATTTTCCTTTGCAGTCTCCTCCTT	RNA144207|snRNA_160_189															ftp://ftp.ensembl.org/pub/current/fasta/homo_sapiens/ncrna/Homo_sapiens.GRCh37.61.ncrna.fa.gz
p20197	0.99998	0.00504102	1.57151	down	92.8575	86.5946	109.558	73.22	129.334	121.5	145.454	219.652	-1.97867	-2.25067	-1.92348	-2.05754	-1.39828	-1.77747	-1.19053	-1.23548	Detected	Detected	Detected	Detected	Detected	Detected	Detected	Detected	0	p20197	TCAGCAGTAAGAAAACATGTCAACAGAATAAAATATTAACCAATGACGGGCCGCCGGGCC	TCONS_00025725	17	-	59470837	59477096	59477096	59477096	2	"59470837,59476397,"	"59471108,59477096,"	XLOC_012542	Gene_id=XLOC_012542;Gene_name=linc-APPBP2-2;Transcript_id=TCONS_00025725;Transcript_name=linc-APPBP2-2;	XLOC_012542		Divergent	HumanLincRNACatalog
p17793	0.99998	0.0707786	1.88911	down	44.5058	77.9125	49.4576	40.9564	48.142	186.702	65.8744	192.808	-3.0397	-2.4031	-3.07092	-2.89569	-2.82402	-1.1577	-2.33331	-1.42354	Detected	Detected	Detected	Detected	Detected	Detected	Detected	Detected	0	p17793	AATCAGGGTAGAAAGGAGTGAAGATGACTTTAGGATTTTGAAGAACAGGCCCAGCAGCAG	TCONS_00002162	1	+	150505132	150509639	150509639	150509639	2	"150505132,150508142,"	"150505262,150509639,"	XLOC_000403	Gene_id=XLOC_000403;Gene_name=linc-ADAMTSL4-1;Transcript_id=TCONS_00002162;Transcript_name=linc-ADAMTSL4-1;	XLOC_000403		Intergenic	HumanLincRNACatalog
p18603	0.99998	0.097921	1.506	down	40.0874	21.9403	45.9666	40.4998	46.8309	57.4549	45.4481	87.896	-3.19055	-4.23137	-3.17652	-2.91186	-2.86385	-2.85793	-2.86881	-2.55683	Detected	Detected	Not Detected	Detected	Detected	Detected	Detected	Not Detected	0	p18603	TAGCCTATCTTGCCATTTAGCCACTGTTACTGATAATTTGGATGGAAAAGAAAAATAAAT	TCONS_00020736	12	-	26097802	26103421	26103421	26103421	2	"26097802,26103305,"	"26099068,26103421,"	XLOC_010032	Gene_id=XLOC_010032;Gene_name=linc-IFLTD1-1;Transcript_id=TCONS_00020736;Transcript_name=linc-IFLTD1-1;	XLOC_010032		Intergenic	HumanLincRNACatalog
p946	0.99998	0.000489106	1.60921	down	39.7258	46.4116	43.3349	37.7739	54.1548	79.3024	68.719	87.5152	-3.20362	-3.15047	-3.26158	-3.01239	-2.65422	-2.393	-2.27232	-2.5631	Detected	Detected	Detected	Detected	Detected	Detected	Detected	Detected	0	p946	AAATACTGATGGTCTCTAGAAATTAACTCAAGCAAATAGGAGGTCAAGAGTGTACAGCAC	ENST00000424246.1	1	+	51927392	51929088	51929088	51929088	2	"51927392,51928825,"	"51927807,51929088,"	ENSG00000238140.1	"gene_id ""ENSG00000238140.1""; transcript_id ""ENST00000424246.1""; gene_type ""antisense""; gene_status ""PUTATIVE""; gene_name ""RP11-253A20.1""; transcript_type ""antisense""; transcript_status ""PUTATIVE""; transcript_name ""RP11-253A20.1-001""; level 2; tag ""basic""; havana_gene ""OTTHUMG00000008236.1""; havana_transcript ""OTTHUMT00000022587.1"";"	ENST00000424246.1		Intronic	ENSEMBL
p864	0.99998	0.0535096	1.52902	down	191.306	226.12	254.561	137.799	177.39	322.195	324.328	570.998	-0.935879	-0.865933	-0.707171	-1.14529	-0.942461	-0.370501	-0.0336466	0.142785	Detected	Detected	Detected	Detected	Detected	Detected	Detected	Detected	0	p864	ATGACTGGTATTTGAAAGGTGGGATGACTTCATTTTAATAAAGAGAATTCACCAACAGCA	ENST00000602607.1	1	+	28100368	28100552	28100552	28100552	1	"28100368,"	"28100552,"	ENSG00000269971.1	"gene_id ""ENSG00000269971.1""; transcript_id ""ENST00000602607.1""; gene_type ""sense_intronic""; gene_status ""NOVEL""; gene_name ""RP3-426I6.5""; transcript_type ""sense_intronic""; transcript_status ""KNOWN""; transcript_name ""RP3-426I6.5-001""; level 2; tag ""basic""; havana_gene ""OTTHUMG00000183954.1""; havana_transcript ""OTTHUMT00000467581.1"";"	ENST00000602607.1		Intronic	ENSEMBL
p6971	0.99998	0.0455447	1.57182	down	38.2078	21.938	38.104	17.9758	32.0447	50.6165	40.9632	67.3096	-3.25983	-4.23152	-3.44717	-4.08372	-3.41123	-3.04075	-3.0187	-2.94182	Detected	Detected	Not Detected	Not Detected	Detected	Detected	Detected	Not Detected	0	p6971	TGGCACATTTCGCAACTACTTTTATGCTGCATTCTGGGGGCACATTTTGCAACTCGTTCT	ENST00000581596.1	17	-	61044177	61045910	61045910	61045910	2	"61044177,61045860,"	"61045039,61045910,"	ENSG00000266411.1	"gene_id ""ENSG00000266411.1""; transcript_id ""ENST00000581596.1""; gene_type ""lincRNA""; gene_status ""NOVEL""; gene_name ""RP11-180P8.3""; transcript_type ""lincRNA""; transcript_status ""KNOWN""; transcript_name ""RP11-180P8.3-001""; level 2; tag ""basic""; havana_gene ""OTTHUMG00000179102.1""; havana_transcript ""OTTHUMT00000444764.1"";"	ENST00000581596.1		Intergenic	ENSEMBL
p14632	0.99998	0.0518949	1.57552	down	72.5109	86.5679	66.028	50.2439	60.8865	115.333	133.899	174.15	-2.3355	-2.25112	-2.65403	-2.60083	-2.48519	-1.85262	-1.30996	-1.57038	Detected	Detected	Detected	Detected	Detected	Detected	Detected	Detected	0	p14632	GGACACAGGAATAACAGGAAAGCATTGTCATAAAACAAATGCATGATTTTAGAAACCTAG	ENST00000422930.1	6	+	105278972	105293693	105293693	105293693	2	"105278972,105293654,"	"105279211,105293693,"	ENSG00000227535.1	"gene_id ""ENSG00000227535.1""; transcript_id ""ENST00000422930.1""; gene_type ""antisense""; gene_status ""NOVEL""; gene_name ""RP11-809N15.2""; transcript_type ""antisense""; transcript_status ""KNOWN""; transcript_name ""RP11-809N15.2-001""; level 2; tag ""basic""; havana_gene ""OTTHUMG00000015288.1""; havana_transcript ""OTTHUMT00000041644.1"";"	ENST00000422930.1		Antisense	ENSEMBL		ENST00000416605
p30086	0.99998	0.0667632	1.79871	down	904.936	1512.21	2254.64	1001.42	1205.5	3182.06	2296.84	4684.49	1.30605	1.87556	2.43964	1.71613	1.82218	2.93346	2.79047	3.17912	Detected	Detected	Detected	Detected	Detected	Detected	Detected	Detected	0	p30086	CCTTTCTGCATTAACCAGTTTAACTAGACAGTAACGAAATATTCCTACTTTATGCTGTGA	NR_024456.1	16	-	21443323	21445776	21445776	21445776	1	"21443323,"	"21445776,"	LOC100190986	"ID=rna32552;Name=NR_024456.1;Parent=gene27553;Dbxref=GeneID:100190986,Genbank:NR_024456.1;gbkey=misc_RNA;product=uncharacterized LOC100190986;transcript_id=NR_024456.1|ID=gene27553;Name=LOC100190986;Dbxref=GeneID:100190986;description=uncharacterized LOC100190986;gbkey=Gene;gene=LOC100190986"	UCSC:uc002diy.4		Intergenic	RefSeq
p43904_v4	0.99998	0.0476061	1.58998	down	4830.91	3351.32	5140.69	4870.68	4574.99	9432.8	7204.59	10633.8	3.72246	3.02363	3.62871	3.9982	3.74631	4.50118	4.43974	4.36182	Detected	Detected	Detected	Detected	Detected	Detected	Detected	Detected	0	p43904_v4	CAGATACATTGTTACTAAGTAAGGCCCTGCACCAACACAGATACATTGTTACTAAGTAAG	XR_430470.1	chr22	+	44510151	44511858	44510151	44510151	3	"44510151,44510462,44511781,"	"44510322,44510532,44511858,"	none					RefSeq
p8881	0.99998	0.0243289	1.68818	down	23.93	29.081	45.7425	21.3255	31.976	60.2813	41.1573	88.694	-3.93487	-3.82488	-3.18357	-3.8372	-3.41432	-2.78865	-3.01188	-2.54379	Not Detected	Detected	Not Detected	Not Detected	Not Detected	Detected	Detected	Detected	0	p8881	AGAATGTTTGGTCTCGCAGGTGTCTGAGAATCTTTAGTAAAATACCCCTACAGATTCTAT	ENST00000599190.1	19	+	58136399	58138318	58138318	58138318	2	"58136399,58138061,"	"58136604,58138318,"	ENSG00000268392.1	"gene_id ""ENSG00000268392.1""; transcript_id ""ENST00000599190.1""; gene_type ""lincRNA""; gene_status ""NOVEL""; gene_name ""AC003682.16""; transcript_type ""lincRNA""; transcript_status ""KNOWN""; transcript_name ""AC003682.16-001""; level 2; tag ""basic""; havana_gene ""OTTHUMG00000183472.1""; havana_transcript ""OTTHUMT00000466810.1"";"	ENST00000599190.1		Intergenic	ENSEMBL
p26663	0.99998	0.0280511	1.59644	down	70.7474	48.1314	45.2862	41.7706	59.1542	108.56	83.6482	99.3978	-2.37102	-3.09797	-3.19804	-2.86729	-2.52683	-1.93994	-1.98869	-2.37942	Detected	Detected	Not Detected	Detected	Detected	Detected	Detected	Detected	0	p26663	ACACACTAATTTTATAATTTAAAAGAGCAATAGTAGTTTCATTCAGAAAGACAGGTTTAA	HIT000066122	13	-	50613146	50613550	50613550	50613550	1	"50613146,"	"50613550,"	HIX0026546	None	H-InvDB_1121_413		Intergenic	H-InvDB
p14765	0.99998	0.0754943	1.64505	down	44.1066	94.7394	64.9265	38.4956	73.7936	67.7978	115.584	168.794	-3.0527	-2.12099	-2.6783	-2.98509	-2.20782	-2.61912	-1.52215	-1.61544	Detected	Detected	Detected	Detected	Detected	Detected	Detected	Detected	0	p14765	GGTGGCAACATTTAAACTGAGACCTTAATGATATTGATGAGTTCCTGTTTTATCAGATCT	ENST00000430770.1	6	+	150921969	150926986	150926986	150926986	2	"150921969,150926658,"	"150922019,150926986,"	ENSG00000232891.1	"gene_id ""ENSG00000232891.1""; transcript_id ""ENST00000430770.1""; gene_type ""sense_intronic""; gene_status ""NOVEL""; gene_name ""RP11-136K14.1""; transcript_type ""sense_intronic""; transcript_status ""KNOWN""; transcript_name ""RP11-136K14.1-001""; level 2; tag ""basic""; havana_gene ""OTTHUMG00000015821.1""; havana_transcript ""OTTHUMT00000042688.1"";"	ENST00000430770.1		Intronic	ENSEMBL
p22768	0.99998	0.0982527	2.48016	down	15.9067	25.1758	7.78037	39.1376	24.6638	94.4015	36.5539	69.1842	-4.52406	-4.03291	-5.7392	-2.96122	-3.78892	-2.14155	-3.183	-2.90219	Not Detected	Detected	Not Detected	Detected	Not Detected	Detected	Detected	Not Detected	0	p22768	GCTCGTTATCAAGTGCTGTTTTTACACAGTAAAACATGGGCAAAATTACTCTTCTTTAAG	TCONS_00010984	5	-	90598549	90599788	90599788	90599788	2	"90598549,90599689,"	"90598978,90599788,"	XLOC_004924	Gene_id=XLOC_004924;Gene_name=linc-LYSMD3-2;Transcript_id=TCONS_00010984;Transcript_name=linc-LYSMD3-2;	XLOC_004924		Intergenic	HumanLincRNACatalog
p28680	0.99998	0.0826457	1.55923	down	111.474	182.05	171.091	139.611	119.267	310.407	257.801	383.103	-1.71505	-1.17869	-1.28042	-1.12643	-1.5152	-0.424273	-0.364841	-0.432968	Detected	Detected	Detected	Detected	Detected	Detected	Detected	Detected	0	p28680	ATCTCAGATTTGTTCTTTAGCAATTTGCTAAACCTCTCCTCTGACTGCCTTTATTAGGTA	ASO1823	None	None	None	None	None	None	None	None	None	ASO1823	"Accession=AK095144;Description=Homo sapiens cDNA FLJ37825 fis, clone BRSSN2005847."	asoverlaps_307_2106		Antisense	RNAdb
RNA143515|tRNA_432_69	0.99998	0.0785107	1.6417	down	2297.51	1924.87	2012.23	686.99	2421.44	2570.28	2038.39	4467.13	2.65023	2.22367	2.27555	1.17244	2.82841	2.62542	2.61825	3.11057	Detected	Detected	Detected	Detected	Detected	Detected	Detected	Detected	0	RNA143515|tRNA_432_69	TCTGATAAAAGAGTTACTTTGATAGAGTAAATAATAGGAGTTTAAACCCCCTTATTTCTA	RNA143515|tRNA_432_69															ftp://ftp.ensembl.org/pub/current/fasta/homo_sapiens/ncrna/Homo_sapiens.GRCh37.61.ncrna.fa.gz
p2906	0.99998	0.0752112	3.48805	down	71.428	283.656	1052.89	159.45	499.27	665.801	1371.98	1408.87	-2.3572	-0.538883	1.3411	-0.934745	0.550436	0.676657	2.04709	1.44577	Detected	Detected	Detected	Detected	Detected	Detected	Detected	Detected	0	p2906	GAACTTGGGATACGTGTTGAGAAAACCAGTTCTGCTCAATTTTTAAATCCTAGGACACTC	ENST00000532770.1	11	+	92698962	92699769	92699769	92699769	2	"92698962,92699704,"	"92699163,92699769,"	ENSG00000254874.1	"gene_id ""ENSG00000254874.1""; transcript_id ""ENST00000532770.1""; gene_type ""lincRNA""; gene_status ""NOVEL""; gene_name ""RP11-676F20.1""; transcript_type ""lincRNA""; transcript_status ""KNOWN""; transcript_name ""RP11-676F20.1-001""; level 1; tag ""basic""; tag ""exp_conf""; havana_gene ""OTTHUMG00000167363.1""; havana_transcript ""OTTHUMT00000394322.1"";"	ENST00000532770.1		Intergenic	ENSEMBL
p21431	0.99998	0.00881198	1.52151	down	2185.82	2847.55	2886.3	2450.56	2752.02	5103.2	3765.2	5694.02	2.57834	2.78863	2.79597	3.00719	3.01303	3.6149	3.50355	3.46068	Detected	Detected	Detected	Detected	Detected	Detected	Detected	Detected	0	p21431	AGCACTTCGGGAGGCTGAGGATGAGGAAATTGAAGATCTGAGTGCTTAAGCAAGGGATCA	TCONS_00028410	20	-	44543294	44544555	44544555	44544555	2	"44543294,44544342,"	"44543335,44544555,"	XLOC_013763	Gene_id=XLOC_013763;Gene_name=linc-PLTP-1;Transcript_id=TCONS_00028410;Transcript_name=linc-PLTP-1;	XLOC_013763		Intergenic	HumanLincRNACatalog
p16458	0.99998	0.0738048	1.56998	down	47.7209	94.5817	94.7045	77.33	73.4156	129.932	133.623	201.06	-2.93907	-2.12339	-2.13367	-1.97875	-2.21523	-1.68068	-1.31293	-1.36308	Detected	Detected	Detected	Detected	Detected	Detected	Detected	Detected	0	p16458	TCTAGTTGTTTTGTCTCCGGTGTTCCATGATAGCACCATGATATAATAAGAGGCGGGATA	ENST00000417577.2	9	-	19291334	19292574	19292574	19292574	2	"19291334,19292272,"	"19291441,19292574,"	ENSG00000232978.2	"gene_id ""ENSG00000232978.2""; transcript_id ""ENST00000417577.2""; gene_type ""antisense""; gene_status ""NOVEL""; gene_name ""RP11-146N23.4""; transcript_type ""antisense""; transcript_status ""KNOWN""; transcript_name ""RP11-146N23.4-001""; level 1; tag ""basic""; tag ""exp_conf""; havana_gene ""OTTHUMG00000019626.2""; havana_transcript ""OTTHUMT00000051838.2"";"	ENST00000417577.2		Intronic	ENSEMBL
p41769_v4	0.99998	0.0996161	1.5024	down	56.9429	26.556	52.6893	43.3637	50.3569	81.0088	61.7456	89.187	-2.68418	-3.95591	-2.9796	-2.81329	-2.75912	-2.36228	-2.42669	-2.5358	Detected	Detected	Not Detected	Detected	Detected	Detected	Detected	Detected	0	p41769_v4	CGAGGCCTGGGCTTTGTCAATATGTGAAGATGAATTTTGGAGAATCATGTAAACACAATT	XR_428546.1	chr9	+	73216661	73222771	73216661	73216661	3	"73216661,73218281,73221973,"	"73217010,73219196,73222771,"	none					RefSeq
p24296	0.99998	0.076567	1.60073	down	25.5522	54.9945	32.4367	15.5524	38.7911	62.3528	33.579	73.1304	-3.84024	-2.90566	-3.67948	-4.29264	-3.13559	-2.73991	-3.30547	-2.82216	Detected	Detected	Not Detected	Not Detected	Not Detected	Not Detected	Detected	Not Detected	0	p24296	GGTTTTGTTGTCAAAATCAAGTCTGAGAGCAATGTTTATTGGGGTCTTTAATTGGAGTCA	TCONS_00016323	9	-	44181549	44183417	44183417	44183417	2	"44181549,44182691,"	"44181732,44183417,"	XLOC_007697	Gene_id=XLOC_007697;Gene_name=linc-FAM75A6-1;Transcript_id=TCONS_00016323;Transcript_name=linc-FAM75A6-1;	XLOC_007697		Intergenic	HumanLincRNACatalog
p18689	0.99998	0.0380656	1.51832	down	98.646	104.993	127.302	64.2289	95.026	190.855	118.502	267.231	-1.89143	-1.97272	-1.70692	-2.24655	-1.84299	-1.12595	-1.48619	-0.952613	Detected	Detected	Detected	Detected	Detected	Detected	Detected	Detected	0	p18689	GAAGAAGGCAGAAAACCCCATCCGAAAAGGCCGGATTCTCAGAACTGGCAATGTACCTCC	TCONS_00020916	12	-	109154468	109162474	109162474	109162474	2	"109154468,109162339,"	"109154839,109162474,"	XLOC_010194	Gene_id=XLOC_010194;Gene_name=linc-CORO1C-1;Transcript_id=TCONS_00020916;Transcript_name=linc-CORO1C-1;	XLOC_010194		Intergenic	HumanLincRNACatalog
RNA143538|tRNA_455_69	0.99998	0.0895096	1.68627	down	2468.33	1871.4	2258.98	667.242	2673.07	2704.85	2113.76	4700.75	2.7537	2.18302	2.44242	1.13036	2.97104	2.69904	2.67064	3.18412	Detected	Detected	Detected	Detected	Detected	Detected	Detected	Detected	0	RNA143538|tRNA_455_69	TCTGATAAAAGAGTTACTTTGATAGAGTAAATAATAGGAGCTTAAACCTCCTTATTTCTA	RNA143538|tRNA_455_69															ftp://ftp.ensembl.org/pub/current/fasta/homo_sapiens/ncrna/Homo_sapiens.GRCh37.61.ncrna.fa.gz
p26817	0.99998	0.033794	1.90492	down	130.486	319.906	318.67	185.108	321.576	489.5	295.558	889.379	-1.48787	-0.365376	-0.383117	-0.719483	-0.0842228	0.232876	-0.167658	0.782096	Detected	Detected	Detected	Detected	Detected	Detected	Detected	Detected	0	p26817	GTCTTTGAGAGTTTATGGAACTCCTAAATGTCATAGATTTTATAGTACTGTGCTTCTCAG	HIT000028017	4	+	87913619	87918914	87918914	87918914	2	"87913619,87918339,"	"87914831,87918914,"	HIX0022525	None	HIT000028017		Intronic	H-InvDB
RNA143512|tRNA_429_69	0.99998	0.0919405	1.84074	down	51.4313	27.6249	48.6376	22.3701	62.5397	62.779	33.6926	171.213	-2.83105	-3.89898	-3.09503	-3.76821	-2.44654	-2.73008	-3.3006	-1.59491	Detected	Detected	Not Detected	Not Detected	Detected	Not Detected	Detected	Detected	0	RNA143512|tRNA_429_69	GTATAACCAAAACATTAGATTGTGGATCTAATAACAGAAGTCTGAAACTTCTTATCTACT	RNA143512|tRNA_429_69															ftp://ftp.ensembl.org/pub/current/fasta/homo_sapiens/ncrna/Homo_sapiens.GRCh37.61.ncrna.fa.gz
p12527	0.99998	0.0728636	1.81366	down	27.3005	36.8149	20.8714	9.30536	25.5311	46.6849	30.8258	73.3579	-3.74476	-3.48466	-4.31558	-5.03364	-3.73906	-3.1574	-3.42889	-2.81768	Detected	Detected	Not Detected	Not Detected	Not Detected	Not Detected	Detected	Not Detected	0	p12527	TCCACTTGGGGAAAATCTCATTCCCCATCCTCTTGTAATTAAAAAGCATGGTTTGTTTGT	ENST00000563631.1	4	-	174388983	174391192	174391192	174391192	1	"174388983,"	"174391192,"	ENSG00000261646.1	"gene_id ""ENSG00000261646.1""; transcript_id ""ENST00000563631.1""; gene_type ""lincRNA""; gene_status ""NOVEL""; gene_name ""RP11-489G11.3""; transcript_type ""lincRNA""; transcript_status ""KNOWN""; transcript_name ""RP11-489G11.3-001""; level 2; tag ""basic""; havana_gene ""OTTHUMG00000176321.1""; havana_transcript ""OTTHUMT00000431759.1"";"	ENST00000563631.1		Intergenic	ENSEMBL
p16770	0.99998	0.0929404	1.84507	down	1202.05	1675.8	740.771	742.542	1991.28	2445.67	825.804	4074.7	1.71566	2.02375	0.833849	1.28462	2.54624	2.55372	1.3147	2.97792	Detected	Detected	Detected	Detected	Detected	Detected	Detected	Detected	0	p16770	AAATGACCAGGACTAGGAGCTCTCTATATCCCTGCTCCTGAAAAACAAGCTAACTGGAGT	ENST00000453946.2	9	+	43102669	43113526	43113526	43113526	2	"43102669,43113253,"	"43102758,43113526,"	ENSG00000237587.2	"gene_id ""ENSG00000237587.2""; transcript_id ""ENST00000453946.2""; gene_type ""antisense""; gene_status ""NOVEL""; gene_name ""RP11-327I22.4""; transcript_type ""antisense""; transcript_status ""KNOWN""; transcript_name ""RP11-327I22.4-001""; level 2; tag ""basic""; havana_gene ""OTTHUMG00000013272.2""; havana_transcript ""OTTHUMT00000037042.2"";"	ENST00000453946.2		Antisense	ENSEMBL		ENST00000485255
p35718_v4	0.99998	0.0822943	1.74937	down	36.2166	24.4785	35.1976	59.7597	62.6344	74.2987	69.7327	68.6768	-3.33704	-4.07344	-3.56163	-2.3506	-2.44436	-2.48703	-2.25119	-2.91281	Detected	Detected	Not Detected	Detected	Detected	Detected	Detected	Not Detected	0	p35718_v4	TAGGAAGTGAGTCCTGCCAACAATAACGAGAGCCTTGAACTTTGAAACCACAGTACCTTG	TCONS_00022788	14	-	73925714	73930291	73930291	73930291	3	"73925714,73929306,73930180,"	"73926011,73929395,73930291,"	XLOC_011068	Gene_id=XLOC_011068;Gene_name=linc-NUMB-1;Transcript_id=TCONS_00022788;Transcript_name=linc-NUMB-1;	XLOC_011068		Divergent	HumanLincRNACatalog
p19479	0.99998	0.0603083	1.6237	down	58.4494	42.8798	73.5395	30.8607	72.6419	74.0993	55.2592	169.62	-2.6465	-3.26465	-2.49859	-3.30401	-2.23051	-2.4909	-2.58681	-1.6084	Detected	Detected	Not Detected	Not Detected	Detected	Detected	Detected	Detected	0	p19479	AGTTCTGTTGTGACAGCCCTTGACAGCAGGTGTCTGTCATCTCCCCCATTCTATCCCCTC	TCONS_00022558	14	+	76702308	76731228	76731228	76731228	2	"76702308,76731027,"	"76702346,76731228,"	XLOC_010878	Gene_id=XLOC_010878;Gene_name=linc-ESRRB-2;Transcript_id=TCONS_00022558;Transcript_name=linc-ESRRB-2;	XLOC_010878		Intergenic	HumanLincRNACatalog
p117	0.99998	0.286372	1.12135	down	992.171	1014.26	1223.88	1114.79	1171.23	1247.34	1215.62	1559.94	1.43882	1.29933	1.55821	1.87085	1.78057	1.58235	1.87252	1.59271	Detected	Detected	Detected	Detected	Detected	Detected	Detected	Detected	0	p117	AAAGACATCAAGCTGGACCCATCGAGGATTTCGGATTCAGCCATCATGGGGCTGCTGCCG	ENST00000442055.1	1	-	26143239	26146263	26146263	26146263	4	"26143239,26144052,26144893,26146134,"	"26143371,26144204,26144915,26146263,"	ENSG00000228172.1	"gene_id ""ENSG00000228172.1""; transcript_id ""ENST00000442055.1""; gene_type ""processed_transcript""; gene_status ""NOVEL""; gene_name ""RP1-317E23.3""; transcript_type ""processed_transcript""; transcript_status ""KNOWN""; transcript_name ""RP1-317E23.3-001""; level 2; havana_gene ""OTTHUMG00000007376.1""; havana_transcript ""OTTHUMT00000019317.1"";"	ENST00000442055.1		Antisense	ENSEMBL		ENST00000374315
p8225	0.99998	0.301905	1.06786	up	82.6433	88.1295	98.9655	76.8856	72.3741	81.4509	81.0947	113.772	-2.14679	-2.22533	-2.07018	-1.98706	-2.23584	-2.35443	-2.03342	-2.18456	Detected	Detected	Detected	Detected	Detected	Detected	Detected	Detected	0	p8225	GTGGATGAGTTGAGAACACCAGGCAGAGGCATGTACCTGGTCTTTGATGGTTCAGTGGAC	ENST00000589910.1	19	-	19868951	19887189	19887189	19887189	4	"19868951,19872065,19873346,19887135,"	"19869355,19872230,19873455,19887189,"	ENSG00000266904.1	"gene_id ""ENSG00000266904.1""; transcript_id ""ENST00000589910.1""; gene_type ""lincRNA""; gene_status ""NOVEL""; gene_name ""LINC00663""; transcript_type ""lincRNA""; transcript_status ""KNOWN""; transcript_name ""LINC00663-004""; level 2; havana_gene ""OTTHUMG00000182363.1""; havana_transcript ""OTTHUMT00000460779.1"";"	ENST00000589910.1	LINC00663	Intergenic	ENSEMBL
p7095	0.99998	0.62001	1.0808	down	55.3218	82.2757	85.8689	48.8393	45.3671	82.7436	74.5231	118.82	-2.72585	-2.32449	-2.27497	-2.64174	-2.90966	-2.33171	-2.15534	-2.12193	Detected	Detected	Detected	Detected	Detected	Detected	Detected	Detected	0	p7095	GCCTAAGGTAGGCCAGAGTTAATTTTTGTGTTATCTATACACGTTATTGAAGCGAATTAT	ENST00000582866.1	17	-	79836300	79838982	79838982	79838982	1	"79836300,"	"79838982,"	ENSG00000263731.1	"gene_id ""ENSG00000263731.1""; transcript_id ""ENST00000582866.1""; gene_type ""non_coding""; gene_status ""NOVEL""; gene_name ""RP11-498C9.15""; transcript_type ""non_coding""; transcript_status ""KNOWN""; transcript_name ""RP11-498C9.15-001""; level 2; tag ""basic""; havana_gene ""OTTHUMG00000178529.1""; havana_transcript ""OTTHUMT00000442382.1"";"	ENST00000582866.1		Intergenic	ENSEMBL
p1301	0.99998	0.217056	1.4793	up	111.162	66.1088	69.9595	54.4733	75.4579	38.106	59.8106	43.3953	-1.7191	-2.64011	-2.57059	-2.48423	-2.17564	-3.45034	-2.47263	-3.57509	Detected	Detected	Detected	Detected	Detected	Detected	Detected	Detected	0	p1301	GAGAAGAAAGAACACTCAGATGTGCCCTGGAGACTTTCCTTTTATTTTTAAACAGTTTTT	ENST00000444887.1	1	+	187412737	187439371	187439371	187439371	2	"187412737,187439202,"	"187412858,187439371,"	ENSG00000231599.1	"gene_id ""ENSG00000231599.1""; transcript_id ""ENST00000444887.1""; gene_type ""lincRNA""; gene_status ""NOVEL""; gene_name ""RP11-445P19.1""; transcript_type ""lincRNA""; transcript_status ""KNOWN""; transcript_name ""RP11-445P19.1-001""; level 2; havana_gene ""OTTHUMG00000035479.1""; havana_transcript ""OTTHUMT00000086169.1"";"	ENCODE_2806_290;TCONS_00000351;XLOC_000498;TCONS_00000352;XLOC_000498		Intergenic	ENSEMBL
p35974_v4	0.99998	0.283812	1.12546	down	205.425	221.666	316.729	225.961	242.669	338.102	219.703	370.166	-0.833156	-0.894633	-0.39193	-0.431776	-0.490393	-0.300973	-0.595548	-0.482528	Detected	Detected	Detected	Detected	Detected	Detected	Detected	Detected	0	p35974_v4	AGATCAGCCAGGTCACAGTGAGGGTCAAAGCAGGAGGCCACTGGAGGCTCCAAGGGCTCT	TCONS_00028519	20	+	23160768	23170935	23170935	23170935	5	"23160768,23161047,23167036,23167849,23170419,"	"23160884,23161165,23167187,23168277,23170935,"	XLOC_013489	Gene_id=XLOC_013489;Gene_name=linc-NXT1-1;Transcript_id=TCONS_00028519;Transcript_name=linc-NXT1-1;	XLOC_013489		Intergenic	HumanLincRNACatalog
p34840_v4	0.99998	0.14324	1.24787	down	4121.92	3017.75	3105.56	1950.43	3083.9	4733.11	3227.16	4949.57	3.49348	2.87238	2.9016	2.67787	3.1773	3.50628	3.28109	3.25853	Detected	Detected	Detected	Detected	Detected	Detected	Detected	Detected	0	p34840_v4	AGTGAGGACACAGCCAAACCGTATCAGCATGCCCAAATTGGATCTCAGCGCCTGGGAGCT	ENST00000585625.1	2	+	179385909	179396305	179396305	179396305	4	"179385909,179386519,179388178,179396040,"	"179386028,179386895,179388363,179396305,"	ENSG00000237298.2	"gene_id ""ENSG00000237298.2""; transcript_id ""ENST00000585625.1""; gene_type ""antisense""; gene_status ""NOVEL""; gene_name ""TTN-AS1""; transcript_type ""antisense""; transcript_status ""KNOWN""; transcript_name ""TTN-AS1-038""; level 2; tag ""RNA_Seq_supported_only""; tag ""basic""; havana_gene ""OTTHUMG00000133536.5""; havana_transcript ""OTTHUMT00000458894.1"";"	ENST00000585625.1	TTN-AS1	Antisense	ENSEMBL
p12016	0.99998	0.675562	1.04498	up	80.4928	102.29	124.638	72.0494	65.7958	100.641	84.7519	140.998	-2.18483	-2.01036	-1.73743	-2.08079	-2.37332	-2.04921	-1.96978	-1.87503	Detected	Detected	Detected	Detected	Detected	Detected	Detected	Detected	0	p12016	AAATTCCGAGCGCCGGATCAGGAGCGCACGACTGAAAGGTGCAGGGATATTAGCAGAAGC	ENST00000492461.1	3	+	148804118	148820610	148820610	148820610	3	"148804118,148817287,148820373,"	"148804265,148817318,148820610,"	ENSG00000239718.1	"gene_id ""ENSG00000239718.1""; transcript_id ""ENST00000492461.1""; gene_type ""antisense""; gene_status ""NOVEL""; gene_name ""HLTF-AS1""; transcript_type ""antisense""; transcript_status ""KNOWN""; transcript_name ""HLTF-AS1-001""; level 2; tag ""basic""; havana_gene ""OTTHUMG00000159531.2""; havana_transcript ""OTTHUMT00000356044.2"";"	ENST00000492461.1	HLTF-AS1	Antisense	ENSEMBL		ENST00000310053
p345	0.99998	0.216693	2.27839	up	133.725	195.456	58.1869	17.099	75.7324	20.5888	28.3657	27.8447	-1.4525	-1.07618	-2.83641	-4.15587	-2.1704	-4.3385	-3.54888	-4.21523	Detected	Not Detected	Detected	Not Detected	Detected	Not Detected	Not Detected	Detected	0	p345	AAGCAGAATGTAATGGGGAGTCCCCTCACAAGAAGAATTTGGATCAAAGCATGGCAGTGA	ENST00000453988.1	1	-	112147001	112151345	112151345	112151345	3	"112147001,112147250,112150834,"	"112147122,112147324,112151345,"	ENSG00000231346.1	"gene_id ""ENSG00000231346.1""; transcript_id ""ENST00000453988.1""; gene_type ""lincRNA""; gene_status ""NOVEL""; gene_name ""RP5-836N10.1""; transcript_type ""lincRNA""; transcript_status ""KNOWN""; transcript_name ""RP5-836N10.1-003""; level 2; havana_gene ""OTTHUMG00000011958.1""; havana_transcript ""OTTHUMT00000033070.1"";"	ENST00000453988.1		Intergenic	ENSEMBL
p34232_v4	0.99998	0.816474	1.07637	down	123.429	197.717	259.467	133.167	90.7679	237.539	324.031	206.743	-1.56808	-1.05959	-0.679629	-1.19462	-1.90913	-0.81027	-0.0349674	-1.32286	Detected	Detected	Detected	Detected	Detected	Detected	Detected	Detected	0	p34232_v4	ATAGAAGGCCTAACCAGCACCCAAGATCATGCTCATAGGTGGAGGAGACTTGCTTTGTCT	ENST00000515416.2	12	-	74593351	74686402	74686402	74686402	4	"74593351,74678804,74679639,74686094,"	"74593853,74678873,74679726,74686402,"	ENSG00000251138.2	"gene_id ""ENSG00000251138.2""; transcript_id ""ENST00000515416.2""; gene_type ""lincRNA""; gene_status ""NOVEL""; gene_name ""RP11-81H3.2""; transcript_type ""lincRNA""; transcript_status ""KNOWN""; transcript_name ""RP11-81H3.2-001""; level 2; tag ""basic""; havana_gene ""OTTHUMG00000169693.2""; havana_transcript ""OTTHUMT00000405900.1"";"	ENST00000515416		Intergenic	ENSEMBL
p19075	0.99998	0.711391	1.05052	up	151.694	116.066	184.235	141.824	115.057	182.025	118.778	193.778	-1.2706	-1.82808	-1.17364	-1.10374	-1.56703	-1.1943	-1.48283	-1.4163	Detected	Detected	Detected	Detected	Detected	Detected	Detected	Detected	0	p19075	TCTGGAATCCAAACACAGCCTCTGACCATCAGTCATAGAAATGAACCTCAGAGATACCAG	TCONS_00022060	13	-	79413685	79414170	79414170	79414170	2	"79413685,79414074,"	"79413897,79414170,"	XLOC_010665	Gene_id=XLOC_010665;Gene_name=linc-RNF219-2;Transcript_id=TCONS_00022060;Transcript_name=linc-RNF219-2;	XLOC_010665		Intergenic	HumanLincRNACatalog
p36809_v4	0.99998	0.660077	1.16775	down	79.7283	124.377	83.2136	40.3862	35.7524	131.386	82.7668	203.408	-2.1986	-1.7283	-2.32029	-2.91592	-3.25327	-1.66462	-2.00398	-1.34633	Detected	Detected	Detected	Detected	Detected	Detected	Detected	Detected	0	p36809_v4	GAAGCTGTTGTTATTGGAGATTTTTATTACTCGCATTTCCTGAGCGATGGGGACACTCAC	ENST00000607307.1	chr1	+	1344475	1345998	1345998	1345998	1	"1344475,"	"1345998,"	ENSG00000272455.1	"gene_id ""ENSG00000272455.1""; transcript_id ""ENST00000607307.1""; gene_type ""lincRNA""; gene_status ""NOVEL""; gene_name ""RP4-758J18.13""; transcript_type ""lincRNA""; transcript_status ""KNOWN""; transcript_name ""RP4-758J18.13-001""; level 2; tag ""basic""; havana_gene ""OTTHUMG00000185586.1""; havana_transcript ""OTTHUMT00000470786.1"";"				ENSEMBL
p18268	0.99998	0.843393	1.0649	up	29.2723	51.0249	35.3596	32.3889	14.3775	37.4016	55.1911	57.1968	-3.64416	-3.01375	-3.555	-3.23428	-4.5675	-3.47726	-2.58859	-3.17669	Not Detected	Detected	Detected	Detected	Detected	Detected	Detected	Detected	0	p18268	TCAGCCCCATGTGCACGCAGATAGGGATTTTCACTCTTTGCCCTGTATGAAAGGAGGGAA	TCONS_00020040	11	-	10905718	10918110	10918110	10918110	2	"10905718,10917977,"	"10906671,10918110,"	XLOC_009372	Gene_id=XLOC_009372;Gene_name=linc-ZBED5-2;Transcript_id=TCONS_00020040;Transcript_name=linc-ZBED5-2;	XLOC_009372		Intergenic	HumanLincRNACatalog
p42058_v4	0.99998	0.29572	1.25965	down	62.3564	72.9712	38.233	28.9148	42.6329	72.0789	52.743	99.7201	-2.55315	-2.49762	-3.44229	-3.39797	-2.99934	-2.53078	-2.65405	-2.37475	Detected	Detected	Detected	Detected	Detected	Detected	Detected	Detected	0	p42058_v4	TAACAAGAAAGTTAGAAAGTCTTCTGCCTCCCATCAGAAAATGAGCTCAAGTGTTGTATC	XR_428770.1	chr10	-	76266332	76269169	76266332	76266332	3	"76266332,76268129,76269149,"	"76266351,76268173,76269169,"	none					RefSeq
p34923_v4	0.99998	0.601625	1.18097	down	662.15	902.816	619.515	206.087	885.108	667.331	498.697	643.184	0.855392	1.13141	0.57596	-0.564597	1.37647	0.679969	0.587063	0.314529	Detected	Detected	Detected	Detected	Detected	Detected	Detected	Detected	0	p34923_v4	TGAGGCCAAAGAATCTTTTTCTTGCACTTGGTTGTCCCAGCATCAGCTATTGAGGCTGAT	ENST00000428689.1	21	+	19165804	19183162	19183162	19183162	2	"19165804,19182811,"	"19165875,19183162,"	ENSG00000244676.1	"gene_id ""ENSG00000244676.1""; transcript_id ""ENST00000428689.1""; gene_type ""processed_transcript""; gene_status ""PUTATIVE""; gene_name ""AL109761.5""; transcript_type ""processed_transcript""; transcript_status ""PUTATIVE""; transcript_name ""AL109761.5-001""; level 1; tag ""basic""; tag ""exp_conf""; havana_gene ""OTTHUMG00000074504.1""; havana_transcript ""OTTHUMT00000158202.1"";"	ENST00000428689.1	AL109761.5	Antisense	ENSEMBL		ENST00000400559
p671	0.99998	0.898551	1.00643	up	218.652	244.421	235.701	175.305	205.822	260.826	195.322	261.949	-0.743128	-0.753655	-0.818224	-0.797987	-0.727985	-0.675345	-0.765245	-0.981415	Detected	Detected	Detected	Detected	Detected	Detected	Detected	Detected	0	p671	TTTGATGGTGTCCTGTACAAGTTGGATGTTAATTTGACGTGGTGCTGCTGGAGAAGCTTG	ENST00000422837.1	1	-	227698296	227708178	227708178	227708178	6	"227698296,227698497,227699297,227699938,227707460,227708098,"	"227698388,227698669,227699391,227700069,227707510,227708178,"	ENSG00000227711.1	"gene_id ""ENSG00000227711.1""; transcript_id ""ENST00000422837.1""; gene_type ""lincRNA""; gene_status ""NOVEL""; gene_name ""RP11-275O4.3""; transcript_type ""lincRNA""; transcript_status ""KNOWN""; transcript_name ""RP11-275O4.3-001""; level 2; tag ""basic""; havana_gene ""OTTHUMG00000037610.1""; havana_transcript ""OTTHUMT00000091687.1"";"	ENCODE_1259_619		Intergenic	ENSEMBL
p3060	0.99998	0.215595	1.07058	down	553.098	703.068	742.826	465.905	558.618	707.46	610.765	934.686	0.595771	0.770641	0.837844	0.612185	0.712477	0.764215	0.879518	0.853781	Detected	Detected	Detected	Detected	Detected	Detected	Detected	Detected	0	p3060	ATGATCTGAACTTCCACGAGCCTGGGCCGGTCTGCTGCCAACCTTTGGAGATGGGATTAG	ENST00000537921.1	12	-	6641455	6642664	6642664	6642664	2	"6641455,6642629,"	"6641897,6642664,"	ENSG00000255966.1	"gene_id ""ENSG00000255966.1""; transcript_id ""ENST00000537921.1""; gene_type ""antisense""; gene_status ""NOVEL""; gene_name ""RP5-940J5.3""; transcript_type ""antisense""; transcript_status ""KNOWN""; transcript_name ""RP5-940J5.3-001""; level 2; tag ""basic""; havana_gene ""OTTHUMG00000169161.1""; havana_transcript ""OTTHUMT00000402607.1"";"	ENST00000537921.1		Divergent	ENSEMBL
RNA147236|p0340_imsncRNA761	0.99998	0.375621	1.16433	down	500.978	689.846	667.119	332.582	431.366	606.376	587.634	1170.01	0.452981	0.74325	0.682764	0.12586	0.339527	0.541779	0.823817	1.17775	Detected	Detected	Detected	Detected	Detected	Detected	Detected	Detected	0	RNA147236|p0340_imsncRNA761	GCAAGAAGAACATGTCCTTGCGCTTTCCGTCTGTCTAATTGTGGCAGCTGAGATTGAATA	RNA147236|p0340_imsncRNA761										nc002					PubMed ID:21789175
p1227	0.99998	0.508714	1.0839	down	119.23	112.02	108.942	102.854	85.0261	133.171	114.636	203.084	-1.61801	-1.87927	-1.93162	-1.56725	-2.00341	-1.64516	-1.53405	-1.34863	Detected	Detected	Detected	Detected	Detected	Detected	Detected	Detected	0	p1227	AGTGCTGGAAGGCCTGCATGTTGGTCACCCAGTTTGCAGTCCACGTAGAGATGTAGGGCA	ENST00000430312.1	1	+	155170592	155175158	155175158	155175158	6	"155170592,155171509,155171823,155172116,155172913,155174825,"	"155170617,155171676,155171893,155172217,155173062,155175158,"	ENSG00000231064.1	"gene_id ""ENSG00000231064.1""; transcript_id ""ENST00000430312.1""; gene_type ""antisense""; gene_status ""NOVEL""; gene_name ""RP11-263K19.4""; transcript_type ""antisense""; transcript_status ""KNOWN""; transcript_name ""RP11-263K19.4-006""; level 2; tag ""basic""; havana_gene ""OTTHUMG00000035709.1""; havana_transcript ""OTTHUMT00000086855.1"";"	ENST00000430312.1		Antisense	ENSEMBL	ENST00000453136
p7091	0.99998	0.237524	1.09869	down	56.7028	56.0415	64.2763	53.8726	54.6517	66.9472	55.1616	101.382	-2.69027	-2.87846	-2.69282	-2.50023	-2.64105	-2.63734	-2.58936	-2.3509	Detected	Detected	Detected	Detected	Detected	Detected	Detected	Detected	0	p7091	ATGTGTGACACCAGCAGGAGGCTGACGAGTTCCCTGGCAGGAAGCACACTGCACAGGGAG	ENST00000596728.1	17	-	79352933	79353635	79353635	79353635	1	"79352933,"	"79353635,"	ENSG00000262223.2	"gene_id ""ENSG00000262223.2""; transcript_id ""ENST00000596728.1""; gene_type ""lincRNA""; gene_status ""KNOWN""; gene_name ""RP11-1055B8.3""; transcript_type ""lincRNA""; transcript_status ""KNOWN""; transcript_name ""RP11-1055B8.3-201""; level 3; tag ""basic""; havana_gene ""OTTHUMG00000177950.1"";"	ENST00000596728.1		Antisense	ENSEMBL
p15254	0.99998	0.673506	1.11163	down	60.6875	108.595	114.247	66.6188	48.2647	102.439	102.804	192.302	-2.59229	-1.92406	-1.86302	-2.19385	-2.82034	-2.02366	-1.69121	-1.42733	Detected	Detected	Detected	Detected	Detected	Detected	Detected	Detected	0	p15254	CTCCAAGCTTTCACTAACCTTTTAATACAAGTCAATGCTGCAGACTCCTTATTGTAAAAT	ENST00000419944.1	7	+	19152096	19153894	19153894	19153894	2	"19152096,19152377,"	"19152290,19153894,"	ENSG00000232821.1	"gene_id ""ENSG00000232821.1""; transcript_id ""ENST00000419944.1""; gene_type ""antisense""; gene_status ""NOVEL""; gene_name ""AC003986.6""; transcript_type ""antisense""; transcript_status ""KNOWN""; transcript_name ""AC003986.6-001""; level 2; tag ""basic""; havana_gene ""OTTHUMG00000152496.1""; havana_transcript ""OTTHUMT00000326462.1"";"	ENCODE_361_1711;TCONS_00012869;XLOC_006001		Intergenic	ENSEMBL		ENST00000354571
p8021	0.99998	0.919666	1.02963	down	116.298	63.8346	72.6514	38.9302	41.3288	75.7594	104.397	92.13	-1.65394	-2.69061	-2.51612	-2.96889	-3.04416	-2.45894	-1.66901	-2.48896	Detected	Detected	Detected	Not Detected	Detected	Detected	Detected	Detected	0	p8021	GTGTCGCCTCAGCAACTTGTCCATATCATTGTTACAGCACTTACCACACAGTTGTAAGAC	ENST00000588803.1	18	+	53665569	53690753	53690753	53690753	2	"53665569,53690632,"	"53665940,53690753,"	ENSG00000267327.1	"gene_id ""ENSG00000267327.1""; transcript_id ""ENST00000588803.1""; gene_type ""lincRNA""; gene_status ""NOVEL""; gene_name ""CTD-2008L17.1""; transcript_type ""lincRNA""; transcript_status ""KNOWN""; transcript_name ""CTD-2008L17.1-001""; level 2; havana_gene ""OTTHUMG00000180033.1""; havana_transcript ""OTTHUMT00000449413.1"";"	ENST00000588803.1	CTD-2008L17.1	Intergenic	ENSEMBL
p42150_v4	0.99998	0.445809	1.11048	down	39.6809	62.644	42.8932	28.8018	37.5578	57.6351	48.5609	56.694	-3.20525	-2.71778	-3.27636	-3.40362	-3.1822	-2.85341	-2.77323	-3.18943	Detected	Detected	Detected	Detected	Detected	Detected	Detected	Detected	0	p42150_v4	ATTCAACAACAAAATGAACTAAACTGAGCTTCCAGCAGTGATGGGACCCACTCAGCATCG	XR_428821.1	chr10	+	126392489	126396559	126392489	126392489	2	"126392489,126396419,"	"126392900,126396559,"	none					RefSeq
p22592	0.99998	0.921364	1.01276	up	316.854	293.579	407.327	189.129	293.807	360.988	215.057	381.117	-0.207948	-0.489277	-0.0289936	-0.688479	-0.214515	-0.206483	-0.626384	-0.440467	Detected	Detected	Detected	Detected	Detected	Detected	Detected	Detected	0	p22592	CAAAGCTCTGGAGAAAGGTTGGAAGGTGAGAAGGAAATGAGCTACCATGTTATCCTGATC	TCONS_00008928	4	+	170833982	170838151	170838151	170838151	2	"170833982,170838104,"	"170834219,170838151,"	XLOC_003772	Gene_id=XLOC_003772;Gene_name=linc-GALNTL6-7;Transcript_id=TCONS_00008928;Transcript_name=linc-GALNTL6-7;	XLOC_003772		Intergenic	HumanLincRNACatalog
p25131	0.99998	0.862101	1.03291	up	51.4658	35.8312	48.3076	33.7628	31.1675	55.996	25.8938	74.6158	-2.83008	-3.52374	-3.10486	-3.17434	-3.45127	-2.89504	-3.68042	-2.79315	Detected	Detected	Detected	Not Detected	Detected	Not Detected	Detected	Detected	0	p25131	AGACAAGAACATATAAATGAAGGCTGGCATCTTCGTGAGTGCCAATCGTTGTCCTGGTGT	NR_038409.1	2	-	95421070	95426929	95426929	95426929	3	"95421070,95421701,95425025,"	"95421374,95421891,95426929,"	LOC90499	"ID=rna5653;Name=NR_038409.1;Parent=gene4528;Dbxref=GeneID:90499,Genbank:NR_038409.1;gbkey=misc_RNA;product=uncharacterized LOC90499;transcript_id=NR_038409.1|ID=gene4528;Name=LOC90499;Dbxref=GeneID:90499;description=uncharacterized LOC90499;gbkey=Gene;gene=LOC90499"	UCSC:uc021vkz.1		Intergenic	RefSeq
p34192_v4	0.99998	0.69301	1.13581	down	248.175	358.403	278.313	97.6887	283.038	345.522	288.877	181.802	-0.560409	-0.201442	-0.578469	-1.64159	-0.26839	-0.269657	-0.200645	-1.50834	Detected	Detected	Detected	Detected	Detected	Detected	Detected	Detected	0	p34192_v4	TATATTTTGGCGAGCCAGCCTGGAGACAAGACCACTATGGGCAACTTCCTGTCTATTCTA	ENST00000540151.1	11	+	94380609	94384797	94384797	94384797	4	"94380609,94381425,94383639,94384642,"	"94380744,94381554,94383703,94384797,"	ENSG00000255666.1	"gene_id ""ENSG00000255666.1""; transcript_id ""ENST00000540151.1""; gene_type ""lincRNA""; gene_status ""NOVEL""; gene_name ""RP11-867G2.6""; transcript_type ""lincRNA""; transcript_status ""KNOWN""; transcript_name ""RP11-867G2.6-003""; level 2; havana_gene ""OTTHUMG00000167810.1""; havana_transcript ""OTTHUMT00000396384.1"";"	ENST00000540151.1		Intergenic	ENSEMBL
p9577	0.99998	0.75926	1.02672	down	272.326	333.788	378.376	205.69	265.812	303.565	308.56	402.938	-0.426428	-0.30409	-0.135359	-0.567375	-0.35898	-0.456429	-0.105552	-0.360145	Detected	Detected	Detected	Detected	Detected	Detected	Detected	Detected	0	p9577	ACAAAGTCACGTTTTCCGTTTTTCCGCTTTATAAAGTCAGCGATGCTGGAGGGTGTCTAG	ENST00000415506.2	2	-	233445657	233476681	233476681	233476681	6	"233445657,233446693,233449015,233451401,233475441,233476468,"	"233446014,233446851,233449253,233451456,233475582,233476681,"	ENSG00000237126.2	"gene_id ""ENSG00000237126.2""; transcript_id ""ENST00000415506.2""; gene_type ""antisense""; gene_status ""NOVEL""; gene_name ""AC073254.1""; transcript_type ""antisense""; transcript_status ""KNOWN""; transcript_name ""AC073254.1-001""; level 1; tag ""basic""; tag ""exp_conf""; havana_gene ""OTTHUMG00000153318.2""; havana_transcript ""OTTHUMT00000330708.2"";"	ENST00000415506.2		Antisense	ENSEMBL		ENST00000409514
p2879	0.99998	0.730038	1.09963	down	168.653	183.101	129.427	82.6171	69.3418	187.425	170.341	278.305	-1.11771	-1.17039	-1.68304	-1.88334	-2.29759	-1.15212	-0.962676	-0.894036	Detected	Detected	Detected	Detected	Detected	Detected	Detected	Detected	0	p2879	TTTTTCTTGTGTCACTGAAACAGTGCTGTGTGTTCTTTTTCAGAGTCTGTCACACTAAGA	ENST00000533708.1	11	+	82783159	82784425	82784425	82784425	2	"82783159,82783664,"	"82783223,82784425,"	ENSG00000246067.2	"gene_id ""ENSG00000246067.2""; transcript_id ""ENST00000533708.1""; gene_type ""lincRNA""; gene_status ""NOVEL""; gene_name ""RP11-113K21.5""; transcript_type ""lincRNA""; transcript_status ""KNOWN""; transcript_name ""RP11-113K21.5-005""; level 2; havana_gene ""OTTHUMG00000167010.1""; havana_transcript ""OTTHUMT00000392430.1"";"	ENST00000533708		Divergent	ENSEMBL
RNA147498|p0602_imsncRNA316	0.99998	0.839986	1.01624	down	412.561	472.66	467.661	285.649	319.077	513.584	358.757	603.093	0.172844	0.197779	0.170285	-0.0936089	-0.0954781	0.302168	0.111908	0.221679	Detected	Detected	Detected	Detected	Detected	Detected	Detected	Detected	0	RNA147498|p0602_imsncRNA316	CTCTGCTGAGCCATTGGCTCCTGGTGCCTGCTGAGCTCTGACACCCACGCCCAGAGCCCC	RNA147498|p0602_imsncRNA316															unpublished data
p5581	0.99998	0.339622	1.24044	down	98.7346	138.586	105.507	49.2109	127.562	85.1498	120.391	164.152	-1.89014	-1.57224	-1.97784	-2.6308	-1.41819	-2.29036	-1.46338	-1.65567	Detected	Detected	Detected	Detected	Detected	Detected	Detected	Detected	0	p5581	GCATGTAAAAAGTCACAAGTGTAGGAAAGTAAGCCTTGGCCAAAAATAAAGTCAATTCTT	ENST00000566344.1	15	+	52877103	52879849	52879849	52879849	3	"52877103,52878597,52879257,"	"52877139,52878604,52879849,"	ENSG00000260618.1	"gene_id ""ENSG00000260618.1""; transcript_id ""ENST00000566344.1""; gene_type ""antisense""; gene_status ""NOVEL""; gene_name ""RP11-23N2.4""; transcript_type ""antisense""; transcript_status ""KNOWN""; transcript_name ""RP11-23N2.4-002""; level 2; tag ""basic""; havana_gene ""OTTHUMG00000172687.1""; havana_transcript ""OTTHUMT00000419912.1"";"	ENST00000566344.1		Antisense	ENSEMBL		ENST00000546305
p27096	0.99998	0.153602	1.22977	down	81.6674	88.4865	92.8854	41.3903	81.3749	91.2055	86.5099	126.295	-2.16393	-2.21949	-2.16166	-2.88049	-2.06673	-2.19124	-1.94016	-2.0339	Detected	Detected	Detected	Detected	Detected	Detected	Detected	Detected	0	p27096	GCCTGAGGTGTGGCATTTTAAACATAATTAGAGGAGAGATTTAAGTTAACATCTTTGATC	uc.310+	10	+	114404222	114404451	114404451	114404451	1	"114404222,"	"114404451,"	uc.310+	uc.310+	UCRs_298_229		Intronic	UCR
p15572	0.99998	0.861513	1.02607	up	120002	161328	227140	128625	149133	136901	122666	260019	8.35708	8.61275	9.09418	8.7211	8.773	8.36049	8.52942	8.9737	Detected	Detected	Detected	Detected	Detected	Detected	Detected	Detected	0	p15572	ATGCACACACAACACACACACACATTTATGATAATGCTTGTTCTTAACCAAAAACTGAGA	ENST00000515608.1	8	-	6475995	6506328	6506328	6506328	5	"6475995,6477655,6478512,6484671,6505803,"	"6476723,6477745,6479156,6484831,6506328,"	ENSG00000249898.3	"gene_id ""ENSG00000249898.3""; transcript_id ""ENST00000515608.1""; gene_type ""antisense""; gene_status ""NOVEL""; gene_name ""CTD-2541M15.1""; transcript_type ""antisense""; transcript_status ""KNOWN""; transcript_name ""CTD-2541M15.1-001""; level 2; tag ""basic""; havana_gene ""OTTHUMG00000163619.3""; havana_transcript ""OTTHUMT00000374533.1"";"	ENST00000515608.1	CTD-2541M15.1	Antisense	ENSEMBL	ENST00000522897
p23758	0.99998	0.795542	1.07533	up	222.882	214.382	304.619	105.679	202.334	205.737	90.8395	388.231	-0.715484	-0.942843	-0.448174	-1.52816	-0.752649	-1.01763	-1.86971	-0.413786	Detected	Detected	Detected	Detected	Detected	Detected	Detected	Detected	0	p23758	AATCTTCCACAGTAAACAGACACTGATGCAAACACACTGGGCTTCCTTCTATTACCTCAT	TCONS_00013399	7	+	27427803	27449622	27449622	27449622	4	"27427803,27443823,27448427,27449539,"	"27427847,27443944,27448577,27449622,"	XLOC_006028	Gene_id=XLOC_006028;Gene_name=linc-TAX1BP1-1;Transcript_id=TCONS_00013399;Transcript_name=linc-TAX1BP1-1;	XLOC_006028		Intergenic	HumanLincRNACatalog
RNA96126|RNS_1208_69	0.99998	0.111155	1.0899	down	1756.96	2087.91	2195.62	1689.98	2045.24	2367.27	1916.55	2641.45	2.26325	2.34096	2.40137	2.47108	2.58482	2.50672	2.52934	2.35255	Detected	Detected	Detected	Detected	Detected	Detected	Detected	Detected	0	RNA96126|RNS_1208_69	AGGGGTGGGGCCTGCTCCAGCGGCCACGGGGAGGGGCCGGGGGTCGCTAGAAGGAGGCCG	RNA96126|RNS_1208_69															http://research.imb.uq.edu.au/rnadb/NoncodingRNASearchV2.zip
p5366	0.99998	0.218038	1.34777	up	318.421	303.41	243.053	161.498	289.147	185.371	119.849	228.32	-0.200829	-0.441753	-0.773909	-0.916338	-0.237583	-1.16802	-1.46988	-1.17964	Detected	Detected	Detected	Detected	Detected	Detected	Detected	Detected	0	p5366	GGAAGATGTGAAACAATTCAAAGTGATGCATATGACTCCAGCTGCTGCCGTGTGAAGTAC	ENST00000554787.1	15	-	95623323	95676088	95676088	95676088	3	"95623323,95635359,95675822,"	"95623490,95635499,95676088,"	ENSG00000258773.1	"gene_id ""ENSG00000258773.1""; transcript_id ""ENST00000554787.1""; gene_type ""lincRNA""; gene_status ""NOVEL""; gene_name ""RP11-255M2.2""; transcript_type ""lincRNA""; transcript_status ""KNOWN""; transcript_name ""RP11-255M2.2-001""; level 2; tag ""basic""; havana_gene ""OTTHUMG00000171817.1""; havana_transcript ""OTTHUMT00000415212.1"";"	ENST00000554787.1		Intergenic	ENSEMBL
p182	0.99998	0.858739	1.03117	down	134.623	105.852	146.581	83.8335	117.633	155.063	70.1435	197.477	-1.44284	-1.96098	-1.50349	-1.86225	-1.53509	-1.42557	-2.24272	-1.38902	Detected	Detected	Detected	Detected	Detected	Detected	Detected	Detected	0	p182	CTCTTGAGGCATCAGCACAATGGACCTGGCCACACCAGTTTATTCCACACCGCTGAGGCT	ENST00000444042.2	1	-	47562324	47644943	47644943	47644943	4	"47562324,47642706,47643842,47644861,"	"47562849,47642741,47644121,47644943,"	ENSG00000225506.2	"gene_id ""ENSG00000225506.2""; transcript_id ""ENST00000444042.2""; gene_type ""lincRNA""; gene_status ""NOVEL""; gene_name ""CYP4A22-AS1""; transcript_type ""lincRNA""; transcript_status ""KNOWN""; transcript_name ""CYP4A22-AS1-001""; level 2; tag ""non_canonical_TEC""; tag ""basic""; havana_gene ""OTTHUMG00000007848.2""; havana_transcript ""OTTHUMT00000021645.2"";"	ENCODE_2572_363	CYP4A22-AS1	Antisense	ENSEMBL		"ENST00000490948, ENST00000334194, ENST00000471598"
p5689	0.99998	0.598908	1.21661	down	21.712	34.1381	49.4716	16.7495	13.0215	40.4598	41.3359	78.8471	-4.0752	-3.59357	-3.07051	-4.18566	-4.71041	-3.36387	-3.00564	-2.71357	Not Detected	Detected	Not Detected	Not Detected	Detected	Detected	Detected	Detected	0	p5689	CCCTGGCGTTGATGTCCTCATTGCGGATGATTTCTGAAGCAATCAAGTTACTGATCTTTA	ENST00000316148.4	15	+	79271230	79278268	79278268	79278268	2	"79271230,79276803,"	"79271665,79278268,"	ENSG00000177699.4	"gene_id ""ENSG00000177699.4""; transcript_id ""ENST00000316148.4""; gene_type ""antisense""; gene_status ""NOVEL""; gene_name ""RP11-16K12.1""; transcript_type ""antisense""; transcript_status ""KNOWN""; transcript_name ""RP11-16K12.1-001""; level 2; tag ""basic""; havana_gene ""OTTHUMG00000172504.1""; havana_transcript ""OTTHUMT00000418836.1"";"	ENST00000316148.4		Antisense	ENSEMBL	ENST00000316148
p9938	0.99998	0.805856	1.04783	up	69.873	61.1614	54.9367	37.3186	50.2677	79.7502	30.3827	76.1496	-2.38896	-2.75233	-2.91934	-3.02988	-2.76168	-2.38487	-3.44978	-2.76379	Detected	Detected	Detected	Detected	Detected	Not Detected	Detected	Detected	0	p9938	GGTTTTTGAATAGATTTGGAATGTGGGAAGCAGTTGCAGAAATAAACGTCTTAATGACTA	ENST00000451464.1	2	+	107159469	107160753	107160753	107160753	2	"107159469,107160447,"	"107159674,107160753,"	ENSG00000232001.1	"gene_id ""ENSG00000232001.1""; transcript_id ""ENST00000451464.1""; gene_type ""lincRNA""; gene_status ""NOVEL""; gene_name ""AC108868.6""; transcript_type ""lincRNA""; transcript_status ""KNOWN""; transcript_name ""AC108868.6-001""; level 2; tag ""basic""; havana_gene ""OTTHUMG00000153180.1""; havana_transcript ""OTTHUMT00000329972.1"";"	ENCODE_1758_511;TCONS_00002968;XLOC_001613		Intergenic	ENSEMBL
p33354	0.99998	0.84271	1.051	down	2973.7	1570.22	2618.88	1020.71	2278.36	1625.55	2014.63	2604.8	3.02242	1.92987	2.6557	1.74365	2.74054	1.96442	2.60134	2.3324	Detected	Detected	Detected	Detected	Detected	Detected	Detected	Detected	0	p33354	ACAAATTCGAGCATCTTAAAATGATTCAACAGGAGGAGATAAGGAGGCTCGAGGAAGAGA	ENST00000437691.1	1	-	243211038	243215554	243215554	243215554	2	"243211038,243215347,"	"243211177,243215554,"	ENSG00000231512.1	"gene_id ""ENSG00000231512.1""; transcript_id ""ENST00000437691.1""; gene_type ""lincRNA""; gene_status ""NOVEL""; gene_name ""RP11-261C10.2""; transcript_type ""lincRNA""; transcript_status ""KNOWN""; transcript_name ""RP11-261C10.2-004""; level 2; havana_gene ""OTTHUMG00000039860.1""; havana_transcript ""OTTHUMT00000096162.1"";"	ENCODE_2646_346		Intergenic	ENSEMBL
p24289	0.99998	0.964942	1.00978	up	415.759	370.11	327.342	201.351	174.879	493.032	324.977	444.287	0.183981	-0.155071	-0.34438	-0.59814	-0.963028	0.243248	-0.0307646	-0.21921	Detected	Detected	Detected	Detected	Detected	Detected	Detected	Detected	0	p24289	TATATTCAAAATAAACATCCTAGCCAGGTCAACTTCTGGGTCCTCTCTGCATGCCCCAGA	TCONS_00016770	9	-	38071391	38072082	38072082	38072082	2	"38071391,38072037,"	"38071548,38072082,"	XLOC_007686	Gene_id=XLOC_007686;Gene_name=linc-SHB-1;Transcript_id=TCONS_00016770;Transcript_name=linc-SHB-1;	XLOC_007686		Intergenic	HumanLincRNACatalog
p28251	0.99998	0.369136	1.49449	down	18.3669	31.0292	38.454	15.1654	10.6524	49.13	57.4471	70.3743	-4.31658	-3.73133	-3.43397	-4.32899	-5.00014	-3.08376	-2.53079	-2.87758	Not Detected	Detected	Not Detected	Not Detected	Not Detected	Detected	Detected	Detected	0	p28251	CTTCTGCTTTGAGAAGGGCTGTTTTTATAACTATGTGCTGAGAACTAAAACAGAATGAAT	ASO1897	None	None	None	None	None	None	None	None	None	ASO1897	"Accession=AK125468;Description=Homo sapiens cDNA FLJ43479 fis, clone OCBBF3000372."	asoverlaps_40_3865		Intronic	RNAdb
p25028	0.99998	0.821072	1.03732	down	1402.26	2694.2	2514.47	1710.7	1685.09	2839.88	1502.77	3338.98	1.93792	2.70876	2.597	2.48867	2.30537	2.76933	2.17845	2.69063	Detected	Detected	Detected	Detected	Detected	Detected	Detected	Detected	0	p25028	CCCTGTGCTGGGGGGATCCCTGGGCTGGGGGGGTCCCTGTGCTGGGGGGCCCTGTGCTGA	XR_109235.3	16	-	691038	691735	691735	691735	1	"691038,"	"691735,"	LOC100130285	"ID=rna32008;Name=XR_109235.3;Parent=gene27156;Dbxref=GeneID:100130285,Genbank:XR_109235.3;exception=unclassified transcription discrepancy;gbkey=misc_RNA;product=uncharacterized LOC100130285;transcript_id=XR_109235.3|ID=gene27156;Name=LOC100130285;Dbxref=GeneID:100130285;gbkey=Gene;gene=LOC100130285"	XR_109235.3		Divergent	RefSeq
p8920	0.99998	0.944085	1.00535	up	921.855	1103.57	1355.91	829.15	953.92	1308.14	875.575	1307.7	1.33278	1.42108	1.70601	1.44378	1.48448	1.65101	1.39913	1.33826	Detected	Detected	Detected	Detected	Detected	Detected	Detected	Detected	0	p8920	AATAAAAAGGGAAGGGCTGGGGGAAGAGACGGGGCATTGTTTACTTCCTCAAAATTCCAT	ENST00000425776.1	2	-	3135352	3136877	3136877	3136877	2	"3135352,3136745,"	"3135938,3136877,"	ENSG00000236760.1	"gene_id ""ENSG00000236760.1""; transcript_id ""ENST00000425776.1""; gene_type ""lincRNA""; gene_status ""NOVEL""; gene_name ""AC019118.3""; transcript_type ""lincRNA""; transcript_status ""KNOWN""; transcript_name ""AC019118.3-002""; level 1; tag ""basic""; tag ""exp_conf""; havana_gene ""OTTHUMG00000151429.1""; havana_transcript ""OTTHUMT00000322600.1"";"	ENCODE_1014_718;TCONS_00003155;XLOC_001950;TCONS_00003156;XLOC_001950		Intergenic	ENSEMBL	ENST00000419347
RNA95083|RNS_165_192	0.99998	0.398954	1.54537	down	961.383	709.523	269.648	139.467	894.078	625.553	284.519	1173.3	1.39335	0.783826	-0.6241	-1.12793	1.39102	0.586699	-0.222575	1.1818	Detected	Detected	Detected	Detected	Detected	Detected	Detected	Detected	0	RNA95083|RNS_165_192	AGGAGGCTTCTGGAAGGACCAGATCTGCTCTGGAGGAGAGCAGCCTTCCAGCAGGTGAGG	RNA95083|RNS_165_192															http://research.imb.uq.edu.au/rnadb/NoncodingRNASearchV2.zip
p23833	0.99998	0.168488	1.37553	up	80.6291	65.8846	54.6321	44.9759	61.5813	36.5553	30.1623	68.5262	-2.18239	-2.64501	-2.92736	-2.76063	-2.46882	-3.51028	-3.46028	-2.91597	Detected	Not Detected	Detected	Detected	Detected	Not Detected	Detected	Detected	0	p23833	TGCTGGCCTCAGCAAGGATGACTGAGTTAGAAAAATATCCATATTTATACTCGATTTCCA	TCONS_00013559	7	+	106593672	106635509	106635509	106635509	2	"106593672,106635356,"	"106593725,106635509,"	XLOC_006201	Gene_id=XLOC_006201;Gene_name=linc-PRKAR2B-1;Transcript_id=TCONS_00013559;Transcript_name=linc-PRKAR2B-1;	XLOC_006201		Intergenic	HumanLincRNACatalog
p9966	0.99998	0.144114	1.35367	up	78.6561	69.4575	64.4185	80.1591	37.2533	52.2654	66.8365	82.3889	-2.21813	-2.56882	-2.68963	-1.92691	-3.19394	-2.99451	-2.31239	-2.65018	Detected	Detected	Detected	Detected	Detected	Detected	Detected	Detected	0	p9966	TTCTGATTGCCCAAGCCCTCCTTGTCTTGCTTGGATTATCTCCACACAAATGGAGAAACT	ENST00000555766.1	2	+	113995110	113997485	113997485	113997485	2	"113995110,113996665,"	"113995789,113997485,"	ENSG00000189223.8	"gene_id ""ENSG00000189223.8""; transcript_id ""ENST00000555766.1""; gene_type ""processed_transcript""; gene_status ""NOVEL""; gene_name ""AC016683.6""; transcript_type ""retained_intron""; transcript_status ""KNOWN""; transcript_name ""AC016683.6-010""; level 2; havana_gene ""OTTHUMG00000153340.3""; havana_transcript ""OTTHUMT00000411449.1"";"	ENST00000555766.1		Intronic	ENSEMBL
p8746	0.99998	0.861447	1.02263	down	165.544	126.093	176.896	134.331	160.512	194.915	127.477	173.578	-1.14455	-1.70853	-1.23228	-1.18206	-1.0867	-1.09559	-1.38086	-1.57511	Detected	Detected	Detected	Detected	Detected	Detected	Detected	Detected	0	p8746	GGGGCTATTTTAATCGTCACACTCACCAGTCAGAGACACAAATCTCAATCCTGCCACTAT	ENST00000597303.1	19	+	39521075	39521963	39521963	39521963	2	"39521075,39521278,"	"39521187,39521963,"	ENSG00000267992.1	"gene_id ""ENSG00000267992.1""; transcript_id ""ENST00000597303.1""; gene_type ""antisense""; gene_status ""NOVEL""; gene_name ""CTB-189B5.3""; transcript_type ""antisense""; transcript_status ""KNOWN""; transcript_name ""CTB-189B5.3-001""; level 2; tag ""basic""; havana_gene ""OTTHUMG00000182720.1""; havana_transcript ""OTTHUMT00000463286.1"";"	ENST00000597303.1	CTB-189B5.3	Antisense	ENSEMBL		ENST00000509137
p9836	0.99998	0.209938	1.1422	up	209.446	207.853	216.019	132.654	172.149	201.678	119.297	225.827	-0.805186	-0.987461	-0.94402	-1.20018	-0.985724	-1.04638	-1.47654	-1.19549	Detected	Detected	Detected	Detected	Detected	Detected	Detected	Detected	0	p9836	GTTGGAAAGATTAAAGGCTGGATGGTGATGAGCAGATTTCATCTTTCTGCCAAGAACAGA	ENST00000594329.1	2	+	67314144	67485098	67485098	67485098	6	"67314144,67348943,67408119,67456530,67479759,67485044,"	"67314300,67349002,67408355,67456627,67480020,67485098,"	ENSG00000230906.2	"gene_id ""ENSG00000230906.2""; transcript_id ""ENST00000594329.1""; gene_type ""lincRNA""; gene_status ""NOVEL""; gene_name ""AC023115.1""; transcript_type ""lincRNA""; transcript_status ""KNOWN""; transcript_name ""AC023115.1-002""; level 2; tag ""RNA_Seq_supported_only""; tag ""basic""; havana_gene ""OTTHUMG00000152863.2""; havana_transcript ""OTTHUMT00000461794.1"";"	TCONS_00002925;XLOC_001512		Intergenic	ENSEMBL		"ENST00000414404, ENST00000414404, ENST00000414404, ENST00000414404, ENST00000414404"
p29056	0.99998	0.0179499	1.15552	down	233.589	282.4	271.362	206.081	256.763	316.05	284.886	363.038	-0.647795	-0.545285	-0.614962	-0.564639	-0.408949	-0.398278	-0.220716	-0.510582	Detected	Detected	Detected	Detected	Detected	Detected	Detected	Detected	0	p29056	ATGGCTGAGTTTTGGATGACTGACAGCCCCAGATCCTGCTCCAGGTTCCTTCCTCAGGAA	ENST00000544657.1	12	-	7281674	7282848	7282848	7282848	2	"7281674,7282308,"	"7281883,7282848,"	ENSG00000256967.1	"gene_id ""ENSG00000256967.1""; transcript_id ""ENST00000544657.1""; gene_type ""antisense""; gene_status ""NOVEL""; gene_name ""RP11-273B20.1""; transcript_type ""antisense""; transcript_status ""KNOWN""; transcript_name ""RP11-273B20.1-002""; level 1; tag ""basic""; tag ""exp_conf""; havana_gene ""OTTHUMG00000168166.1""; havana_transcript ""OTTHUMT00000398558.1"";"	ENST00000544657.1		Divergent	ENSEMBL		ENST00000266546
p39156_v4	0.99998	0.749216	1.04652	up	10525.1	7568.59	9575.63	5965.54	8838.41	9328.94	6793.57	8643.1	4.84592	4.19893	4.52612	4.29073	4.69633	4.48521	4.355	4.06277	Detected	Detected	Detected	Detected	Detected	Detected	Detected	Detected	0	p39156_v4	TTTAGAGGCATTTGCAGTGGATGATGGAGGGGCCACATACCTAATTGCTAATCCACATCT	ENST00000604849.1	chrX	+	53123370	53172633	53172633	53172633	3	"53123370,53171029,53171780,"	"53123466,53171276,53172633,"	ENSG00000232593.2	"gene_id ""ENSG00000232593.2""; transcript_id ""ENST00000604849.1""; gene_type ""lincRNA""; gene_status ""KNOWN""; gene_name ""RP11-258C19.5""; transcript_type ""lincRNA""; transcript_status ""KNOWN""; transcript_name ""RP11-258C19.5-002""; level 2; tag ""basic""; havana_gene ""OTTHUMG00000021603.2""; havana_transcript ""OTTHUMT00000468382.1"";"				ENSEMBL
p13601	0.99998	0.6497	1.17884	up	78.3302	31.4333	55.332	21.4367	21.9586	26.4623	43.6065	76.1635	-2.22413	-3.71266	-2.90899	-3.8297	-3.95653	-3.97642	-2.92848	-2.76353	Not Detected	Not Detected	Not Detected	Detected	Detected	Detected	Detected	Detected	0	p13601	TGATGGATTAGGAACCTACAAGTGGGGAGATTTTAGGGAAATAGCCCCTCCACTTGGATT	ENST00000509788.1	5	+	9546401	9549702	9549702	9549702	2	"9546401,9549101,"	"9546642,9549702,"	ENSG00000250786.1	"gene_id ""ENSG00000250786.1""; transcript_id ""ENST00000509788.1""; gene_type ""lincRNA""; gene_status ""NOVEL""; gene_name ""CTD-2001E22.2""; transcript_type ""lincRNA""; transcript_status ""KNOWN""; transcript_name ""CTD-2001E22.2-002""; level 2; havana_gene ""OTTHUMG00000161753.1""; havana_transcript ""OTTHUMT00000366001.1"";"	ENST00000509788.1	CTD-2001E22.2	Divergent	ENSEMBL
p35965_v4	0.99998	0.977136	1.00549	up	1377.96	1281.67	1138.62	1284.16	749.687	1674.59	1479.78	1735.52	1.9127	1.63693	1.45404	2.07491	1.1369	2.00731	2.15621	1.74659	Detected	Detected	Detected	Detected	Detected	Detected	Detected	Detected	0	p35965_v4	CTCCGCGGATGGGGAGTCACCACCTGCCGGGAATCCAGCCATCATCTGAGGAAGCAGTTC	TCONS_00028606	20	-	5466655	5485247	5485247	5485247	3	"5466655,5469587,5484943,"	"5466910,5469688,5485247,"	XLOC_013643	Gene_id=XLOC_013643;Gene_name=linc-PROKR2-4;Transcript_id=TCONS_00028606;Transcript_name=linc-PROKR2-4;	XLOC_013643		Intergenic	HumanLincRNACatalog
p28773	0.99998	0.262861	1.12496	down	3260.6	4008.51	4035.66	2452.89	4332.43	4315.2	2817.57	5020.14	3.1553	3.28197	3.27955	3.00856	3.66772	3.37292	3.08528	3.27895	Detected	Detected	Detected	Detected	Detected	Detected	Detected	Detected	0	p28773	GCCACTGATCAAGGCATAGAAAGTAAAGATTATGGCCAACAGTTAGAAATCGTAAGAGTC	LIT2060	None	None	None	None	None	None	None	None	None	LIT2060	"Accession=SBDSP;Description=Homo sapiens Shwachman-Bodian-Diamond syndrome pseudogene (SBDSP), mRNA (cDNA clone IMAGE:4329436)"	LIT2060		Intergenic	RNAdb
p29341	0.99998	0.477508	1.20725	down	59.3915	80.6904	85.5464	81.0152	44.3838	102.61	119.107	165.978	-2.62344	-2.35255	-2.2804	-1.91159	-2.94128	-2.02126	-1.47884	-1.63971	Detected	Detected	Detected	Detected	Detected	Detected	Detected	Detected	0	p29341	GTTTCCAGAAGTCTGCACCTGTATTTCAATTACCTATAATGGAGTTTATAGGACTAAACT	ENST00000488132.1	3	-	98433173	98451492	98451492	98451492	5	"98433173,98434219,98434493,98437262,98451269,"	"98433342,98434365,98434621,98437365,98451492,"	ENSG00000239445.1	"gene_id ""ENSG00000239445.1""; transcript_id ""ENST00000488132.1""; gene_type ""antisense""; gene_status ""NOVEL""; gene_name ""ST3GAL6-AS1""; transcript_type ""antisense""; transcript_status ""KNOWN""; transcript_name ""ST3GAL6-AS1-002""; level 2; tag ""basic""; havana_gene ""OTTHUMG00000159044.1""; havana_transcript ""OTTHUMT00000353004.1"";"	ENST00000488132.1	ST3GAL6-AS1	Antisense	ENSEMBL
p13302	0.99998	0.145509	1.24609	down	56.6816	78.2555	69.9284	53.7024	50.9348	108.746	80.5969	114.805	-2.69081	-2.39676	-2.57123	-2.50479	-2.74266	-1.93747	-2.0423	-2.17151	Detected	Detected	Detected	Detected	Detected	Detected	Detected	Detected	0	p13302	AACCCTGGCACTGAACCAGTTTTTATTCTTCATCTTGACTTAATGCCTCTCCATTCTCTT	ENST00000509999.1	5	-	95171646	95188425	95188425	95188425	2	"95171646,95188289,"	"95171960,95188425,"	ENSG00000251409.1	"gene_id ""ENSG00000251409.1""; transcript_id ""ENST00000509999.1""; gene_type ""antisense""; gene_status ""NOVEL""; gene_name ""AC008592.4""; transcript_type ""antisense""; transcript_status ""KNOWN""; transcript_name ""AC008592.4-001""; level 2; tag ""basic""; havana_gene ""OTTHUMG00000162741.1""; havana_transcript ""OTTHUMT00000370276.1"";"	ENST00000509999.1		Intergenic	ENSEMBL
p20091	0.99998	0.0213381	1.29596	down	772.343	680.092	990.5	680.534	888.001	1162.76	848.239	1455.24	1.07748	0.722706	1.25298	1.15882	1.38118	1.48104	1.35337	1.49248	Detected	Detected	Detected	Detected	Detected	Detected	Detected	Detected	0	p20091	TCTGTGGCAGGCAGAGGTGGGTTATCCAGGAGAAAGGAAGGAAGCAAGGCTTTTGGGACT	TCONS_00024485	16	+	84375963	84376974	84376974	84376974	2	"84375963,84376670,"	"84376195,84376974,"	XLOC_011804	Gene_id=XLOC_011804;Gene_name=linc-ATP2C2-1;Transcript_id=TCONS_00024485;Transcript_name=linc-ATP2C2-1;	XLOC_011804		Intergenic	HumanLincRNACatalog
p38972_v4	0.99998	0.970438	1.02408	down	412.107	72.7857	88.7784	32.0202	248.114	74.4989	72.2225	89.65	0.171255	-2.5013	-2.2269	-3.2508	-0.458383	-2.48314	-2.20058	-2.52833	Detected	Detected	Detected	Not Detected	Detected	Detected	Detected	Detected	0	p38972_v4	GGGGAGGGATTCGTGCTTTTTACTTGCAATAAAATCTGTAAAGTTCTTGAATAGGAAACA	ENST00000606283.1	chr20	+	61052925	61053650	61053650	61053650	1	"61052925,"	"61053650,"	ENSG00000272050.1	"gene_id ""ENSG00000272050.1""; transcript_id ""ENST00000606283.1""; gene_type ""lincRNA""; gene_status ""KNOWN""; gene_name ""RP13-379O24.3""; transcript_type ""lincRNA""; transcript_status ""KNOWN""; transcript_name ""RP13-379O24.3-001""; level 2; tag ""basic""; havana_gene ""OTTHUMG00000185378.1""; havana_transcript ""OTTHUMT00000470367.1"";"				ENSEMBL
p6087	0.99998	0.94319	1.00724	down	672.908	785.895	654.267	422.99	555.444	655.563	505.681	1044.01	0.878644	0.931313	0.654699	0.472774	0.704257	0.654302	0.607127	1.01336	Detected	Detected	Detected	Detected	Detected	Detected	Detected	Detected	0	p6087	CATGTGTTATTTTTTGTCATTTGCAGAGTCAATGGTTGCAGGAAAGTTTGAAGAAAGTGA	ENST00000526478.1	16	-	70029916	70052325	70052325	70052325	3	"70029916,70030292,70051949,"	"70030129,70030371,70052325,"	ENSG00000196696.7	"gene_id ""ENSG00000196696.7""; transcript_id ""ENST00000526478.1""; gene_type ""processed_transcript""; gene_status ""NOVEL""; gene_name ""PDXDC2P""; transcript_type ""retained_intron""; transcript_status ""KNOWN""; transcript_name ""PDXDC2P-006""; level 2; tag ""readthrough_transcript""; havana_gene ""OTTHUMG00000167593.2""; havana_transcript ""OTTHUMT00000395262.1"";"	ENST00000526478.1	PDXDC2P	Intergenic	ENSEMBL	ENST00000325845
p28887	0.99998	0.27963	1.11679	up	256.972	408.611	352.464	224.498	228.949	287.911	237.025	436.268	-0.510156	-0.0122976	-0.237705	-0.441146	-0.574355	-0.532812	-0.486061	-0.245486	Detected	Detected	Detected	Detected	Detected	Detected	Detected	Detected	0	p28887	AGGAAGGGGAGAGAACACAACCTAAATCCGGCAGTTTGAAGACACATACATCCTGTAATC	LIT3599	None	None	None	None	None	None	None	None	None	LIT3599	Accession=AY927610;Description=Homo sapiens mRNA sequence	CombinedLit_160_1109		Intronic	RNAdb
p3257	0.99998	0.546405	1.17381	up	47.3555	31.8482	61.1741	20.4853	27.1433	55.3651	26.6818	31.6855	-2.95016	-3.69374	-2.76419	-3.89519	-3.65071	-2.91138	-3.63717	-4.02881	Detected	Detected	Not Detected	Not Detected	Detected	Not Detected	Detected	Detected	0	p3257	ATGCTGCCTGATTTCCTGACATTAACAATGAACACAGCCAGACTCAAGAGGAGGAAGCTA	ENST00000540761.1	12	-	67964976	67983767	67983767	67983767	3	"67964976,67980935,67983645,"	"67965085,67981086,67983767,"	ENSG00000256077.1	"gene_id ""ENSG00000256077.1""; transcript_id ""ENST00000540761.1""; gene_type ""lincRNA""; gene_status ""NOVEL""; gene_name ""RP11-335O4.1""; transcript_type ""lincRNA""; transcript_status ""KNOWN""; transcript_name ""RP11-335O4.1-001""; level 1; tag ""basic""; tag ""exp_conf""; havana_gene ""OTTHUMG00000169088.1""; havana_transcript ""OTTHUMT00000402215.1"";"	ENST00000540761.1		Intergenic	ENSEMBL
p34444_v4	0.99998	0.544651	1.1063	down	141.24	149.972	111.2	67.084	143.305	116.216	105.744	171.515	-1.37362	-1.45833	-1.90202	-2.18381	-1.25029	-1.84162	-1.65052	-1.59237	Detected	Detected	Detected	Detected	Detected	Detected	Detected	Detected	0	p34444_v4	GTCACCAATATCCATCATCAGAACATTTTGATTCTACATAACACATTGCAAATGGTCACA	ENST00000559902.1	15	+	60802606	60840163	60840163	60840163	4	"60802606,60820778,60838463,60839916,"	"60802732,60820926,60838665,60840163,"	ENSG00000245534.2	"gene_id ""ENSG00000245534.2""; transcript_id ""ENST00000559902.1""; gene_type ""antisense""; gene_status ""NOVEL""; gene_name ""RP11-219B17.1""; transcript_type ""antisense""; transcript_status ""KNOWN""; transcript_name ""RP11-219B17.1-005""; level 2; tag ""basic""; havana_gene ""OTTHUMG00000172103.1""; havana_transcript ""OTTHUMT00000416840.1"";"	ENST00000559902.1		Antisense	ENSEMBL		ENST00000261523
p14245	0.99998	0.0929005	1.35851	down	803.003	673.775	554.145	489.294	692.259	769.18	1034.45	1157.62	1.13364	0.709243	0.415083	0.682851	1.02193	0.884889	1.63969	1.16239	Detected	Detected	Detected	Detected	Detected	Detected	Detected	Detected	0	p14245	TTTACAAAAGAACATTAAAATCTCCCCAGATGCTCACTGCTCTGATCATTTCCCCTACAG	ENST00000441570.1	6	-	72126179	72129970	72129970	72129970	4	"72126179,72127022,72128391,72129768,"	"72126262,72127146,72128457,72129970,"	ENSG00000233237.2	"gene_id ""ENSG00000233237.2""; transcript_id ""ENST00000441570.1""; gene_type ""lincRNA""; gene_status ""KNOWN""; gene_name ""LINC00472""; transcript_type ""lincRNA""; transcript_status ""KNOWN""; transcript_name ""LINC00472-002""; level 2; havana_gene ""OTTHUMG00000015006.3""; havana_transcript ""OTTHUMT00000041166.2"";"	ENCODE_1954_475;TCONS_00011136;XLOC_005764;TCONS_00011518;XLOC_005764;TCONS_00011519;XLOC_005764	LINC00472	Intergenic	ENSEMBL
p33986_v4	0.99998	0.660175	1.03742	up	136919	197910	193565	123288	144826	155000	129407	245260	8.54734	8.9076	8.86342	8.65997	8.73072	8.53962	8.6066	8.88939	Detected	Detected	Detected	Detected	Detected	Detected	Detected	Detected	0	p33986_v4	GCTCACTGCAACCTCCGCCTCCTGGTTCAAATGCTGTTGACTGGGGCAAAGAATAATGGG	ENST00000599626.1	1	-	145493880	145507857	145507857	145507857	3	"145493880,145495024,145507435,"	"145493975,145495267,145507857,"	ENSG00000234222.2	"gene_id ""ENSG00000234222.2""; transcript_id ""ENST00000599626.1""; gene_type ""antisense""; gene_status ""KNOWN""; gene_name ""RP11-315I20.1""; transcript_type ""antisense""; transcript_status ""KNOWN""; transcript_name ""RP11-315I20.1-013""; level 2; tag ""RNA_Seq_supported_only""; tag ""basic""; havana_gene ""OTTHUMG00000042245.3""; havana_transcript ""OTTHUMT00000461244.1"";"	ENST00000599626.1		Intronic	ENSEMBL		"ENST00000369307, ENST00000330165, ENST00000369308, ENST00000369308"
p33998_v4	0.99998	0.744131	1.05298	up	1186.36	885.439	1064.63	871.862	1208.3	929.131	865.462	1041.72	1.69671	1.10337	1.3571	1.51625	1.82552	1.15745	1.38237	1.01019	Detected	Detected	Detected	Detected	Detected	Detected	Detected	Detected	0	p33998_v4	GCAAGCCTAACTCAAGCCATTGGCACACAGGCATTAGACAGAAAGCTGGAAGTTGAAATG	ENST00000454068.1	1	-	173833048	173836953	173836953	173836953	12	"173833048,173833394,173833621,173833812,173834366,173834608,173834994,173835314,173835665,173835898,173836128,173836859,"	"173833213,173833442,173833644,173833842,173834420,173834685,173835032,173835344,173835705,173835934,173836181,173836953,"	ENSG00000234741.2	"gene_id ""ENSG00000234741.2""; transcript_id ""ENST00000454068.1""; gene_type ""processed_transcript""; gene_status ""KNOWN""; gene_name ""GAS5""; transcript_type ""lincRNA""; transcript_status ""KNOWN""; transcript_name ""GAS5-014""; level 2; havana_gene ""OTTHUMG00000037216.2""; havana_transcript ""OTTHUMT00000090590.1"";"	LIT1267;CombinedLit_312_559	GAS5	Divergent	ENSEMBL
p8775	0.99998	0.523063	1.10107	up	73.8083	67.7077	70.7705	39.2016	37.6811	75.1085	49.2071	86.4366	-2.30991	-2.60563	-2.55396	-2.95887	-3.17747	-2.47138	-2.75416	-2.58099	Detected	Detected	Detected	Detected	Detected	Detected	Detected	Detected	0	p8775	TTCAAACACCTTTTGGAAATGCACAGGTGAGTCAGCGGAAAGGCAAGGGGAATTACTAGA	ENST00000597119.1	19	+	44057596	44059646	44059646	44059646	2	"44057596,44059168,"	"44057679,44059646,"	ENSG00000269177.1	"gene_id ""ENSG00000269177.1""; transcript_id ""ENST00000597119.1""; gene_type ""antisense""; gene_status ""NOVEL""; gene_name ""L34079.3""; transcript_type ""antisense""; transcript_status ""KNOWN""; transcript_name ""L34079.3-001""; level 2; tag ""basic""; havana_gene ""OTTHUMG00000182732.1""; havana_transcript ""OTTHUMT00000463343.1"";"	ENST00000597119.1	L34079.3	Antisense	ENSEMBL		ENST00000262887
p5332	0.99998	0.273314	1.16101	down	64.0717	85.4535	85.7649	55.078	59.5626	95.7768	100.148	104.965	-2.51401	-2.26981	-2.27672	-2.4683	-2.51691	-2.12069	-1.72896	-2.30079	Detected	Detected	Detected	Detected	Detected	Detected	Detected	Detected	0	p5332	ATGATATCCCAGCATAAGGCAGAGTTTTAAATCTTGTTTCTCAACAGGGGGAGGAGTGGG	ENST00000560578.1	15	-	90936721	90941113	90941113	90941113	2	"90936721,90941039,"	"90937105,90941113,"	ENSG00000259177.1	"gene_id ""ENSG00000259177.1""; transcript_id ""ENST00000560578.1""; gene_type ""antisense""; gene_status ""NOVEL""; gene_name ""RP11-154B12.3""; transcript_type ""antisense""; transcript_status ""KNOWN""; transcript_name ""RP11-154B12.3-001""; level 2; tag ""basic""; havana_gene ""OTTHUMG00000172361.1""; havana_transcript ""OTTHUMT00000418070.1"";"	ENST00000560578.1		Intronic	ENSEMBL
p10461	0.99998	0.105453	1.5935	up	426.913	340.884	260.386	467.232	319.153	215.152	201.262	253.563	0.222176	-0.273743	-0.674528	0.616288	-0.0951376	-0.953074	-0.722026	-1.02836	Detected	Detected	Detected	Detected	Detected	Detected	Detected	Detected	0	p10461	AATACCAGGTAGGAAACATCTGCTTTGGAGTAAGAGAAGGCCCCAGTACCTGCTTTTTCT	ENST00000414085.1	20	-	45529781	45530365	45530365	45530365	2	"45529781,45530065,"	"45529904,45530365,"	ENSG00000236028.1	"gene_id ""ENSG00000236028.1""; transcript_id ""ENST00000414085.1""; gene_type ""lincRNA""; gene_status ""NOVEL""; gene_name ""RP11-323C15.2""; transcript_type ""lincRNA""; transcript_status ""KNOWN""; transcript_name ""RP11-323C15.2-001""; level 2; tag ""mRNA_end_NF""; tag ""basic""; havana_gene ""OTTHUMG00000032661.1""; havana_transcript ""OTTHUMT00000079584.1"";"	ENST00000414085.1		Intronic	ENSEMBL
p1168	0.99998	0.974769	1.00318	down	271.217	402.446	326.248	230.195	227.605	392.819	280.071	423.092	-0.432316	-0.0342302	-0.349212	-0.404995	-0.582851	-0.084568	-0.245309	-0.289729	Detected	Detected	Detected	Detected	Detected	Detected	Detected	Detected	0	p1168	GTTGGTGATTAGTGTGGCCAGGGAAGAAAGAAACTTAAGAGTGACCACAGTTTGTGGGTT	ENST00000532137.1	1	+	144858173	144865800	144865800	144865800	3	"144858173,144858638,144865738,"	"144858522,144858781,144865800,"	ENSG00000255148.1	"gene_id ""ENSG00000255148.1""; transcript_id ""ENST00000532137.1""; gene_type ""antisense""; gene_status ""KNOWN""; gene_name ""RP4-791M13.4""; transcript_type ""antisense""; transcript_status ""KNOWN""; transcript_name ""RP4-791M13.4-001""; level 2; tag ""basic""; havana_gene ""OTTHUMG00000165625.1""; havana_transcript ""OTTHUMT00000385427.1"";"	ENST00000532137.1		Intronic	ENSEMBL		"ENST00000479369, ENST00000313382, ENST00000479369, ENST00000494734, ENST00000313382, ENST00000369356, ENST00000534466, ENST00000369356"
p17337	0.99998	0.890758	1.01432	down	106.246	91.7696	133.288	66.8418	82.9434	110.695	90.0218	141.967	-1.78436	-2.16694	-1.64063	-2.18903	-2.03918	-1.91184	-1.88275	-1.86514	Detected	Detected	Detected	Detected	Detected	Detected	Detected	Detected	0	p17337	ATCTTCAGCAGACATTGCCCAGTGCAAGGGGAGTCCAGCCCCAGACTGACTTTCTGAGGT	TCONS_00000073	1	-	852952	854817	854817	854817	4	"852952,853401,854204,854714,"	"853100,853495,854295,854817,"	XLOC_000670	Gene_id=XLOC_000670;Gene_name=linc-OR4F16-2;Transcript_id=TCONS_00000073;Transcript_name=linc-OR4F16-2;	uc010nxz.1;UCSC_11233_436;XLOC_000670		Intergenic	HumanLincRNACatalog	ENST00000432961
p10564	0.99998	0.231657	1.17198	up	440.365	568.955	633.442	419.939	416.466	354.452	465.266	656.4	0.266935	0.46529	0.608034	0.46233	0.288816	-0.232842	0.486955	0.343874	Detected	Detected	Detected	Detected	Detected	Detected	Detected	Detected	0	p10564	AGTGCTGTAACTCCTTTCACTGTCTGCTGTAAGTTCAACTTCTTCAATAAAAGAAATGTT	ENST00000569087.1	20	+	31444847	31446557	31446557	31446557	1	"31444847,"	"31446557,"	ENSG00000260257.1	"gene_id ""ENSG00000260257.1""; transcript_id ""ENST00000569087.1""; gene_type ""lincRNA""; gene_status ""NOVEL""; gene_name ""RP5-1085F17.3""; transcript_type ""lincRNA""; transcript_status ""KNOWN""; transcript_name ""RP5-1085F17.3-001""; level 2; tag ""basic""; havana_gene ""OTTHUMG00000177126.1""; havana_transcript ""OTTHUMT00000435465.1"";"	ENST00000569087.1		Intergenic	ENSEMBL
p4102	0.99998	0.0502613	1.33435	down	505.895	616.423	888.913	548.948	765.37	778.892	780.544	1323.03	0.467073	0.580896	1.09686	0.848819	1.16677	0.902989	1.23338	1.35507	Detected	Detected	Detected	Detected	Detected	Detected	Detected	Detected	0	p4102	TGCAGTCTCTTCTAGGATTAGATGAAGACCCAAGAATTCATCTTGCTACAGTGCGACAAG	ENST00000453862.1	13	-	97824722	97831876	97831876	97831876	2	"97824722,97831580,"	"97825118,97831876,"	ENSG00000233124.1	"gene_id ""ENSG00000233124.1""; transcript_id ""ENST00000453862.1""; gene_type ""lincRNA""; gene_status ""NOVEL""; gene_name ""RP11-199B17.1""; transcript_type ""lincRNA""; transcript_status ""KNOWN""; transcript_name ""RP11-199B17.1-001""; level 2; tag ""basic""; havana_gene ""OTTHUMG00000017237.1""; havana_transcript ""OTTHUMT00000045522.1"";"	ENCODE_1074_692;TCONS_00021690;XLOC_010700		Intergenic	ENSEMBL
p3892	0.99998	0.892595	1.0248	up	211.775	189.975	281.827	203.967	186.474	194.708	295.313	249.559	-0.789233	-1.11721	-0.56037	-0.579517	-0.870408	-1.09712	-0.168857	-1.05132	Detected	Detected	Detected	Detected	Detected	Detected	Detected	Detected	0	p3892	GGACCTGTTTTGGACCAATGAGGCATCCTCTTCTGTAGTCCTCAACACGCGGAGCTCCAC	ENST00000540968.1	12	+	122501254	122502564	122502564	122502564	3	"122501254,122502044,122502455,"	"122501437,122502339,122502564,"	ENSG00000256546.1	"gene_id ""ENSG00000256546.1""; transcript_id ""ENST00000540968.1""; gene_type ""processed_transcript""; gene_status ""NOVEL""; gene_name ""AC156455.1""; transcript_type ""lincRNA""; transcript_status ""KNOWN""; transcript_name ""AC156455.1-002""; level 2; havana_gene ""OTTHUMG00000168952.1""; havana_transcript ""OTTHUMT00000401715.1"";"	ENST00000540968.1		Intergenic	ENSEMBL
p25117	0.99998	0.141871	1.18533	down	98.9704	130.466	101.73	63.9875	94.6526	119.316	103.657	180.872	-1.8867	-1.65935	-2.03044	-2.25199	-1.84867	-1.80364	-1.67928	-1.51573	Detected	Detected	Detected	Detected	Detected	Detected	Detected	Detected	0	p25117	ACACTGAAAACTAACAGGTATGCTGGTGGATTACCAAGAATCAAACGCTATCAGTTAACT	XR_109498.2	19	+	56813304	56822213	56822213	56822213	3	"56813304,56816142,56821492,"	"56813464,56816199,56822213,"	LOC100506374	"ID=rna39616;Name=XR_109498.2;Parent=gene32796;Dbxref=GeneID:100506374,Genbank:XR_109498.2;gbkey=misc_RNA;product=uncharacterized LOC100506374;transcript_id=XR_109498.2|ID=gene32796;Name=LOC100506374;Dbxref=GeneID:100506374;gbkey=Gene;gene=LOC100506374"	XR_109498.2		Intergenic	RefSeq
p42763_v4	0.99998	0.931367	1.0151	up	44.433	76.8254	88.5031	65.9928	62.5477	63.0954	50.9348	119.208	-3.04206	-2.42337	-2.23138	-2.20747	-2.44636	-2.72283	-2.70438	-2.11722	Detected	Detected	Detected	Detected	Detected	Detected	Detected	Detected	0	p42763_v4	TTGCATAATTACAAGGGGCAGGAGCTGAAATTTCATCTGTGCGACATCAGCTCAAAAGGA	XR_429280.1	chr13	+	112322032	112324873	112322032	112322032	3	"112322032,112322951,112324744,"	"112322082,112323081,112324873,"	none					RefSeq
p26130	0.99998	0.486922	1.10692	up	60.2289	58.5605	76.0531	45.1777	46.969	75.5523	34.0955	85.1411	-2.60324	-2.81502	-2.4501	-2.75417	-2.8596	-2.46289	-3.28345	-2.60277	Detected	Detected	Not Detected	Detected	Detected	Not Detected	Detected	Detected	0	p26130	TTTGTTTTCCAGTATCTGCCTGTGCCTTAGGATGGAGAGAAGGTTTGAGATGTTCAGGAG	uc002vvr.1	2	+	235904746	235905261	235905261	235905261	1	"235904746,"	"235905261,"	BC148242	proteinID=;alignID=uc002vvr.1;kgID=uc002vvr.1;mRNA=BC148242;spID=;refseq=;protAcc=;description=Homo sapiens cDNA clone IMAGE:40131484.;rfamAcc=;tRnaName=;	UCSC_11005_515		Intronic	UCSC
p18757	0.99998	0.595426	1.19076	up	175.192	156.159	99.9038	79.389	152.449	95.2994	46.5928	203.468	-1.06283	-1.40001	-2.05657	-1.94084	-1.16105	-2.12789	-2.83292	-1.3459	Detected	Detected	Detected	Detected	Detected	Not Detected	Detected	Detected	0	p18757	TGAAGTTTCTCCCTAGAATTAGGGAGGGTAGAGACAGGCAGAGAACTGACAATCCTAACA	TCONS_00021001	12	-	130637579	130646801	130646801	130646801	3	"130637579,130639896,130646506,"	"130639236,130640327,130646801,"	XLOC_010263	Gene_id=XLOC_010263;Gene_name=linc-TMEM132D-1;Transcript_id=TCONS_00021001;Transcript_name=linc-TMEM132D-1;	XLOC_010263		Divergent	HumanLincRNACatalog
p43994_v4	0.99998	0.273473	1.20217	down	58.3387	58.761	52.1236	25.746	42.1603	64.9803	52.8062	84.7603	-2.64924	-2.81009	-2.99517	-3.56543	-3.01543	-2.68036	-2.65232	-2.60924	Detected	Detected	Detected	Not Detected	Detected	Detected	Detected	Detected	0	p43994_v4	GGACAAAAAGTCATGTGGCTTACGTGCTGAAGCCTGCCCATATTTTTGAGAAATTAAATA	XR_244541.2	chrX	+	134386030	134387523	134386030	134386030	3	"134386030,134386514,134387175,"	"134386046,134386771,134387523,"	none					RefSeq
p28015	0.99998	0.69337	1.03349	down	1070.43	1411.22	1289.44	953.018	1351.74	1202.46	1091.02	1524	1.54835	1.77585	1.63349	1.64465	1.98736	1.52948	1.7165	1.55909	Detected	Detected	Detected	Detected	Detected	Detected	Detected	Detected	0	p28015	GGAACTGCTTGCAGGACTACCTGGACTTCCACCTCTGTGAGAAGGCAGTGATTGCTAAAG	nc-HOXB9-199	17	+	44146010	44146199	44146199	44146199	1	"44146010,"	"44146199,"	nc-HOXB9-199	transcript_type=TAR Transcripts	nc-HOXB9-199		Intronic	HOX Loci
p14728	0.99998	0.151894	1.27326	up	247.106	202.026	176.521	155.101	140.889	181.706	99.221	261.27	-0.566633	-1.02849	-1.23534	-0.974642	-1.27483	-1.19682	-1.74238	-0.985161	Detected	Detected	Detected	Detected	Detected	Detected	Detected	Detected	0	p14728	TCACAACTAGAGAAAAGAGGATGGGTTTGGAATTGAAAGGCTTGGCTGTTGTTGATATAA	ENST00000579057.1	6	+	135819074	135838197	135838197	135838197	4	"135819074,135819541,135835197,135838018,"	"135819138,135819655,135835304,135838197,"	ENSG00000231028.4	"gene_id ""ENSG00000231028.4""; transcript_id ""ENST00000579057.1""; gene_type ""lincRNA""; gene_status ""KNOWN""; gene_name ""LINC00271""; transcript_type ""lincRNA""; transcript_status ""KNOWN""; transcript_name ""LINC00271-005""; level 2; havana_gene ""OTTHUMG00000015632.2""; havana_transcript ""OTTHUMT00000443468.1"";"	ENST00000579057.1	LINC00271	Divergent	ENSEMBL
p7151	0.99998	0.83304	1.02061	down	78.9445	64.2286	73.5212	62.4248	61.9789	72.8367	74.6805	95.578	-2.21285	-2.68174	-2.49895	-2.28766	-2.45953	-2.5157	-2.1523	-2.43595	Detected	Detected	Detected	Detected	Detected	Detected	Detected	Detected	0	p7151	CTCACTGGAGCACTTCGCTTTGCATCTTTAGTCGACCAGTTCAGATATATACAACCTATA	ENST00000579904.1	17	+	8279327	8284646	8284646	8284646	2	"8279327,8284362,"	"8279429,8284646,"	ENSG00000265749.1	"gene_id ""ENSG00000265749.1""; transcript_id ""ENST00000579904.1""; gene_type ""processed_transcript""; gene_status ""NOVEL""; gene_name ""RP11-849F2.5""; transcript_type ""lincRNA""; transcript_status ""KNOWN""; transcript_name ""RP11-849F2.5-003""; level 2; havana_gene ""OTTHUMG00000178521.1""; havana_transcript ""OTTHUMT00000442320.1"";"	ENST00000579904.1		Antisense	ENSEMBL		"ENST00000293842, ENST00000293842, ENST00000293842"
p34170_v4	0.99998	0.07174	1.15805	down	90.8937	111.62	98.6454	62.7991	90.7099	120.237	85.3525	154.956	-2.00951	-1.88443	-2.07486	-2.27903	-1.91005	-1.79255	-1.9596	-1.73884	Detected	Detected	Detected	Detected	Detected	Detected	Detected	Detected	0	p34170_v4	AGGATACAGACCAAGGAGCACTTCATGAAGGTCAGACATAGCAGCACCAAGAGACAAAAC	ENST00000533843.1	11	+	8806087	8831776	8831776	8831776	3	"8806087,8806702,8831623,"	"8806104,8807009,8831776,"	ENSG00000255159.1	"gene_id ""ENSG00000255159.1""; transcript_id ""ENST00000533843.1""; gene_type ""antisense""; gene_status ""NOVEL""; gene_name ""RP11-318C2.1""; transcript_type ""antisense""; transcript_status ""KNOWN""; transcript_name ""RP11-318C2.1-002""; level 1; tag ""dotter_confirmed""; tag ""basic""; tag ""exp_conf""; havana_gene ""OTTHUMG00000165652.1""; havana_transcript ""OTTHUMT00000385612.1"";"	ENST00000533843.1		Intronic	ENSEMBL
p18214	0.99998	0.291782	1.26992	down	85.8037	81.7766	82.5238	35.514	56.2248	123.469	67.1028	146.518	-2.09265	-2.33326	-2.3323	-3.10139	-2.60011	-1.75428	-2.30666	-1.81963	Detected	Detected	Detected	Not Detected	Detected	Detected	Detected	Detected	0	p18214	CTGGATCCTGGAACTCATTCACTGAAACTTCTTCCCTTTCCTCATCCAAATGAGTGTTTT	TCONS_00018339	10	+	114700566	114704207	114704207	114704207	2	"114700566,114704017,"	"114700918,114704207,"	XLOC_008619	Gene_id=XLOC_008619;Gene_name=linc-TCF7L2-1;Transcript_id=TCONS_00018339;Transcript_name=linc-TCF7L2-1;	XLOC_008619		Intergenic	HumanLincRNACatalog
p34461_v4	0.99998	0.83067	1.05011	up	98.0922	112.66	108.161	34.7715	61.466	85.3334	69.7774	119.177	-1.89956	-1.87105	-1.942	-3.13187	-2.47152	-2.28725	-2.25027	-2.1176	Detected	Detected	Detected	Detected	Detected	Detected	Detected	Detected	0	p34461_v4	TGCCCGGCTTCAGGGAAGAAAGGAAGAAAGTTACTCCCCTGCTGGTGCCTCCCTCCTTGG	ENST00000560663.1	15	+	89912385	89931074	89931074	89931074	4	"89912385,89921272,89922278,89931047,"	"89912588,89921396,89922500,89931074,"	ENSG00000255571.2	"gene_id ""ENSG00000255571.2""; transcript_id ""ENST00000560663.1""; gene_type ""lincRNA""; gene_status ""NOVEL""; gene_name ""CTD-2335A18.1""; transcript_type ""lincRNA""; transcript_status ""KNOWN""; transcript_name ""CTD-2335A18.1-005""; level 2; havana_gene ""OTTHUMG00000171992.4""; havana_transcript ""OTTHUMT00000416282.1"";"	ENST00000560663.1	CTD-2335A18.1	Intergenic	ENSEMBL
p22759	0.99998	0.431537	1.16221	down	148.726	148.763	181.929	190.585	139.91	208.951	252.664	241.811	-1.29911	-1.47001	-1.1918	-0.677419	-1.28489	-0.99527	-0.393883	-1.09682	Detected	Detected	Detected	Detected	Detected	Detected	Detected	Detected	0	p22759	TACCTGTGCTACTCTCTTCACCTCTCTGAGTCTGTAAAGGATTATTTAAGAATTAAATGA	TCONS_00009291	5	-	77654628	77656214	77656214	77656214	2	"77654628,77656037,"	"77655809,77656214,"	XLOC_004896	Gene_id=XLOC_004896;Gene_name=linc-AP3B1-1;Transcript_id=TCONS_00009291;Transcript_name=linc-AP3B1-1;	XLOC_004896		Divergent	HumanLincRNACatalog
p36230_v4	0.99998	0.95979	1.00578	up	416.432	537.634	450.781	305.147	390.247	446.814	299.119	736.355	0.186317	0.383599	0.117249	0.00165272	0.195004	0.101242	-0.15038	0.509699	Detected	Detected	Detected	Detected	Detected	Detected	Detected	Detected	0	p36230_v4	GGAGAAGAATCAGCTTCCAACCTTACTCAGGGCAGGTGCAGAGGATCCAGCATGTTATTC	TCONS_00014945	8	-	20810158	20811014	20811014	20811014	2	"20810158,20810904,"	"20810427,20811014,"	XLOC_007018	Gene_id=XLOC_007018;Gene_name=linc-LZTS1-2;Transcript_id=TCONS_00014945;Transcript_name=linc-LZTS1-2;	XLOC_007018		Intergenic	HumanLincRNACatalog
p27250	0.99998	0.280542	1.14315	up	2965.81	2565.94	2108.85	1560.58	1826.01	2241.12	1812.25	2523.58	3.01859	2.63839	2.34321	2.35616	2.42124	2.42772	2.44861	2.2867	Detected	Detected	Detected	Detected	Detected	Detected	Detected	Detected	0	p27250	ATATATGCTGTGTGCCTTATGAAATGCTGGGATCTGGAAAATCCAACCAACCAACCCACC	uc.393+	15	+	74914241	74914516	74914516	74914516	1	"74914241,"	"74914516,"	uc.393+	uc.393+	UCRs_137_275		Antisense	UCR
p37387_v4	0.99998	0.370799	1.6314	up	113.486	51.6565	67.2146	23.033	9.74986	58.7465	29.7638	95.9109	-1.68925	-2.996	-2.62833	-3.72608	-5.12786	-2.82586	-3.47947	-2.43094	Not Detected	Detected	Detected	Detected	Detected	Not Detected	Detected	Detected	0	p37387_v4	TTTATGTTTTGCAATTGTGCCTGCCTTGCAATAAAACACCTTCAGTTGACTCAGCAATAA	ENST00000432518.2	chr3	+	28616281	28799831	28799831	28799831	5	"28616281,28617763,28798248,28798599,28798840,"	"28616866,28617987,28798459,28798732,28799831,"	ENSG00000228214.2	"gene_id ""ENSG00000228214.2""; transcript_id ""ENST00000432518.2""; gene_type ""antisense""; gene_status ""NOVEL""; gene_name ""LINC00693""; transcript_type ""antisense""; transcript_status ""KNOWN""; transcript_name ""LINC00693-001""; level 2; tag ""basic""; havana_gene ""OTTHUMG00000155718.2""; havana_transcript ""OTTHUMT00000341375.2"";"				ENSEMBL
p4213	0.99998	0.505912	1.07263	up	50.944	47.6796	62.6164	34.9613	50.3426	46.4625	39.756	55.1262	-2.84478	-3.11158	-2.73057	-3.12402	-2.75953	-3.1643	-3.06186	-3.22989	Detected	Detected	Detected	Detected	Detected	Detected	Detected	Detected	0	p4213	TTGTGATGCTCAAAGAGAAGATGGTCGGTGTAACGCGCTTGTGATGCTCAAAGAGAAGAT	ENST00000423869.1	13	+	48575524	48576688	48576688	48576688	2	"48575524,48576570,"	"48575958,48576688,"	ENSG00000227848.1	"gene_id ""ENSG00000227848.1""; transcript_id ""ENST00000423869.1""; gene_type ""antisense""; gene_status ""NOVEL""; gene_name ""SUCLA2-AS1""; transcript_type ""antisense""; transcript_status ""KNOWN""; transcript_name ""SUCLA2-AS1-001""; level 1; tag ""basic""; tag ""exp_conf""; havana_gene ""OTTHUMG00000016887.1""; havana_transcript ""OTTHUMT00000044841.1"";"	ENST00000423869.1	SUCLA2-AS1	Divergent	ENSEMBL
RNA95833|RNS_915_108	0.99998	0.383352	1.06635	down	252.284	305.7	373.369	254.573	288.265	371.244	252.914	446.899	-0.536714	-0.430908	-0.154579	-0.259772	-0.241989	-0.166066	-0.392455	-0.210753	Detected	Detected	Detected	Detected	Detected	Detected	Detected	Detected	0	RNA95833|RNS_915_108	AGGTTGAGAGGAAGTTGGGAGAAGGTTGGGCTGCCGGGGATACCCCAAACGCCCCCCTAT	RNA95833|RNS_915_108															http://research.imb.uq.edu.au/rnadb/NoncodingRNASearchV2.zip
p676	0.99998	0.924768	1.01314	up	36.1275	35.0083	44.1622	29.9752	39.8081	49.9443	25.2314	40.425	-3.3406	-3.55725	-3.2343	-3.34601	-3.09825	-3.06004	-3.71781	-3.67738	Detected	Detected	Not Detected	Detected	Detected	Not Detected	Detected	Detected	0	p676	CTTAGCGTGAGCCTGGGATATGCATGGTGGAAGAGAATAAATAGCCTTTTGTATATCAAA	ENST00000433734.1	1	-	229228561	229230652	229230652	229230652	2	"229228561,229230527,"	"229229035,229230652,"	ENSG00000236975.1	"gene_id ""ENSG00000236975.1""; transcript_id ""ENST00000433734.1""; gene_type ""lincRNA""; gene_status ""NOVEL""; gene_name ""RP5-1065P14.2""; transcript_type ""lincRNA""; transcript_status ""KNOWN""; transcript_name ""RP5-1065P14.2-001""; level 2; tag ""basic""; havana_gene ""OTTHUMG00000041351.1""; havana_transcript ""OTTHUMT00000099069.1"";"	ENCODE_1329_599;TCONS_00000749;XLOC_001243		Intergenic	ENSEMBL
p35647_v4	0.99998	0.351053	1.44321	up	82.2287	27.0793	40.9252	60.6452	24.6722	55.2756	18.2378	65.3608	-2.15405	-3.92776	-3.34412	-2.32939	-3.78843	-2.91372	-4.18609	-2.9842	Not Detected	Detected	Not Detected	Detected	Detected	Not Detected	Detected	Detected	0	p35647_v4	TCTGTCCTCCATCAACACCTGGCTGAGCAGGAACAACTATGACCTAGGACCAGGGCCTTC	TCONS_00020976	12	-	127214341	127232627	127232627	127232627	5	"127214341,127215308,127216888,127230806,127232476,"	"127214512,127215349,127216953,127230878,127232627,"	XLOC_010244	Gene_id=XLOC_010244;Gene_name=linc-DHX37-4;Transcript_id=TCONS_00020976;Transcript_name=linc-DHX37-4;	XLOC_010244		Intergenic	HumanLincRNACatalog
p10794	0.99998	0.831833	1.04314	down	57.6121	69.0475	35.4424	27.841	42.5825	62.4567	35.4071	62.9856	-2.66732	-2.57736	-3.55163	-3.45256	-3.00105	-2.73751	-3.22899	-3.03761	Detected	Detected	Detected	Detected	Detected	Detected	Detected	Detected	0	p10794	AGTGCCTTCTGATGCCAGAATATTCTAAGCCTGGGGACACAGTGTGAAACAAGACACAAA	ENST00000435315.1	21	+	16134030	16135411	16135411	16135411	2	"16134030,16135158,"	"16134472,16135411,"	ENSG00000226751.1	"gene_id ""ENSG00000226751.1""; transcript_id ""ENST00000435315.1""; gene_type ""lincRNA""; gene_status ""NOVEL""; gene_name ""AF127936.5""; transcript_type ""lincRNA""; transcript_status ""KNOWN""; transcript_name ""AF127936.5-001""; level 1; tag ""basic""; tag ""exp_conf""; havana_gene ""OTTHUMG00000074319.1""; havana_transcript ""OTTHUMT00000157919.1"";"	ENCODE_1066_695;TCONS_00028792;XLOC_013862	AF127936.5	Intergenic	ENSEMBL
p18038	0.99998	0.340703	1.08912	down	826.03	1145.89	1085.15	769.684	898.728	1137.27	800.215	1735.6	1.17443	1.47537	1.38465	1.33642	1.3985	1.44907	1.26929	1.74666	Detected	Detected	Detected	Detected	Detected	Detected	Detected	Detected	0	p18038	TCTCATGCTGCAGGGTGGCTGCGTGTGCTCCGTACATCACACCCATATTTCAGGTAGGGA	TCONS_00018662	10	+	1205747	1206617	1206617	1206617	2	"1205747,1206492,"	"1205930,1206617,"	XLOC_008338	Gene_id=XLOC_008338;Gene_name=linc-PFKP-7;Transcript_id=TCONS_00018662;Transcript_name=linc-PFKP-7;	XLOC_008338		Intergenic	HumanLincRNACatalog
p36194_v4	0.99998	0.750842	1.05541	up	227.42	200.432	228.944	114.594	161.252	254.214	113.398	264.605	-0.686403	-1.03991	-0.860182	-1.41131	-1.08007	-0.712392	-1.5497	-0.966861	Detected	Detected	Detected	Detected	Detected	Detected	Detected	Detected	0	p36194_v4	TCGATCAACAAAAGCGACCAGCCTCTCTGGGTCACACTCCTTCAGCTTCCCCGTTTCTGA	TCONS_00013861	7	-	69057887	69063004	69063004	69063004	4	"69057887,69061143,69061640,69062219,"	"69058140,69061419,69061677,69063004,"	XLOC_006493	Gene_id=XLOC_006493;Gene_name=linc-SBDS-8;Transcript_id=TCONS_00013861;Transcript_name=linc-SBDS-8;	XLOC_006493		Divergent	HumanLincRNACatalog
p7055	0.99998	0.519281	1.13744	down	77.1058	89.3296	46.9145	53.2542	52.4775	86.9185	59.6029	135.208	-2.24685	-2.20581	-3.14707	-2.51688	-2.69961	-2.2607	-2.47765	-1.93552	Detected	Detected	Detected	Detected	Detected	Detected	Detected	Detected	0	p7055	CTGTTCAGAAAGCTGGGATCATGCAGATGACCAGGCAGATGGAAGAAAAGTAAAAATATA	ENST00000592622.1	17	-	74547661	74553765	74553765	74553765	2	"74547661,74553705,"	"74548171,74553765,"	ENSG00000267546.1	"gene_id ""ENSG00000267546.1""; transcript_id ""ENST00000592622.1""; gene_type ""antisense""; gene_status ""NOVEL""; gene_name ""RP11-666A8.8""; transcript_type ""antisense""; transcript_status ""KNOWN""; transcript_name ""RP11-666A8.8-003""; level 2; tag ""basic""; havana_gene ""OTTHUMG00000180290.1""; havana_transcript ""OTTHUMT00000450608.1"";"	ENST00000592622.1		Intergenic	ENSEMBL
p3187	0.99998	0.696405	1.02967	down	269.714	259.559	301.317	189.886	211.787	296.37	219.797	416.484	-0.440332	-0.666964	-0.463899	-0.682713	-0.686773	-0.491033	-0.594928	-0.312442	Detected	Detected	Detected	Detected	Detected	Detected	Detected	Detected	0	p3187	TGTAGGGCAGGAGTTATATATAGAGCCAAGCAGGCAGGCCATGGCCAGGGATGGACACTG	ENST00000551890.1	12	-	53446887	53448202	53448202	53448202	2	"53446887,53448104,"	"53447358,53448202,"	ENSG00000257337.1	"gene_id ""ENSG00000257337.1""; transcript_id ""ENST00000551890.1""; gene_type ""antisense""; gene_status ""NOVEL""; gene_name ""RP11-983P16.4""; transcript_type ""antisense""; transcript_status ""KNOWN""; transcript_name ""RP11-983P16.4-001""; level 2; tag ""basic""; havana_gene ""OTTHUMG00000169806.3""; havana_transcript ""OTTHUMT00000405978.1"";"	ENST00000551890.1		Antisense	ENSEMBL
p36464_v4	0.99998	0.673211	1.03147	down	1466.81	1797.22	1502.19	1079.4	1333.62	1680.1	1503.66	1832.74	2.00284	2.12467	1.85381	1.8243	1.96789	2.01205	2.1793	1.82523	Detected	Detected	Detected	Detected	Detected	Detected	Detected	Detected	0	p36464_v4	CCTCTGTCTTTCCCAGACCCCTGTGACCAGGCTGGAGTATAGTGGCATGATCATAGATCA	uc010jlj.3	5	+	180256958	180262726	180262726	180262726	3	"180256958,180258758,180261311,"	"180258229,180258941,180262726,"	LOC729678	"proteinID=;alignID=uc010jlj.3;kgID=uc010jlj.3;mRNA=AK308536;spID=;refseq=;protAcc=;description=Homo sapiens uncharacterized LOC729678 (LOC729678), transcript variant 1, non-coding RNA.;rfamAcc=;tRnaName=;"	uc010jlj.3		Intergenic	UCSC
p9505	0.99998	0.336154	1.10127	down	161.678	194.398	225.569	118.389	143.386	225.106	175.745	277.736	-1.17864	-1.08401	-0.881611	-1.36431	-1.24948	-0.887827	-0.917619	-0.896987	Detected	Detected	Detected	Detected	Detected	Detected	Detected	Detected	0	p9505	ACGACCAAAGCAAAGGACAGCAGAACTGACTGACACAGCTCAGAAAATATCCAAAGCTCT	ENST00000593896.1	2	-	202014578	202015883	202015883	202015883	2	"202014578,202015820,"	"202015212,202015883,"	ENSG00000226312.3	"gene_id ""ENSG00000226312.3""; transcript_id ""ENST00000593896.1""; gene_type ""antisense""; gene_status ""KNOWN""; gene_name ""CFLAR-AS1""; transcript_type ""antisense""; transcript_status ""KNOWN""; transcript_name ""CFLAR-AS1-006""; level 2; tag ""RNA_Seq_supported_only""; tag ""basic""; havana_gene ""OTTHUMG00000154713.3""; havana_transcript ""OTTHUMT00000462037.1"";"	ENST00000593896.1	CFLAR-AS1	Intronic	ENSEMBL
p13521	0.99998	0.779732	1.03964	down	78.8726	68.4951	95.2998	64.9333	60.5284	78.457	69.1534	151.766	-2.21417	-2.58895	-2.12463	-2.23082	-2.4937	-2.40846	-2.26323	-1.76885	Detected	Detected	Detected	Detected	Detected	Detected	Detected	Detected	0	p13521	CCTCCAGTGGCCTCCCACATTGTTTCCGGCAAGAATTTAAAAATTATTTGTAACATATAG	ENST00000518818.1	5	-	172382156	172386380	172386380	172386380	3	"172382156,172384156,172386292,"	"172383031,172385260,172386380,"	ENSG00000204758.3	"gene_id ""ENSG00000204758.3""; transcript_id ""ENST00000518818.1""; gene_type ""processed_transcript""; gene_status ""NOVEL""; gene_name ""CTC-308K20.1""; transcript_type ""processed_transcript""; transcript_status ""KNOWN""; transcript_name ""CTC-308K20.1-001""; level 2; tag ""basic""; havana_gene ""OTTHUMG00000163304.1""; havana_transcript ""OTTHUMT00000372517.1"";"	ENST00000518818.1	CTC-308K20.1	Divergent	ENSEMBL		ENST00000519974
p36352_v4	0.99998	0.959318	1.00768	up	292.944	529.973	283.658	234.465	290.632	356.807	257.688	478.252	-0.321139	0.362894	-0.551024	-0.378479	-0.230191	-0.223289	-0.365478	-0.11293	Detected	Detected	Detected	Detected	Detected	Detected	Detected	Detected	0	p36352_v4	ATCGGGCGTGGAGAGCCCCTTTCTGTCCTGGTGACTTAAGAGATTAAAATTAATTTGGTT	NR_037602.1	15	+	93426525	93441977	93441977	93441977	5	"93426525,93428744,93429398,93435233,93440953,"	"93426773,93428814,93429484,93435302,93441977,"	LOC100507217	"ID=rna31852;Name=NR_037602.1;Parent=gene27034;Dbxref=GeneID:100507217,Genbank:NR_037602.1;gbkey=misc_RNA;product=uncharacterized LOC100507217%2C transcript variant 3;transcript_id=NR_037602.1|ID=gene27034;Name=LOC100507217;Dbxref=GeneID:100507217;description=uncharacterized LOC100507217;gbkey=Gene;gene=LOC100507217"	UCSC:uc021svp.1		Intergenic	RefSeq
p5691	0.99998	0.332225	1.15677	down	128.592	153.018	145.622	70.0499	142.61	151.681	98.1709	215.983	-1.50897	-1.42932	-1.51295	-2.1214	-1.25731	-1.4574	-1.75773	-1.25978	Detected	Detected	Detected	Detected	Detected	Detected	Detected	Detected	0	p5691	TGGGCCACCATCCAGTTCCCTTCTCCAGAGACAAAACTGTTAATCGGTGTCATACATATA	ENST00000568836.1	15	+	80458264	80459322	80459322	80459322	2	"80458264,80459240,"	"80458738,80459322,"	ENSG00000259967.1	"gene_id ""ENSG00000259967.1""; transcript_id ""ENST00000568836.1""; gene_type ""lincRNA""; gene_status ""NOVEL""; gene_name ""RP11-2E17.2""; transcript_type ""lincRNA""; transcript_status ""KNOWN""; transcript_name ""RP11-2E17.2-001""; level 2; tag ""basic""; havana_gene ""OTTHUMG00000176729.1""; havana_transcript ""OTTHUMT00000433316.1"";"	ENST00000568836.1		Intronic	ENSEMBL
p1488	0.99998	0.468356	1.10159	down	41.909	35.8957	55.838	40.8288	43.4558	48.6016	37.7152	80.9134	-3.12643	-3.52114	-2.89586	-2.90019	-2.97176	-3.09936	-3.13788	-2.67625	Detected	Detected	Detected	Detected	Detected	Not Detected	Detected	Detected	0	p1488	AAAGGGCTGGAAGGAGTTGGCTTTTTCCAAGAAATTACAGCGGAATCTTCTTCCAAGAGG	ENST00000427341.1	10	-	5658824	5660124	5660124	5660124	3	"5658824,5659263,5659893,"	"5659150,5659363,5660124,"	ENSG00000228951.1	"gene_id ""ENSG00000228951.1""; transcript_id ""ENST00000427341.1""; gene_type ""lincRNA""; gene_status ""NOVEL""; gene_name ""RP11-336A10.4""; transcript_type ""lincRNA""; transcript_status ""KNOWN""; transcript_name ""RP11-336A10.4-001""; level 2; tag ""basic""; havana_gene ""OTTHUMG00000017599.1""; havana_transcript ""OTTHUMT00000046557.1"";"	ENCODE_1163_657;TCONS_00017914;XLOC_008713		Intergenic	ENSEMBL
p30055	0.99998	0.631986	1.08268	down	19029.3	20911.9	19584.9	8553.03	17268.9	20118.9	12993.5	25892.2	5.70031	5.66516	5.55842	4.81051	5.66265	5.59398	5.29055	5.64567	Detected	Detected	Detected	Detected	Detected	Detected	Detected	Detected	0	p30055	GTACTGGTATGTTGCTCTGTATGGTAAGAACTAATTCTGTTACGTCATGTACATAATTAC	NR_028272.1	11	+	65190268	65194003	65194003	65194003	1	"65190268,"	"65194003,"	NEAT1	"ID=rna24664;Name=NR_028272.1;Parent=gene20746;Dbxref=GeneID:283131,Genbank:NR_028272.1,HGNC:30815,MIM:612769;gbkey=misc_RNA;product=nuclear paraspeckle assembly transcript 1 %28non-protein coding%29;transcript_id=NR_028272.1|ID=gene20746;Name=NEAT1;Dbxref=GeneID:283131,HGNC:30815,MIM:612769;description=nuclear paraspeckle assembly transcript 1 %28non-protein coding%29;gbkey=Gene;gene=NEAT1;gene_…	NEAT1|NR_028272.1;lncRNAdb_12_3756;TncRNA|AF080092;lncRNAdb_62_481		Intergenic	RefSeq
p10920	0.99998	0.215365	1.45457	down	119.993	311.271	373.464	271.928	229.888	489.446	358.617	537.019	-1.60882	-0.404851	-0.154211	-0.164626	-0.568456	0.232717	0.111342	0.0542726	Detected	Detected	Detected	Detected	Detected	Detected	Detected	Detected	0	p10920	TCTTTAATGGCTCACCCTGGAGTTTTATCCCTCCTGGTAATAATTTCATGACCAACACAA	ENST00000445242.1	21	+	46756621	46758580	46758580	46758580	2	"46756621,46758310,"	"46756730,46758580,"	ENSG00000229382.1	"gene_id ""ENSG00000229382.1""; transcript_id ""ENST00000445242.1""; gene_type ""lincRNA""; gene_status ""NOVEL""; gene_name ""BX322557.13""; transcript_type ""lincRNA""; transcript_status ""KNOWN""; transcript_name ""BX322557.13-001""; level 2; tag ""basic""; havana_gene ""OTTHUMG00000090402.1""; havana_transcript ""OTTHUMT00000206822.1"";"	ENCODE_2509_379;TCONS_00028860;XLOC_013982	BX322557.13	Intergenic	ENSEMBL
RNA96033|RNS_1115_81	0.99998	0.62293	1.08752	up	282.091	207.391	354.042	158.969	236.12	288.715	171.496	256.949	-0.375606	-0.990674	-0.231257	-0.939104	-0.529863	-0.528788	-0.952924	-1.00922	Detected	Detected	Detected	Detected	Detected	Detected	Detected	Detected	0	RNA96033|RNS_1115_81	GAGAAGTCCCTGAGCATCTGCCACAGGTTGACACACACAAAGGGGAGCTGTATCAATAGC	RNA96033|RNS_1115_81															http://research.imb.uq.edu.au/rnadb/NoncodingRNASearchV2.zip
p2806	0.99998	0.797632	1.04589	down	134.548	208.578	223.031	111.004	150.794	265.833	111.174	238.064	-1.44365	-0.982439	-0.897937	-1.45724	-1.1768	-0.647913	-1.57828	-1.11935	Detected	Detected	Detected	Detected	Detected	Detected	Detected	Detected	0	p2806	ACACTAAACGCCGAATCTATAGAAAGTGGAACACACCAGGACCCAGCAGAAGGCGACATG	ENST00000533876.1	11	+	67372991	67374113	67374113	67374113	2	"67372991,67373830,"	"67373263,67374113,"	ENSG00000255119.1	"gene_id ""ENSG00000255119.1""; transcript_id ""ENST00000533876.1""; gene_type ""antisense""; gene_status ""NOVEL""; gene_name ""RP11-655M14.12""; transcript_type ""antisense""; transcript_status ""KNOWN""; transcript_name ""RP11-655M14.12-001""; level 1; tag ""basic""; tag ""exp_conf""; havana_gene ""OTTHUMG00000167300.1""; havana_transcript ""OTTHUMT00000394093.1"";"	ENST00000533876.1		Divergent	ENSEMBL
p4630	0.99998	0.511412	1.18303	down	22.2203	39.2824	55.9794	27.4721	42.1018	56.0276	21.1898	67.1316	-4.04181	-3.39107	-2.89221	-3.47181	-3.01743	-2.89422	-3.96966	-2.94564	Detected	Detected	Not Detected	Not Detected	Detected	Not Detected	Detected	Detected	0	p4630	TGGGTCGACTAAAATAAAAACAGTCCCCCTAGTCTGGATGCCCTGTGTACCTTGCAACTG	ENST00000554519.1	14	-	88202745	88282595	88282595	88282595	3	"88202745,88230049,88282475,"	"88203333,88230154,88282595,"	ENSG00000258807.1	"gene_id ""ENSG00000258807.1""; transcript_id ""ENST00000554519.1""; gene_type ""lincRNA""; gene_status ""NOVEL""; gene_name ""RP11-1152H15.1""; transcript_type ""lincRNA""; transcript_status ""KNOWN""; transcript_name ""RP11-1152H15.1-003""; level 2; havana_gene ""OTTHUMG00000170725.1""; havana_transcript ""OTTHUMT00000410108.1"";"	ENST00000554519.1		Intergenic	ENSEMBL
p26496	0.99998	0.423992	1.13788	down	2894.74	3194.39	3090.73	1351.68	3049.5	2903.36	2590.33	3603.65	2.9836	2.95444	2.8947	2.14883	3.16111	2.80122	2.96396	2.80069	Detected	Detected	Detected	Detected	Detected	Detected	Detected	Detected	0	p26496	CCTACCGATTACCCTTGATTTCCCTTTGTTTTCAGTTTCTCAAAACGAATGAAATGAAAT	uc004akv.2	9	-	80332241	80335413	80335413	80335413	1	"80332241,"	"80335413,"	GNAQ	"proteinID=;alignID=uc004akv.2;kgID=uc004akv.2;mRNA=U40038;spID=;refseq=;protAcc=;description=Homo sapiens primary neuroblastoma cDNA, clone:Nbla03199, full insert sequence.;rfamAcc=;tRnaName=;"	uc004akv.2		Antisense	UCSC	ENST00000286548
p34265_v4	0.99998	0.329677	1.14013	up	49.8347	47.1405	54.5284	33.8583	27.3303	50.9757	33.9665	69.2205	-2.87654	-3.12798	-2.9301	-3.17027	-3.64081	-3.03055	-3.28892	-2.90143	Not Detected	Detected	Detected	Detected	Detected	Detected	Detected	Detected	0	p34265_v4	TTTCGAAAAGGCCTCTTGGATCAAGCCCAGACCCTCATCAGAGCTGACAACATGTCCAGC	ENST00000552320.1	12	+	47808790	47813962	47813962	47813962	2	"47808790,47813704,"	"47809015,47813962,"	ENSG00000257906.1	"gene_id ""ENSG00000257906.1""; transcript_id ""ENST00000552320.1""; gene_type ""lincRNA""; gene_status ""NOVEL""; gene_name ""RP1-90J4.1""; transcript_type ""lincRNA""; transcript_status ""KNOWN""; transcript_name ""RP1-90J4.1-001""; level 2; tag ""basic""; havana_gene ""OTTHUMG00000169664.1""; havana_transcript ""OTTHUMT00000405336.1"";"	ENST00000552320.1		Intergenic	ENSEMBL
p42672_v4	0.99998	0.851063	1.03891	down	157.798	115.248	160.863	76.4251	158.075	148.516	76.2524	185.67	-1.21369	-1.83828	-1.36935	-1.99573	-1.10877	-1.48781	-2.12225	-1.47796	Detected	Detected	Detected	Detected	Detected	Detected	Detected	Detected	0	p42672_v4	TTTGGTAGAGTTGAAAATGCCAATTGTAACACAGTCAACCCACTCAGCACACTGCCTGCT	NR_102431.1	chr13	-	51658150	51687364	51658150	51658150	4	"51658150,51659454,51662063,51687328,"	"51658461,51659695,51662211,51687364,"	none					RefSeq
p30108	0.99998	0.554969	1.18223	down	30.8727	52.0238	43.1574	14.6463	21.8143	43.0219	36.3104	74.2683	-3.56736	-2.98578	-3.2675	-4.37924	-3.96604	-3.27529	-3.19265	-2.79988	Not Detected	Detected	Detected	Not Detected	Detected	Detected	Detected	Detected	0	p30108	AGTTTGGGTTTCCAGTTGAGGATCTGCCTTTTTCCTGGATGACCAAACCTAGAATGTGAC	XR_132708.3	2	+	47754140	47756303	47756303	47756303	3	"47754140,47755439,47756205,"	"47754943,47755507,47756303,"	LOC644093	"ID=rna5163;Name=XR_132708.3;Parent=gene4000;Dbxref=GeneID:644093,Genbank:XR_132708.3;gbkey=misc_RNA;product=hCG2040054;transcript_id=XR_132708.3|ID=gene4000;Name=LOC644093;Dbxref=GeneID:644093;gbkey=Gene;gene=LOC644093"	XR_132708.3		Intronic	RefSeq
p15116	0.99998	0.949564	1.00579	down	111.378	116.454	153.162	116.75	126.377	125.04	116.522	164.501	-1.71629	-1.82327	-1.44012	-1.38443	-1.43165	-1.73604	-1.5105	-1.6526	Detected	Detected	Detected	Detected	Detected	Detected	Detected	Detected	0	p15116	TCTCAGGAAATGACCAAGTAAAACATCTGGAGTAAGTCAGCAGGATTCACAGTGACTCCC	ENST00000447514.1	7	-	131008535	131012981	131012981	131012981	4	"131008535,131009061,131011564,131012748,"	"131008627,131009184,131011694,131012981,"	ENSG00000236753.1	"gene_id ""ENSG00000236753.1""; transcript_id ""ENST00000447514.1""; gene_type ""processed_transcript""; gene_status ""NOVEL""; gene_name ""AC018642.1""; transcript_type ""antisense""; transcript_status ""KNOWN""; transcript_name ""AC018642.1-002""; level 2; tag ""mRNA_start_NF""; havana_gene ""OTTHUMG00000154998.3""; havana_transcript ""OTTHUMT00000338129.1"";"	ENST00000447514.1		Intronic	ENSEMBL		ENST00000352689
p16461	0.99998	0.213904	1.36498	up	264.333	297.42	238.692	88.0482	128.04	195.056	128.344	189.492	-0.46941	-0.470524	-0.80003	-1.79148	-1.41279	-1.09454	-1.37108	-1.44856	Detected	Detected	Detected	Detected	Detected	Detected	Detected	Detected	0	p16461	ACACCTGCCACCATTGCCTCATTATCATATACTTGGCTAATGTCATTTTTATGTCCATAT	ENST00000569618.1	9	-	21394886	21396345	21396345	21396345	1	"21394886,"	"21396345,"	ENSG00000261696.1	"gene_id ""ENSG00000261696.1""; transcript_id ""ENST00000569618.1""; gene_type ""lincRNA""; gene_status ""NOVEL""; gene_name ""RP11-354P17.15""; transcript_type ""lincRNA""; transcript_status ""KNOWN""; transcript_name ""RP11-354P17.15-001""; level 2; tag ""basic""; havana_gene ""OTTHUMG00000175506.1""; havana_transcript ""OTTHUMT00000430309.1"";"	ENST00000569618.1		Intergenic	ENSEMBL
RNA145628|snRNA_1581_69	0.99998	0.173077	1.42074	up	5233.43	5417.53	4144.56	2411.41	3936.08	3996.26	1749.56	3225.07	3.83792	3.71654	3.31797	2.98396	3.5293	3.26215	2.39782	2.64056	Detected	Detected	Detected	Detected	Detected	Detected	Detected	Detected	0	RNA145628|snRNA_1581_69	TTTTCTTGGGGTTGCGCTACTGTCCAATGAGCGCATAGTGAGGGCAGTACTGCTAACGCC	RNA145628|snRNA_1581_69															ftp://ftp.ensembl.org/pub/current/fasta/homo_sapiens/ncrna/Homo_sapiens.GRCh37.61.ncrna.fa.gz
p11748	0.99998	0.00106337	1.15121	up	107.895	122.282	130.369	89.1157	91.5289	111.063	82.581	132.671	-1.76214	-1.75281	-1.67258	-1.7741	-1.89708	-1.90706	-2.00722	-1.96285	Detected	Detected	Detected	Detected	Detected	Detected	Detected	Detected	0	p11748	ACTTGTCCTATGATTTACAAAACTAGAACCTCACTGCCCCACCAAAAGATGAAGTGGCCC	ENST00000425799.2	3	+	18735378	18959184	18959184	18959184	8	"18735378,18737059,18739391,18787445,18805244,18888342,18948192,18959142,"	"18735445,18737120,18739467,18787562,18805283,18888445,18948298,18959184,"	ENSG00000228956.3	"gene_id ""ENSG00000228956.3""; transcript_id ""ENST00000425799.2""; gene_type ""processed_transcript""; gene_status ""NOVEL""; gene_name ""AC144521.1""; transcript_type ""antisense""; transcript_status ""KNOWN""; transcript_name ""AC144521.1-022""; level 2; tag ""dotter_confirmed""; tag ""basic""; havana_gene ""OTTHUMG00000155346.5""; havana_transcript ""OTTHUMT00000339554.2"";"	TCONS_00005496;XLOC_002593;TCONS_00005497;XLOC_002593		Intergenic	ENSEMBL
p28264	0.99998	0.801034	1.03814	down	577.327	385.323	376.282	320.217	430.793	495.746	314.617	591.309	0.657622	-0.0969543	-0.143364	0.0712004	0.33761	0.251168	-0.0775032	0.19321	Detected	Detected	Detected	Detected	Detected	Detected	Detected	Detected	0	p28264	TAGCATGATGGGTGGCAGCAGCTGTATCTGTAGCCTCCATAGCCACAGCCATAGCCCAGT	ASO3477	None	None	None	None	None	None	None	None	None	ASO3477	Accession=BC103837;Description=Homo sapiens cDNA clone IMAGE:40002030.	asoverlaps_1032_192		Antisense	RNAdb
p3021	0.99998	0.469892	1.07622	down	132.557	130.63	146.962	101.462	102.185	144.858	124.829	239.231	-1.46515	-1.65754	-1.49973	-1.58691	-1.7382	-1.52379	-1.41114	-1.1123	Detected	Detected	Detected	Detected	Detected	Detected	Detected	Detected	0	p3021	CTGAGCTGGGTGCTCATGGGTTTTGCTTGCTGAGCTGAATTAATATATTAGTGGATTTCA	ENST00000528497.1	11	+	134820601	134821462	134821462	134821462	2	"134820601,134821290,"	"134821191,134821462,"	ENSG00000255327.1	"gene_id ""ENSG00000255327.1""; transcript_id ""ENST00000528497.1""; gene_type ""lincRNA""; gene_status ""NOVEL""; gene_name ""RP11-555G19.1""; transcript_type ""lincRNA""; transcript_status ""KNOWN""; transcript_name ""RP11-555G19.1-001""; level 2; tag ""basic""; havana_gene ""OTTHUMG00000167185.1""; havana_transcript ""OTTHUMT00000393648.1"";"	ENST00000528497.1		Intergenic	ENSEMBL
p6987	0.99998	0.531242	1.05256	down	328.141	400.224	477.776	299.048	331.214	493.298	309.803	580.654	-0.157448	-0.0422173	0.201156	-0.0274706	-0.0416222	0.244025	-0.0997496	0.166976	Detected	Detected	Detected	Detected	Detected	Detected	Detected	Detected	0	p6987	AAGAGAAGATCCTCACTCCATCCTGCCCTGGGCCAAGCTGACTGTGTGGACCAAATCCTC	ENST00000584277.1	17	-	65016049	65017859	65017859	65017859	2	"65016049,65017737,"	"65016387,65017859,"	ENSG00000264491.1	"gene_id ""ENSG00000264491.1""; transcript_id ""ENST00000584277.1""; gene_type ""antisense""; gene_status ""NOVEL""; gene_name ""RP11-349A8.3""; transcript_type ""antisense""; transcript_status ""KNOWN""; transcript_name ""RP11-349A8.3-001""; level 2; tag ""basic""; havana_gene ""OTTHUMG00000179551.1""; havana_transcript ""OTTHUMT00000447037.1"";"	ENST00000584277.1		Intronic	ENSEMBL
RNA95604|RNS_686_137	0.99998	0.499586	1.08565	down	52.5825	71.2661	54.4534	38.0416	40.5874	68.3799	53.5923	92.5227	-2.79911	-2.53174	-2.93209	-3.0022	-3.07028	-2.60679	-2.631	-2.48282	Detected	Detected	Detected	Detected	Detected	Detected	Detected	Detected	0	RNA95604|RNS_686_137	CCAGGGACAACATGAGAAGAACCAGTGTGGCCAAGTGTGCATTCTCTTCCGGCATCCTTC	RNA95604|RNS_686_137															http://research.imb.uq.edu.au/rnadb/NoncodingRNASearchV2.zip
p9117	0.99998	0.354745	1.21131	down	110.779	135.063	102.678	101.984	75.4874	151.599	165.357	227.473	-1.72408	-1.60939	-2.01705	-1.57951	-2.17508	-1.45817	-1.00552	-1.185	Detected	Detected	Detected	Detected	Detected	Detected	Detected	Detected	0	p9117	ATTCCTCACTACTACACTTCCTTGGTAGAAACACAATAAATATACAGCCACTTTGGAGAA	ENST00000444077.1	2	-	46305153	46305967	46305967	46305967	2	"46305153,46305858,"	"46305508,46305967,"	ENSG00000232696.1	"gene_id ""ENSG00000232696.1""; transcript_id ""ENST00000444077.1""; gene_type ""antisense""; gene_status ""NOVEL""; gene_name ""AC017006.2""; transcript_type ""antisense""; transcript_status ""KNOWN""; transcript_name ""AC017006.2-001""; level 2; tag ""basic""; havana_gene ""OTTHUMG00000151722.1""; havana_transcript ""OTTHUMT00000323648.1"";"	ENST00000444077.1		Intronic	ENSEMBL
p35978_v4	0.99998	0.330568	1.06231	down	28274.9	30555.9	35120.2	25415.8	32949.3	32846.7	26222.5	44162.3	6.27161	6.21228	6.40098	6.38173	6.59472	6.30117	6.30356	6.41597	Detected	Detected	Detected	Detected	Detected	Detected	Detected	Detected	0	p35978_v4	CGCAGCCCAGCCCCCAAGCCCCGCCAGCGGGAAGCACCAGTTAGCCCAGATGCTTCTCAT	TCONS_00028214	20	+	48909337	48932000	48932000	48932000	4	"48909337,48928341,48928888,48929836,"	"48909367,48928551,48928967,48932000,"	XLOC_013560	Gene_id=XLOC_013560;Gene_name=linc-PTPN1-2;Transcript_id=TCONS_00028214;Transcript_name=linc-PTPN1-2;	XLOC_013560		Intergenic	HumanLincRNACatalog
p4525	0.99998	0.277238	1.21327	up	301.778	238.894	169.189	152.542	190.097	179.099	143.748	223.906	-0.278276	-0.786652	-1.29654	-0.99864	-0.842646	-1.21767	-1.20756	-1.20781	Detected	Detected	Detected	Detected	Detected	Detected	Detected	Detected	0	p4525	GGATCTGCGATCTGTTTGTGGTCTCTATGAATAAAGAAAAGCAAATAGAATCTTATCAGA	ENST00000553657.1	14	-	58740731	58764802	58764802	58764802	4	"58740731,58758352,58759783,58764672,"	"58740853,58758425,58759856,58764802,"	ENSG00000257621.2	"gene_id ""ENSG00000257621.2""; transcript_id ""ENST00000553657.1""; gene_type ""processed_transcript""; gene_status ""NOVEL""; gene_name ""RP11-349A22.5""; transcript_type ""antisense""; transcript_status ""KNOWN""; transcript_name ""RP11-349A22.5-016""; level 2; tag ""basic""; havana_gene ""OTTHUMG00000171179.2""; havana_transcript ""OTTHUMT00000412242.1"";"	ENST00000553657.1		Divergent	ENSEMBL
p24628	0.99998	0.650007	1.15821	up	366.27	211.02	119.507	137.641	201.983	118.79	183.196	205.119	0.0011425	-0.965646	-1.79809	-1.14694	-0.755149	-1.81002	-0.857709	-1.33424	Detected	Detected	Detected	Detected	Detected	Detected	Detected	Detected	0	p24628	ATATCTGGTGGCAATTGGGGAAACTTCTGAGAAAGTAAGACAGACATGGATGTTGGGGTG	TCONS_00017335	X	-	71000376	71004546	71004546	71004546	2	"71000376,71004122,"	"71000603,71004546,"	XLOC_008182	Gene_id=XLOC_008182;Gene_name=linc-CXorf49B-2;Transcript_id=TCONS_00017335;Transcript_name=linc-CXorf49B-2;	XLOC_008182		Intergenic	HumanLincRNACatalog
p37919_v4	0.99998	0.49175	1.21922	down	104.115	71.4868	50.046	34.9189	54.6828	56.6062	91.3791	129.67	-1.81359	-2.52728	-3.05385	-3.12577	-2.64023	-2.8794	-1.86117	-1.99585	Detected	Detected	Detected	Detected	Detected	Detected	Detected	Detected	0	p37919_v4	AATATCAAGTTGAAGTTGCCTTTGTCTTCACATACGAATGACCCAGTACTACAACACAGA	ENST00000607641.1	chr6	-	134208648	134210144	134210144	134210144	2	"134208648,134209741,"	"134208810,134210144,"	ENSG00000227954.2	"gene_id ""ENSG00000227954.2""; transcript_id ""ENST00000607641.1""; gene_type ""antisense""; gene_status ""NOVEL""; gene_name ""RP3-323P13.2""; transcript_type ""antisense""; transcript_status ""KNOWN""; transcript_name ""RP3-323P13.2-004""; level 2; tag ""basic""; havana_gene ""OTTHUMG00000015607.2""; havana_transcript ""OTTHUMT00000470375.1"";"				ENSEMBL
p6258	0.99998	0.0125257	1.27791	down	39.1079	42.6274	54.302	29.7875	45.3717	54.91	48.1529	76.497	-3.22623	-3.27317	-2.9361	-3.35507	-2.90952	-2.92329	-2.78541	-2.75723	Detected	Detected	Detected	Detected	Detected	Detected	Detected	Detected	0	p6258	CAAAAGGGGATGCTTTTCACAGCCAACCAGAAAATGAACTTAAAGCCCTCAATCCCTGAG	ENST00000573820.1	16	+	3594430	3595785	3595785	3595785	2	"3594430,3595605,"	"3594730,3595785,"	ENSG00000262312.1	"gene_id ""ENSG00000262312.1""; transcript_id ""ENST00000573820.1""; gene_type ""sense_overlapping""; gene_status ""NOVEL""; gene_name ""LA16c-390H2.4""; transcript_type ""sense_overlapping""; transcript_status ""KNOWN""; transcript_name ""LA16c-390H2.4-001""; level 2; tag ""basic""; havana_gene ""OTTHUMG00000177582.1""; havana_transcript ""OTTHUMT00000437897.1"";"	ENST00000573820.1	LA16c-390H2.4	Intronic	ENSEMBL
p23195	0.99998	0.137497	1.71555	up	221.154	685.927	159.008	176.456	135.376	152.924	148.146	204.462	-0.726713	0.735031	-1.38608	-0.788539	-1.33241	-1.44562	-1.16408	-1.33887	Detected	Detected	Detected	Detected	Detected	Detected	Detected	Detected	0	p23195	GAGAGGAGCAGAAACCAATACGGATCAACATTCCCTACTGATACAATTGATTCATTTTCC	TCONS_00012134	6	-	28756564	28757297	28757297	28757297	2	"28756564,28757261,"	"28756777,28757297,"	XLOC_005664	Gene_id=XLOC_005664;Gene_name=linc-SCAND3-2;Transcript_id=TCONS_00012134;Transcript_name=linc-SCAND3-2;	XLOC_005664		Intergenic	HumanLincRNACatalog
p8489	0.99998	0.161545	1.16002	down	340.584	357.728	323.642	225.517	348.129	384.601	261.836	586.139	-0.103756	-0.204162	-0.360782	-0.434616	0.0302362	-0.115071	-0.342439	0.180541	Detected	Detected	Detected	Detected	Detected	Detected	Detected	Detected	0	p8489	GGCAGCGTGTGGCTGAAGGTCACCATGTTCTCCTTGGCCATGGGGCTGCGCGGGGCCAGC	ENST00000586580.1	19	+	813583	813653	813653	813653	1	"813583,"	"813653,"	ENSG00000267754.1	"gene_id ""ENSG00000267754.1""; transcript_id ""ENST00000586580.1""; gene_type ""antisense""; gene_status ""KNOWN""; gene_name ""MIR3187""; transcript_type ""antisense""; transcript_status ""KNOWN""; transcript_name ""MIR3187-001""; level 2; tag ""non_submitted_evidence""; tag ""basic""; havana_gene ""OTTHUMG00000181896.1""; havana_transcript ""OTTHUMT00000458206.1"";"	ENST00000586580.1	MIR3187	Antisense	ENSEMBL		ENST00000359894
p21528	0.99998	0.95081	1.01125	up	85.1856	92.8091	79.8058	83.0671	61.2431	83.6127	66.7947	186.992	-2.10308	-2.15069	-2.38061	-1.8755	-2.47676	-2.31664	-2.3133	-1.46772	Detected	Detected	Detected	Detected	Detected	Detected	Detected	Detected	0	p21528	GCTAAAACCAGGGCTGAGTTTCATTCACAGATGGCTCGAGGTCCTACTCAATTACTAGAA	TCONS_00028137	20	+	24003972	24011949	24011949	24011949	3	"24003972,24006343,24010291,"	"24004010,24006652,24011949,"	XLOC_013495	Gene_id=XLOC_013495;Gene_name=linc-TMEM90B-3;Transcript_id=TCONS_00028137;Transcript_name=linc-TMEM90B-3;	XLOC_013495		Intergenic	HumanLincRNACatalog
p6744	0.99998	0.114754	1.2312	down	138.863	201.224	246.829	121.469	173.69	223.369	208.827	303.221	-1.3981	-1.03422	-0.75167	-1.32726	-0.972873	-0.899003	-0.668791	-0.770331	Detected	Detected	Detected	Detected	Detected	Detected	Detected	Detected	0	p6744	TCTCGGGAAAATGCTGCCCGCGACAACCCACTGCGGGACCCTAAATGTCTCGACAATAAG	ENST00000582507.1	17	-	22176021	22191945	22191945	22191945	2	"22176021,22191791,"	"22176121,22191945,"	ENSG00000264262.1	"gene_id ""ENSG00000264262.1""; transcript_id ""ENST00000582507.1""; gene_type ""lincRNA""; gene_status ""NOVEL""; gene_name ""RP11-285M22.3""; transcript_type ""lincRNA""; transcript_status ""KNOWN""; transcript_name ""RP11-285M22.3-001""; level 2; tag ""basic""; havana_gene ""OTTHUMG00000179095.1""; havana_transcript ""OTTHUMT00000444746.1"";"	ENST00000582507.1		Intergenic	ENSEMBL
p13393	0.99998	0.654232	1.08996	down	140.964	134.72	151.318	155.08	212.286	124.808	156.366	193.743	-1.37644	-1.61306	-1.45759	-0.974834	-0.683378	-1.73872	-1.08617	-1.41656	Detected	Detected	Detected	Detected	Detected	Detected	Detected	Detected	0	p13393	CACGACTAGAGAGGTGGGTTGTAGAGCAGAAAAGAATCAAGCACATCTGACCAGAAAAAG	ENST00000502827.1	5	-	128795251	128796382	128796382	128796382	2	"128795251,128796117,"	"128795772,128796382,"	ENSG00000249421.1	"gene_id ""ENSG00000249421.1""; transcript_id ""ENST00000502827.1""; gene_type ""antisense""; gene_status ""NOVEL""; gene_name ""RP11-346A9.1""; transcript_type ""antisense""; transcript_status ""KNOWN""; transcript_name ""RP11-346A9.1-001""; level 1; tag ""basic""; tag ""exp_conf""; havana_gene ""OTTHUMG00000163040.1""; havana_transcript ""OTTHUMT00000371449.1"";"	ENST00000502827.1		Antisense	ENSEMBL		ENST00000274487
p18167	0.99998	0.327432	1.15517	down	68.6569	98.8714	107.873	86.0605	74.2124	104.227	107.86	171.652	-2.41429	-2.0594	-1.94584	-1.82443	-2.19965	-1.99871	-1.62194	-1.59122	Detected	Detected	Detected	Detected	Detected	Detected	Detected	Detected	0	p18167	GGTACTGGGGGCTTCCAGCCTCATGCTGCTTGCTCTCTCCTGAATCCATCGTTGGTCTTT	TCONS_00018764	10	+	79938927	79973839	79973839	79973839	2	"79938927,79973570,"	"79939003,79973839,"	XLOC_008524	Gene_id=XLOC_008524;Gene_name=linc-ZMIZ1-1;Transcript_id=TCONS_00018764;Transcript_name=linc-ZMIZ1-1;	XLOC_008524		Intergenic	HumanLincRNACatalog
p27605	0.99998	0.321457	1.41678	down	740.312	2329.58	2600.82	2112.94	1486.22	2885.93	2886.49	3936.03	1.01637	2.49897	2.64571	2.79333	2.12419	2.79253	3.12014	2.92797	Detected	Detected	Detected	Detected	Detected	Detected	Detected	Detected	0	p27605	TAAAGAGATATCCCGTCAGTGAAAAGTGTGCCTAAAAATGTTCACTGTTGGAAAAACAAG	uc.184-	5	-	173385291	173385521	173385521	173385521	1	"173385291,"	"173385521,"	uc.184-	uc.184-	uc.184-		Antisense	UCR		ENST00000334035
p43575_v4	0.99998	0.0892299	1.39692	down	30.2929	37.9145	39.9595	25.5577	31.3841	59.9802	32.3761	93.5281	-3.59471	-3.4422	-3.37857	-3.57602	-3.44128	-2.79588	-3.3581	-2.46723	Detected	Detected	Not Detected	Detected	Detected	Not Detected	Detected	Detected	0	p43575_v4	AAGACCTGGCATGTGGAAAGGGAATACTTCAGTAAATAAACCAAGCATGGTGACAGCTAA	NR_104179.1	chr19	+	12305829	12318389	12305829	12305829	2	"12305829,12318146,"	"12305958,12318389,"	none					RefSeq
p4376	0.99998	0.378441	1.23786	down	88.0826	108.913	79.8368	31.9301	70.2071	85.5864	80.4387	151.607	-2.05484	-1.91985	-2.38005	-3.25486	-2.2797	-2.28298	-2.04514	-1.77037	Detected	Detected	Detected	Not Detected	Detected	Detected	Detected	Detected	0	p4376	TTGGATATATAATGCTTCCCAGAATTGTCTGACTGAACAGGAGGCTGAAATATTTATCCG	ENST00000555688.1	14	-	21668619	21675059	21675059	21675059	2	"21668619,21674769,"	"21670092,21675059,"	ENSG00000258441.1	"gene_id ""ENSG00000258441.1""; transcript_id ""ENST00000555688.1""; gene_type ""processed_transcript""; gene_status ""NOVEL""; gene_name ""LINC00641""; transcript_type ""lincRNA""; transcript_status ""KNOWN""; transcript_name ""LINC00641-001""; level 2; tag ""basic""; havana_gene ""OTTHUMG00000170756.1""; havana_transcript ""OTTHUMT00000410217.1"";"	TCONS_00022406;XLOC_010967	LINC00641	Intergenic	ENSEMBL
p5349	0.99998	0.453743	1.10959	down	157.61	155.817	148.772	132.425	112.131	214.191	134.374	289.998	-1.21541	-1.40317	-1.48207	-1.20268	-1.6042	-0.959538	-1.30484	-0.83466	Detected	Detected	Detected	Detected	Detected	Detected	Detected	Detected	0	p5349	TTACATCCTCAACACAAACTCCTCACCAGGTATGATGGTTTTCAGGATCTGATCCCTGTC	ENST00000557545.1	15	-	93331143	93331702	93331702	93331702	2	"93331143,93331425,"	"93331315,93331702,"	ENSG00000258382.1	"gene_id ""ENSG00000258382.1""; transcript_id ""ENST00000557545.1""; gene_type ""processed_transcript""; gene_status ""NOVEL""; gene_name ""CTD-2313J17.2""; transcript_type ""processed_transcript""; transcript_status ""KNOWN""; transcript_name ""CTD-2313J17.2-001""; level 2; tag ""basic""; havana_gene ""OTTHUMG00000171748.1""; havana_transcript ""OTTHUMT00000414948.1"";"	ENST00000557545.1	CTD-2313J17.2	Intergenic	ENSEMBL
p4355	0.99998	0.699043	1.1143	up	154.56	73.7235	95.6007	45.2279	57.6994	69.854	100.524	100.655	-1.2436	-2.48283	-2.12009	-2.75256	-2.56276	-2.57602	-1.72356	-2.36128	Detected	Detected	Not Detected	Detected	Detected	Detected	Detected	Detected	0	p4355	GCCAAAGATGAAAGGGGAAGCAATTCCAGGCCGATGAGAAGATGCACGATTGCCATTCAG	ENST00000546382.1	14	-	19872435	19925332	19925332	19925332	6	"19872435,19894699,19919137,19919491,19921358,19925239,"	"19872514,19894790,19919273,19919629,19921470,19925332,"	ENSG00000244306.5	"gene_id ""ENSG00000244306.5""; transcript_id ""ENST00000546382.1""; gene_type ""lincRNA""; gene_status ""NOVEL""; gene_name ""CTD-2314B22.3""; transcript_type ""lincRNA""; transcript_status ""KNOWN""; transcript_name ""CTD-2314B22.3-008""; level 2; havana_gene ""OTTHUMG00000170430.3""; havana_transcript ""OTTHUMT00000409411.1"";"	ENST00000546382.1	CTD-2314B22.3	Intergenic	ENSEMBL
RNA95775|RNS_857_114	0.99998	0.274129	1.05009	down	747.498	811.213	794.883	541.499	726.657	846.209	620.124	1062.11	1.0303	0.977056	0.935562	0.829109	1.09189	1.02258	0.901456	1.03816	Detected	Detected	Detected	Detected	Detected	Detected	Detected	Detected	0	RNA95775|RNS_857_114	TGTGGCTGCATTGTTTTCTGGTTTTGTTCCAGCCTCACCTCCTCCGAGCTCACAGCAGCT	RNA95775|RNS_857_114															http://research.imb.uq.edu.au/rnadb/NoncodingRNASearchV2.zip
p6564	0.99998	0.965932	1.01572	down	66.8039	82.7641	73.7488	28.0294	68.4743	90.0335	21.4328	117.49	-2.45376	-2.31595	-2.49449	-3.44284	-2.31575	-2.2099	-3.95321	-2.13816	Detected	Detected	Detected	Detected	Detected	Not Detected	Detected	Detected	0	p6564	AAGAGATGTTACCACGTTATTAGGAGGTAGTGTGGTGTGAGCCACTTTGGAAGGAATGGT	ENST00000565822.1	16	+	86679906	86702529	86702529	86702529	3	"86679906,86680698,86702348,"	"86679969,86680962,86702529,"	ENSG00000261161.1	"gene_id ""ENSG00000261161.1""; transcript_id ""ENST00000565822.1""; gene_type ""lincRNA""; gene_status ""NOVEL""; gene_name ""RP11-58A18.1""; transcript_type ""lincRNA""; transcript_status ""KNOWN""; transcript_name ""RP11-58A18.1-001""; level 2; tag ""basic""; havana_gene ""OTTHUMG00000176483.1""; havana_transcript ""OTTHUMT00000432203.1"";"	ENST00000565822.1		Intergenic	ENSEMBL
p34905_v4	0.99998	0.93945	1.01236	down	166.753	157.677	204.319	85.0765	119.708	179.781	111.285	255.8	-1.13405	-1.38605	-1.02436	-1.84102	-1.50986	-1.21219	-1.57685	-1.01569	Detected	Detected	Detected	Detected	Detected	Detected	Detected	Detected	0	p34905_v4	ACATACTGGGTCTAGCAAAGAGTTCTCAAGAGATGGGGCCTGGATGTGTTGCTTAGGCTG	ENST00000433310.1	21	-	29816869	30047170	30047170	30047170	5	"29816869,29818610,29949540,29998906,30046968,"	"29817130,29818793,29949702,29998998,30047170,"	ENSG00000232855.1	"gene_id ""ENSG00000232855.1""; transcript_id ""ENST00000433310.1""; gene_type ""lincRNA""; gene_status ""NOVEL""; gene_name ""AF131217.1""; transcript_type ""lincRNA""; transcript_status ""KNOWN""; transcript_name ""AF131217.1-001""; level 2; tag ""basic""; havana_gene ""OTTHUMG00000078747.1""; havana_transcript ""OTTHUMT00000171732.1"";"	ENCODE_644_900	AF131217.1	Intergenic	ENSEMBL	"ENST00000433310, ENST00000433310, ENST00000433310, ENST00000433310"
p17188	0.99998	0.861912	1.02419	down	9150.4	7914.87	13374.9	6361.68	9530.68	9237.78	8838.13	11120.2	4.644	4.26347	5.00821	4.38349	4.80512	4.47104	4.73457	4.42634	Detected	Detected	Detected	Detected	Detected	Detected	Detected	Detected	0	p17188	TTGTGAGGCTAGCATGAGGTGTATGCATTTGCCAGGGGCAAATTTATACTGCTGAATTAA	ENST00000366185.2	X	+	53123338	53171889	53171889	53171889	3	"53123338,53123581,53171029,"	"53123466,53123656,53171889,"	ENSG00000232593.1	"gene_id ""ENSG00000232593.1""; transcript_id ""ENST00000366185.2""; gene_type ""processed_transcript""; gene_status ""KNOWN""; gene_name ""RP11-258C19.5""; transcript_type ""processed_transcript""; transcript_status ""KNOWN""; transcript_name ""RP11-258C19.5-001""; level 2; tag ""basic""; havana_gene ""OTTHUMG00000021603.1""; havana_transcript ""OTTHUMT00000056728.1"";"	ENST00000366185.2		Intergenic	ENSEMBL
RNA95508|RNS_590_150	0.99998	0.933356	1.00623	down	167.731	216.888	203.696	139.662	156.335	233.142	139.505	266.279	-1.12561	-0.926075	-1.02876	-1.12591	-1.12475	-0.837222	-1.25079	-0.957764	Detected	Detected	Detected	Detected	Detected	Detected	Detected	Detected	0	RNA95508|RNS_590_150	AACACTGCCTCCTTCAGTCCTGCCTACCCAACATCAGGAGCCAAAGAACAGAGAGCGTGC	RNA95508|RNS_590_150															http://research.imb.uq.edu.au/rnadb/NoncodingRNASearchV2.zip
p5863	0.99998	0.903272	1.02045	up	57.45	60.7454	62.1785	34.1558	42.9283	80.8864	33.023	76.0702	-2.67139	-2.76218	-2.74069	-3.15765	-2.98938	-2.36446	-3.32956	-2.7653	Detected	Detected	Detected	Detected	Detected	Detected	Detected	Detected	0	p5863	TGACATTACAAGCATCCTGGGTGGAACTGCAAGACATAGTTATTTCAAGATTATGAAGAG	ENST00000566218.1	16	-	5651169	5666197	5666197	5666197	3	"5651169,5661235,5666126,"	"5651665,5661400,5666197,"	ENSG00000260338.1	"gene_id ""ENSG00000260338.1""; transcript_id ""ENST00000566218.1""; gene_type ""processed_transcript""; gene_status ""NOVEL""; gene_name ""RP11-124K4.1""; transcript_type ""processed_transcript""; transcript_status ""KNOWN""; transcript_name ""RP11-124K4.1-001""; level 2; tag ""basic""; havana_gene ""OTTHUMG00000177115.1""; havana_transcript ""OTTHUMT00000435408.1"";"	ENST00000566218.1		Intergenic	ENSEMBL
p3593	0.99998	0.832904	1.31532	up	886.366	87.6098	64.7777	34.6237	27.8765	9.55332	260.405	1070.79	1.27614	-2.23386	-2.68161	-3.13802	-3.61226	-5.44629	-0.350346	1.0499	Not Detected	Not Detected	Detected	Detected	Detected	Detected	Detected	Detected	0	p3593	CGGAACGTGCAAAAGGTCAAGACATACAAACTCAGAGTTTTTAAAATCAAGAATTGAAAG	ENST00000541860.1	12	+	21815246	21912966	21912966	21912966	2	"21815246,21912847,"	"21815705,21912966,"	ENSG00000256615.1	"gene_id ""ENSG00000256615.1""; transcript_id ""ENST00000541860.1""; gene_type ""antisense""; gene_status ""NOVEL""; gene_name ""RP11-59N23.3""; transcript_type ""antisense""; transcript_status ""KNOWN""; transcript_name ""RP11-59N23.3-001""; level 2; tag ""basic""; havana_gene ""OTTHUMG00000169137.1""; havana_transcript ""OTTHUMT00000402417.1"";"	ENST00000541860.1		Intergenic	ENSEMBL
p1335	0.99998	0.634552	1.19258	down	98.1564	129.993	104.318	74.0023	38.6771	173.169	164.32	231.035	-1.89861	-1.66459	-1.99419	-2.04221	-3.13983	-1.26625	-1.01459	-1.16259	Detected	Detected	Detected	Detected	Detected	Detected	Detected	Detected	0	p1335	GCCTCTGCCAGAAATTCAAAAGCAGAGAGGGCTTTTATTTTCTATCTTCCAAAATAAATT	ENST00000428573.1	1	+	202573395	202574421	202574421	202574421	2	"202573395,202574175,"	"202573463,202574421,"	ENSG00000226862.1	"gene_id ""ENSG00000226862.1""; transcript_id ""ENST00000428573.1""; gene_type ""antisense""; gene_status ""NOVEL""; gene_name ""RP11-569A11.1""; transcript_type ""antisense""; transcript_status ""KNOWN""; transcript_name ""RP11-569A11.1-001""; level 2; tag ""basic""; havana_gene ""OTTHUMG00000041394.1""; havana_transcript ""OTTHUMT00000099176.1"";"	ENST00000428573.1		Antisense	ENSEMBL		"ENST00000367267, ENST00000367267, ENST00000367267, ENST00000367267, ENST00000367267"
p28159	0.99998	0.0223731	1.29182	down	33.5888	37.6246	38.7901	26.434	32.5394	45.9784	44.7544	68.779	-3.44571	-3.45328	-3.42142	-3.52738	-3.38913	-3.1794	-2.891	-2.91066	Detected	Not Detected	Not Detected	Detected	Detected	Detected	Detected	Detected	0	p28159	GAGAAATTTTCCTGCAAAATAAGTTCCCCCTCAACCCACCAATGGAACAGTAGTGAGGTC	int-HOXB3-86	17	+	44000828	44001877	44001877	44001877	1	"44000828,"	"44001877,"	int-HOXB3-86	transcript_type=Intronic Transcripts	int-HOXB3-86		Intronic	HOX Loci
p7208	0.99998	0.330498	1.05684	down	2023.82	2157.95	2325.29	1459.97	1972.85	2428.83	1915.38	2571.73	2.46725	2.38857	2.48416	2.26002	2.53282	2.54376	2.52846	2.31397	Detected	Detected	Detected	Detected	Detected	Detected	Detected	Detected	0	p7208	ACATGCATGTGTTTGTGCACACAGAGGAGAGGGGGGAGCCAGGTGTGTTGGGAACCCTAA	ENST00000582325.1	17	+	17410664	17411622	17411622	17411622	2	"17410664,17411094,"	"17410931,17411622,"	ENSG00000265511.1	"gene_id ""ENSG00000265511.1""; transcript_id ""ENST00000582325.1""; gene_type ""antisense""; gene_status ""NOVEL""; gene_name ""RP11-524F11.1""; transcript_type ""antisense""; transcript_status ""KNOWN""; transcript_name ""RP11-524F11.1-001""; level 2; tag ""basic""; havana_gene ""OTTHUMG00000178674.1""; havana_transcript ""OTTHUMT00000442881.1"";"	ENST00000582325.1		Intronic	ENSEMBL
p4031	0.99998	0.709382	1.14294	down	69.983	54.0321	143.553	39.4178	41.4958	70.6508	132.445	120.004	-2.38669	-2.93114	-1.5336	-2.95093	-3.03835	-2.55966	-1.32571	-2.10762	Detected	Detected	Detected	Detected	Detected	Detected	Detected	Detected	0	p4031	ATAACAGGTTGGAGGAAGATGAAAATGGAGAGAGTAGAGTGTAATTAAAAGTTTGTTGGA	ENST00000414562.1	13	-	45373638	45383766	45383766	45383766	3	"45373638,45378855,45383544,"	"45375141,45379166,45383766,"	ENSG00000235097.1	"gene_id ""ENSG00000235097.1""; transcript_id ""ENST00000414562.1""; gene_type ""lincRNA""; gene_status ""NOVEL""; gene_name ""LINC00330""; transcript_type ""lincRNA""; transcript_status ""KNOWN""; transcript_name ""LINC00330-001""; level 2; tag ""basic""; havana_gene ""OTTHUMG00000016840.1""; havana_transcript ""OTTHUMT00000044748.1"";"	ENCODE_253_2036;TCONS_00021643;XLOC_010589	LINC00330	Intergenic	ENSEMBL
p1251	0.99998	0.66916	1.1928	down	158.537	89.438	77.8604	28.3465	144.068	86.2737	46.1754	140.86	-1.20694	-2.20406	-2.41622	-3.42661	-1.24263	-2.27144	-2.8459	-1.87644	Detected	Detected	Detected	Not Detected	Detected	Detected	Detected	Detected	0	p1251	GGCTGCTAATGTTTCTGAATATTGTCTAAGTACTTCTAGAAATAGGAAAGAAGATCACAG	ENST00000602747.1	1	+	164649321	164650036	164650036	164650036	1	"164649321,"	"164650036,"	ENSG00000269887.1	"gene_id ""ENSG00000269887.1""; transcript_id ""ENST00000602747.1""; gene_type ""sense_intronic""; gene_status ""NOVEL""; gene_name ""RP11-477H21.2""; transcript_type ""sense_intronic""; transcript_status ""KNOWN""; transcript_name ""RP11-477H21.2-001""; level 2; tag ""basic""; havana_gene ""OTTHUMG00000184145.1""; havana_transcript ""OTTHUMT00000468113.1"";"	ENST00000602747.1		Intronic	ENSEMBL
RNA94965|RNS_47_198	0.99998	0.632915	1.04007	down	95.5387	116.1	94.7648	73.1005	75.6634	121.886	94.3568	131.864	-1.93761	-1.82766	-2.13276	-2.0599	-2.17172	-1.77291	-1.8149	-1.97165	Detected	Detected	Detected	Detected	Detected	Detected	Detected	Detected	0	RNA94965|RNS_47_198	TGCTTCACAGAAAGGAGGACATCTGACCTGCGGGGTATCATGGGGATGAAGGAGGACACC	RNA94965|RNS_47_198															http://research.imb.uq.edu.au/rnadb/NoncodingRNASearchV2.zip
p40292_v4	0.99998	0.288178	1.4464	down	62.7786	44.804	37.4053	30.6037	69.3348	39.6305	109.994	59.5036	-2.54342	-3.20133	-3.47386	-3.31607	-2.29773	-3.39375	-1.59367	-3.11965	Detected	Detected	Not Detected	Detected	Detected	Detected	Detected	Not Detected	0	p40292_v4	GCTTCCCCAAATACTTCCCAATCAAAACACTAAAAGGCAGACCTGAAATTAATAAAAATG	XR_108533.3	chr3	-	193727751	193788698	193727751	193727751	3	"193727751,193733339,193788610,"	"193728366,193733424,193788698,"	none					RefSeq
p18532	0.99998	0.478021	1.41179	down	39.4564	71.0045	64.0849	57.979	23.3889	88.5571	85.4588	298.146	-3.21343	-2.53704	-2.69712	-2.39425	-3.86549	-2.23375	-1.9578	-0.794684	Not Detected	Detected	Detected	Detected	Not Detected	Detected	Detected	Detected	0	p18532	AACTCTCTGGGTTATGTATAGTGCACTAGAGTCTGGTACAGTTCATGAGCAGCGTCTCTA	TCONS_00019459	11	+	108370156	108372543	108372543	108372543	2	"108370156,108371536,"	"108370377,108372543,"	XLOC_009272	Gene_id=XLOC_009272;Gene_name=linc-DDX10-2;Transcript_id=TCONS_00019459;Transcript_name=linc-DDX10-2;	XLOC_009272		Divergent	HumanLincRNACatalog
p36417_v4	0.99998	0.700422	1.07965	down	738.849	720.008	774.489	715.031	1124.38	694.758	825.799	791.857	1.01351	0.80499	0.898065	1.23016	1.72167	0.738077	1.31469	0.614539	Detected	Detected	Detected	Detected	Detected	Detected	Detected	Detected	0	p36417_v4	TACTTTTACCTATGTTGGCGGCCCCAGAAGGACAACTGTGCAGACTACAAAGCTTCGGAA	uc009wlc.2	1	+	149576452	149672983	149672983	149672983	4	"149576452,149577607,149670208,149672300,"	"149576700,149577662,149670452,149672983,"	LOC728855	"proteinID=;alignID=uc009wlc.2;kgID=uc009wlc.2;mRNA=AK309334;spID=;refseq=;protAcc=;description=Homo sapiens uncharacterized LOC728855 (LOC728855), non-coding RNA.;rfamAcc=;tRnaName=;"	UCSC_8200_1230		Intergenic	UCSC	ENST00000445225
p12936	0.99998	0.109603	1.44127	up	142.505	128.529	96.6712	56.3885	63.9942	73.4262	49.189	127.757	-1.36076	-1.68093	-2.10402	-2.43438	-2.41337	-2.50407	-2.75469	-2.0173	Detected	Detected	Detected	Detected	Detected	Detected	Detected	Detected	0	p12936	TCACTTACCCAGGGCAAGGTCCAGCCTGAGATTTGAGTTCCTACTGAGTCCCCTACAGGG	ENST00000509332.1	4	+	153021905	153025384	153025384	153025384	3	"153021905,153022635,153024778,"	"153021969,153022732,153025384,"	ENSG00000245954.2	"gene_id ""ENSG00000245954.2""; transcript_id ""ENST00000509332.1""; gene_type ""processed_transcript""; gene_status ""NOVEL""; gene_name ""RP11-18H21.1""; transcript_type ""processed_transcript""; transcript_status ""PUTATIVE""; transcript_name ""RP11-18H21.1-002""; level 2; havana_gene ""OTTHUMG00000161715.1""; havana_transcript ""OTTHUMT00000365856.1"";"	TCONS_00007661;XLOC_003738		Intergenic	ENSEMBL
p17378	0.99998	0.0438006	1.2139	down	76.6565	84.5045	83.1548	48.4486	71.054	98.4405	78.7039	131.363	-2.25529	-2.28592	-2.32131	-2.65332	-2.2624	-2.08111	-2.07659	-1.97714	Detected	Detected	Detected	Detected	Detected	Detected	Detected	Detected	0	p17378	TTTCCGTCTCTGTGTTTTTCAATGTTTTTCAGGCCTTCTGTCTTGAGCTCGTATTACTGC	TCONS_00001440	1	-	28567779	28573670	28573670	28573670	2	"28567779,28573086,"	"28567933,28573670,"	XLOC_000757	Gene_id=XLOC_000757;Gene_name=linc-DNAJC8-2;Transcript_id=TCONS_00001440;Transcript_name=linc-DNAJC8-2;	XLOC_000757		Intergenic	HumanLincRNACatalog
p14666	0.99998	0.764947	1.13034	down	37.3845	34.1285	49.1157	16.5341	12.4476	47.7664	65.4286	55.4846	-3.29125	-3.59398	-3.08092	-4.20433	-4.77545	-3.12436	-2.34311	-3.22054	Not Detected	Detected	Not Detected	Not Detected	Detected	Detected	Detected	Detected	0	p14666	AGTTTGTGAGAGAGAAATTATAGCAACCAGAACAGCACTCTAGTCCTCTAGAGAGCAATG	ENST00000588837.1	6	+	112558006	112600728	112600728	112600728	3	"112558006,112598381,112600322,"	"112558117,112598513,112600728,"	ENSG00000226440.2	"gene_id ""ENSG00000226440.2""; transcript_id ""ENST00000588837.1""; gene_type ""antisense""; gene_status ""KNOWN""; gene_name ""RP11-506B6.6""; transcript_type ""antisense""; transcript_status ""KNOWN""; transcript_name ""RP11-506B6.6-005""; level 2; tag ""RNA_Seq_supported_only""; tag ""basic""; havana_gene ""OTTHUMG00000015392.3""; havana_transcript ""OTTHUMT00000459258.1"";"	ENST00000588837.1		Antisense	ENSEMBL		ENST00000453937
p29217	0.99998	0.587794	1.11156	down	241.821	191.722	242.947	146.43	218.735	318.192	240.103	192.281	-0.597824	-1.10401	-0.774538	-1.05764	-0.640203	-0.388535	-0.467444	-1.42748	Detected	Detected	Detected	Detected	Detected	Detected	Detected	Detected	0	p29217	TCTCTTCTTCTAAGCAATCAACTTCAATTCCTTGTATAACCCACAGTATAAAAGGGCTTT	ENST00000588495.1	19	-	41960073	42006554	42006554	42006554	4	"41960073,41984988,42000447,42006493,"	"41962392,41985192,42001335,42006554,"	ENSG00000267107.2	"gene_id ""ENSG00000267107.2""; transcript_id ""ENST00000588495.1""; gene_type ""lincRNA""; gene_status ""NOVEL""; gene_name ""AC011526.1""; transcript_type ""lincRNA""; transcript_status ""KNOWN""; transcript_name ""AC011526.1-001""; level 2; tag ""basic""; havana_gene ""OTTHUMG00000182344.2""; havana_transcript ""OTTHUMT00000460611.1"";"	ENST00000588495.1		Intergenic	ENSEMBL
p2213	0.99998	0.11808	1.17558	up	627.024	602.699	794.094	410.654	424.726	532.901	479.908	758.078	0.776755	0.548414	0.93413	0.430075	0.317148	0.355434	0.531657	0.551645	Detected	Detected	Detected	Detected	Detected	Detected	Detected	Detected	0	p2213	TCTCCTAATGAACAGATGACTTTTTAGCCCTGTTTGTTTCAATGGGGAAAACAATGACAA	ENST00000526642.1	11	-	20141229	20142178	20142178	20142178	2	"20141229,20142119,"	"20141830,20142178,"	ENSG00000254894.1	"gene_id ""ENSG00000254894.1""; transcript_id ""ENST00000526642.1""; gene_type ""antisense""; gene_status ""NOVEL""; gene_name ""NAV2-AS1""; transcript_type ""antisense""; transcript_status ""KNOWN""; transcript_name ""NAV2-AS1-001""; level 2; tag ""basic""; havana_gene ""OTTHUMG00000167398.1""; havana_transcript ""OTTHUMT00000394496.1"";"	ENST00000526642.1	NAV2-AS1	Antisense	ENSEMBL		ENST00000396085
p4311	0.99998	0.653482	1.08703	down	64.2599	72.8802	90.1028	33.8542	55.759	88.5244	46.2493	111.503	-2.50977	-2.49943	-2.20553	-3.17044	-2.61211	-2.23429	-2.8436	-2.21362	Detected	Detected	Detected	Detected	Detected	Detected	Detected	Detected	0	p4311	ATCCACACCTAACTCCAAACCACCAAATTACTCGGAGTGTGTGTCGGCCTGCCCACGGTG	ENST00000444686.1	13	+	103019888	103020395	103020395	103020395	2	"103019888,103020204,"	"103019991,103020395,"	ENSG00000234445.1	"gene_id ""ENSG00000234445.1""; transcript_id ""ENST00000444686.1""; gene_type ""antisense""; gene_status ""NOVEL""; gene_name ""FGF14-AS1""; transcript_type ""antisense""; transcript_status ""KNOWN""; transcript_name ""FGF14-AS1-001""; level 1; tag ""basic""; tag ""exp_conf""; havana_gene ""OTTHUMG00000017302.1""; havana_transcript ""OTTHUMT00000045677.1"";"	ENST00000444686.1	FGF14-AS1	Intronic	ENSEMBL
RNA33412|snoRNA_scaRNA_5_330	0.99998	0.622966	1.13419	up	872.593	1261.61	812.935	897.565	938.547	1129.96	971.082	601.514	1.25354	1.61417	0.967961	1.55817	1.46105	1.43977	1.54849	0.217897	Detected	Detected	Detected	Detected	Detected	Detected	Detected	Detected	0	RNA33412|snoRNA_scaRNA_5_330	TAGCCTGGCACCCTAAAATCTCTAACAGGTTCATTAAAATGGTCCTGTGATCTGATCCAA	RNA33412|snoRNA_scaRNA_5_330															ftp://ftp.ensembl.org/pub/current/fasta/homo_sapiens/ncrna/Homo_sapiens.GRCh37.61.ncrna.fa.gz
p35881_v4	0.99998	0.875185	1.05425	down	63.5863	39.6498	49.2326	12.3116	44.1126	41.3862	29.7795	44.312	-2.52498	-3.37764	-3.07749	-4.62976	-2.95012	-3.33121	-3.47871	-3.54493	Detected	Detected	Detected	Not Detected	Detected	Not Detected	Detected	Detected	0	p35881_v4	TTAGCACACATTTAATGACAGAAGTCTCAGGTATTCAAATGGGAGAGACTCTTGACTGAC	TCONS_00027272	19	-	28230526	28284713	28284713	28284713	4	"28230526,28237005,28283907,28284439,"	"28230624,28237248,28284140,28284713,"	XLOC_013282	Gene_id=XLOC_013282;Gene_name=linc-ZNF681-4;Transcript_id=TCONS_00027272;Transcript_name=linc-ZNF681-4;	XLOC_013282		Intergenic	HumanLincRNACatalog
p6659	0.99998	0.546655	1.06144	up	138.174	162.673	152.021	139.528	109.913	140.892	130.978	236.312	-1.40528	-1.34105	-1.45091	-1.1273	-1.63302	-1.56385	-1.34177	-1.13001	Detected	Detected	Detected	Detected	Detected	Detected	Detected	Detected	0	p6659	CTAAAAAACTAGTGACAAAGTAGGGAAGCAGCTGAGCTGGAAAGGAGTTCTGAGGACGAT	ENST00000443997.1	17	-	6919136	6922949	6922949	6922949	3	"6919136,6920387,6922696,"	"6919333,6920707,6922949,"	ENSG00000267532.1	"gene_id ""ENSG00000267532.1""; transcript_id ""ENST00000443997.1""; gene_type ""antisense""; gene_status ""KNOWN""; gene_name ""MIR497HG""; transcript_type ""antisense""; transcript_status ""KNOWN""; transcript_name ""MIR497HG-001""; level 1; tag ""basic""; tag ""exp_conf""; havana_gene ""OTTHUMG00000180219.1""; havana_transcript ""OTTHUMT00000450299.1"";"	ENST00000443997.1	MIR497HG	Antisense	ENSEMBL		ENST00000546495
p33637	0.99998	0.121176	1.08171	down	423.421	430.053	475.433	305.518	410.314	464.978	375.878	644.43	0.210329	0.061492	0.194063	0.00340748	0.267344	0.158728	0.179164	0.317323	Detected	Detected	Detected	Detected	Detected	Detected	Detected	Detected	0	p33637	CAAAAATTAGTGCAGATGCTAATTTCAGTGACTGGATTAAAAGGTGTCAAGAAGCTCAGA	TCONS_00016291	9	-	33503832	33509336	33509336	33509336	4	"33503832,33504545,33508360,33509127,"	"33503841,33504589,33508427,33509336,"	XLOC_007668	Gene_id=XLOC_007668;Gene_name=linc-NOL6-4;Transcript_id=TCONS_00016291;Transcript_name=linc-NOL6-4;	XLOC_007668		Intergenic	HumanLincRNACatalog
p4435	0.99998	0.0438364	1.20601	down	1298.12	1528.58	1643.12	1273.97	1523.12	1721.03	1485.19	2880.25	1.82659	1.89109	1.98318	2.06341	2.15957	2.04677	2.16148	2.47742	Detected	Detected	Detected	Detected	Detected	Detected	Detected	Detected	0	p4435	TAACTGGTAGTAATGTGGAATGAAGCTGGATCCTATCTGCTCCCAAATTGGCTTGTCTCC	ENST00000555918.1	14	-	36288429	36295971	36295971	36295971	2	"36288429,36294028,"	"36289353,36295971,"	ENSG00000258938.1	"gene_id ""ENSG00000258938.1""; transcript_id ""ENST00000555918.1""; gene_type ""antisense""; gene_status ""NOVEL""; gene_name ""RP11-317N8.5""; transcript_type ""antisense""; transcript_status ""KNOWN""; transcript_name ""RP11-317N8.5-001""; level 2; tag ""basic""; havana_gene ""OTTHUMG00000170615.1""; havana_transcript ""OTTHUMT00000409824.1"";"	ENST00000555918.1		Antisense	ENSEMBL		ENST00000216807
p4690	0.99998	0.144827	1.1036	down	122.868	137.816	153.586	100.634	136.136	175.276	109.807	189.087	-1.57466	-1.58028	-1.43613	-1.59874	-1.32433	-1.24881	-1.59613	-1.45165	Detected	Detected	Detected	Detected	Detected	Detected	Detected	Detected	0	p4690	GGAGGGGGGAAATTATTGGGTCCAAATTAAGTCTTGGATTAATGAAACAAAATGTTTGAA	ENST00000559402.1	14	-	103237471	103241102	103241102	103241102	2	"103237471,103240977,"	"103237910,103241102,"	ENSG00000259508.1	"gene_id ""ENSG00000259508.1""; transcript_id ""ENST00000559402.1""; gene_type ""processed_transcript""; gene_status ""NOVEL""; gene_name ""RP11-661D19.3""; transcript_type ""antisense""; transcript_status ""KNOWN""; transcript_name ""RP11-661D19.3-002""; level 2; tag ""basic""; havana_gene ""OTTHUMG00000171914.1""; havana_transcript ""OTTHUMT00000415869.1"";"	ENST00000559402.1		Intergenic	ENSEMBL
RNA95793|RNS_875_112	0.99998	0.169687	1.09248	down	2595.8	2957.68	3342.56	2591.88	2756.27	3290.14	3080.11	4328.9	2.82634	2.84337	3.0077	3.08807	3.01526	2.98164	3.21381	3.06523	Detected	Detected	Detected	Detected	Detected	Detected	Detected	Detected	0	RNA95793|RNS_875_112	GAGGGGCTGCCTCCTGCCCTGGGGGATGTGCCGCCTGTGAACGCTAACAGAGTCCCTCAG	RNA95793|RNS_875_112															http://research.imb.uq.edu.au/rnadb/NoncodingRNASearchV2.zip
p34117_v4	0.99998	0.840363	1.02588	down	41.799	36.0835	43.4787	35.2	31.0183	37.3412	44.8559	62.7991	-3.13022	-3.51361	-3.2568	-3.1142	-3.45819	-3.47959	-2.88773	-3.04189	Detected	Not Detected	Not Detected	Detected	Detected	Detected	Detected	Detected	0	p34117_v4	CAAACCAAAACAAGCAACAAATCCTTCACGAGAAAGAAAGAAAACAACTGTGTAAGCAGA	ENST00000602030.1	10	-	127433369	127440670	127440670	127440670	5	"127433369,127434107,127437943,127439008,127440553,"	"127433459,127434267,127438097,127439050,127440670,"	ENSG00000236991.2	"gene_id ""ENSG00000236991.2""; transcript_id ""ENST00000602030.1""; gene_type ""antisense""; gene_status ""NOVEL""; gene_name ""RP11-383C5.7""; transcript_type ""antisense""; transcript_status ""KNOWN""; transcript_name ""RP11-383C5.7-004""; level 2; tag ""RNA_Seq_supported_only""; tag ""basic""; havana_gene ""OTTHUMG00000019234.2""; havana_transcript ""OTTHUMT00000461890.1"";"	ENST00000602030.1		Antisense	ENSEMBL		"ENST00000419769, ENST00000337623"
p27807	0.99998	0.707617	1.08182	down	43.5044	23.8532	35.3305	32.2212	26.9185	34.8911	45.1811	48.6592	-3.07253	-4.11077	-3.55619	-3.24177	-3.66271	-3.5775	-2.87731	-3.40992	Not Detected	Detected	Not Detected	Detected	Detected	Detected	Detected	Detected	0	p27807	AGGTCTCACTCCTTTTACAACACACGAAAAAGCAGTCGATAATGGGCCCATGCTGAATTC	uc.269+	9	+	126537936	126538153	126538153	126538153	1	"126537936,"	"126538153,"	uc.269+	uc.269+	UCRs_353_217		Intronic	UCR
p36292_v4	0.99998	0.806928	1.03496	down	54.0274	36.7754	52.4616	34.9345	37.0624	42.6772	45.2065	74.5662	-2.76	-3.48621	-2.98585	-3.12512	-3.20136	-3.2869	-2.8765	-2.79411	Detected	Detected	Not Detected	Detected	Detected	Not Detected	Detected	Detected	0	p36292_v4	CGTGAACAGCCCTCCTGCATTTTGCATCAGATCACAAGACCCTGGTTCCAGAGCGGTCCT	TCONS_00016580	9	+	38949736	38998412	38998412	38998412	4	"38949736,38950325,38964936,38998269,"	"38949846,38950509,38965052,38998412,"	XLOC_007354	Gene_id=XLOC_007354;Gene_name=linc-FAM75A1-2;Transcript_id=TCONS_00016580;Transcript_name=linc-FAM75A1-2;	XLOC_007354		Intergenic	HumanLincRNACatalog
p6203	0.99998	0.539833	1.27862	up	56269.3	32498.5	81685.3	15695.1	19149.7	55341.6	18856.1	56016.4	7.26444	6.30121	7.61875	5.68632	5.81179	7.05379	5.82779	6.759	Detected	Detected	Detected	Detected	Detected	Detected	Detected	Detected	0	p6203	GTGACATTCATCTCACATGCACAGAGCACACAGGGAGTAAACAATTCTCATCCTCTGGTA	ENST00000566351.1	16	-	88133014	88134591	88134591	88134591	2	"88133014,88134299,"	"88133136,88134591,"	ENSG00000205037.2	"gene_id ""ENSG00000205037.2""; transcript_id ""ENST00000566351.1""; gene_type ""processed_transcript""; gene_status ""NOVEL""; gene_name ""RP11-863P13.4""; transcript_type ""lincRNA""; transcript_status ""KNOWN""; transcript_name ""RP11-863P13.4-002""; level 2; havana_gene ""OTTHUMG00000175541.1""; havana_transcript ""OTTHUMT00000430446.1"";"	ENST00000566351.1		Intergenic	ENSEMBL	"ENST00000378417, ENST00000378417, ENST00000378417"
p28137	0.99998	0.366201	1.10267	down	62.5506	46.648	66.4594	38.6885	50.0195	64.2683	55.1642	79.8168	-2.54867	-3.14314	-2.64463	-2.97787	-2.76882	-2.69626	-2.5893	-2.69594	Detected	Detected	Not Detected	Detected	Detected	Detected	Detected	Detected	0	p28137	CCCACCATCACATACGTCCAGTCTTCATGCATTTCCAGACTCTTGGCCACTCTTTTAGAT	int-HOXB13-102	17	+	44159583	44159752	44159752	44159752	1	"44159583,"	"44159752,"	int-HOXB13-102	transcript_type=Intronic Transcripts	int-HOXB13-102		Intronic	HOX Loci
p12505	0.99998	0.428712	1.15026	up	110.142	74.7484	67.1628	46.2142	59.6317	77.6042	47.9254	83.9929	-1.73241	-2.46291	-2.62945	-2.72144	-2.51523	-2.42423	-2.79224	-2.62236	Detected	Detected	Detected	Detected	Detected	Detected	Detected	Detected	0	p12505	TGGAAGGAATTACTTGCATGAGATTCATTTCTCTCTGTCTTTCTCTTTCTCCCCTCTCCC	ENST00000504957.1	4	-	153128572	153147022	153147022	153147022	3	"153128572,153146395,153146982,"	"153128820,153146602,153147022,"	ENSG00000251377.1	"gene_id ""ENSG00000251377.1""; transcript_id ""ENST00000504957.1""; gene_type ""lincRNA""; gene_status ""NOVEL""; gene_name ""RP11-18H21.3""; transcript_type ""lincRNA""; transcript_status ""KNOWN""; transcript_name ""RP11-18H21.3-001""; level 1; tag ""basic""; tag ""exp_conf""; havana_gene ""OTTHUMG00000161724.1""; havana_transcript ""OTTHUMT00000365873.1"";"	TCONS_00007882;XLOC_004127;TCONS_00007883;XLOC_004127		Intergenic	ENSEMBL
p92	0.99998	0.928187	1.01717	down	288.287	292.375	308.333	194.004	156.469	397.731	222.834	496.687	-0.34426	-0.495203	-0.430689	-0.651763	-1.12351	-0.0666409	-0.575131	-0.0583658	Detected	Detected	Detected	Detected	Detected	Detected	Detected	Detected	0	p92	AGGCTAGTGTGTATCCCTGGAACCAGAAGAGAGTAGGTGGGCTCTGGAGGCCTCAAAGGA	ENST00000362058.2	1	-	16956164	16971178	16971178	16971178	6	"16956164,16958024,16958769,16959589,16969522,16971140,"	"16957604,16958108,16958866,16959841,16969640,16971178,"	ENSG00000215908.5	"gene_id ""ENSG00000215908.5""; transcript_id ""ENST00000362058.2""; gene_type ""processed_transcript""; gene_status ""NOVEL""; gene_name ""CROCCP2""; transcript_type ""processed_transcript""; transcript_status ""KNOWN""; transcript_name ""CROCCP2-002""; level 2; havana_gene ""OTTHUMG00000037884.3""; havana_transcript ""OTTHUMT00000092783.1"";"	ENST00000362058.2	CROCCP2	Intergenic	ENSEMBL
p30147	0.99998	0.0580655	1.40596	down	657.206	857.243	1144.03	761.267	789.849	1326.76	1267.36	1842.23	0.84458	1.05668	1.46088	1.32055	1.21219	1.6714	1.93265	1.83268	Detected	Detected	Detected	Detected	Detected	Detected	Detected	Detected	0	p30147	CCTCTGGAAAAAGGAAAAGAATGGGGACTTTCACTTTTTGCTTCATATGTTTCATGCACC	XR_171045.1	7	-	75000343	75001457	75001457	75001457	2	"75000343,75001399,"	"75000941,75001457,"	LOC101060178	"ID=rna16753;Name=XR_171045.1;Parent=gene14120;Dbxref=GeneID:101060178,Genbank:XR_171045.1;gbkey=misc_RNA;product=uncharacterized LOC101060178%2C transcript variant 2;transcript_id=XR_171045.1|ID=gene14120;Name=LOC101060178;Dbxref=GeneID:101060178;gbkey=Gene;gene=LOC101060178"	XR_171045.1		Intergenic	RefSeq
p41782_v4	0.99998	0.0760718	1.18636	down	45.0242	48.3266	43.2489	38.8736	40.6905	57.827	54.8311	71.6778	-3.02299	-3.09213	-3.26444	-2.97099	-3.06662	-2.84862	-2.59804	-2.8511	Detected	Detected	Detected	Detected	Detected	Detected	Detected	Detected	0	p41782_v4	AGCAGTTGTGACCATAGATGTGGAGGCTTAAATACTTGTTCTCAGTTTTCAAGTCTTCCT	XR_428553.1	chr9	+	76067814	76077171	76067814	76067814	3	"76067814,76072993,76077057,"	"76067830,76073140,76077171,"	none					RefSeq
p35724_v4	0.99998	0.721136	1.03421	up	385.137	534.272	404.667	307.494	297.447	483.51	369.717	537.158	0.0736084	0.37455	-0.0384445	0.0127077	-0.196751	0.215114	0.155322	0.0546436	Detected	Detected	Detected	Detected	Detected	Detected	Detected	Detected	0	p35724_v4	ACTTCCTGTCTGAAACCTGCTCTCCTGTTGGACCCCTCCCTGCAGCCTTTCCAGGACCCC	TCONS_00022899	14	-	105532070	105534066	105534066	105534066	2	"105532070,105533800,"	"105532089,105534066,"	XLOC_011152	Gene_id=XLOC_011152;Gene_name=linc-GPR132-1;Transcript_id=TCONS_00022899;Transcript_name=linc-GPR132-1;	XLOC_011152		Divergent	HumanLincRNACatalog
p40122_v4	0.99998	0.213076	1.28878	down	93.7547	58.9836	54.0747	55.3855	73.9232	93.5549	94.3747	89.3361	-1.9648	-2.80464	-2.94215	-2.46027	-2.20528	-2.15455	-1.81463	-2.53339	Detected	Detected	Detected	Detected	Detected	Detected	Detected	Detected	0	p40122_v4	CTGATTCTGCACTTTCTAACCAAAATGTGGCCCCAAGCCTAATAAAAATACTATTTCTAT	XR_245071.1	chr3	+	73672658	73677046	73672658	73672658	2	"73672658,73674562,"	"73673116,73677046,"	none					RefSeq
p35297_v4	0.99998	0.267104	1.31694	up	57.3656	82.0981	57.0008	30.9411	32.4689	49.1564	24.8775	88.7535	-2.67351	-2.3276	-2.86612	-3.30025	-3.39225	-3.08298	-3.73819	-2.54283	Not Detected	Detected	Detected	Not Detected	Detected	Not Detected	Detected	Detected	0	p35297_v4	AGGAACACGTGGTCGATCAGAGAGAGACTCGAGGTTCGTGAACGGATGGGGAGGACCCTG	ENST00000497320.1	7	-	148327	149466	149466	149466	2	"148327,149328,"	"148618,149466,"	ENSG00000242474.1	"gene_id ""ENSG00000242474.1""; transcript_id ""ENST00000497320.1""; gene_type ""lincRNA""; gene_status ""NOVEL""; gene_name ""AC093627.9""; transcript_type ""lincRNA""; transcript_status ""KNOWN""; transcript_name ""AC093627.9-003""; level 2; havana_gene ""OTTHUMG00000151405.1""; havana_transcript ""OTTHUMT00000322490.1"";"	ENCODE_2248_429;TCONS_00013111;XLOC_006326;TCONS_00013113;XLOC_006326;TCONS_00013114;XLOC_006326		Intergenic	ENSEMBL
p35077_v4	0.99998	0.804617	1.02626	down	10532.3	8544.84	9368.52	5696.31	8683.24	9212.06	7029.58	12091	4.84691	4.37396	4.49457	4.2241	4.67078	4.46702	4.40427	4.54709	Detected	Detected	Detected	Detected	Detected	Detected	Detected	Detected	0	p35077_v4	CGCCACGTAGTCCAGCCCCAGCCAGCCGCGGTCCTGGAAGCACCGCAGGCAGACGACCTG	ENST00000415244.1	3	+	196729776	196731615	196731615	196731615	4	"196729776,196730472,196730967,196731364,"	"196729844,196730841,196731230,196731615,"	ENSG00000228109.1	"gene_id ""ENSG00000228109.1""; transcript_id ""ENST00000415244.1""; gene_type ""antisense""; gene_status ""NOVEL""; gene_name ""MFI2-AS1""; transcript_type ""antisense""; transcript_status ""KNOWN""; transcript_name ""MFI2-AS1-001""; level 2; tag ""basic""; havana_gene ""OTTHUMG00000155519.1""; havana_transcript ""OTTHUMT00000340465.1"";"	ASO3784;asoverlaps_775_970	MFI2-AS1	Antisense	ENSEMBL		ENST00000296350
p40374_v4	0.99998	0.205147	1.5785	down	800.657	793.951	429.429	829.525	1150.18	1363.53	483.282	2367.07	1.12942	0.946026	0.0472403	1.44444	1.75441	1.71084	0.541764	2.19433	Detected	Detected	Detected	Detected	Detected	Detected	Detected	Detected	0	p40374_v4	AGCAATGATCAGTATCAGCTCTTTATGGAGAAAGAGCAGGTGAAATATTTTCTCAGCACT	XR_424053.1	chr4	-	49488948	49491341	49488948	49488948	3	"49488948,49490450,49491286,"	"49489113,49490664,49491341,"	none					RefSeq
p34384_v4	0.99998	0.624245	1.10342	up	1825.2	3624.89	4205.6	3628.84	2539.73	3350.29	2678.27	3814.29	2.31822	3.13684	3.33906	3.57359	2.89722	3.00778	3.01213	2.88264	Detected	Detected	Detected	Detected	Detected	Detected	Detected	Detected	0	p34384_v4	ACAACAGAAGCTGGGGAGGTGAGAGTGCAGAAAGGACGTGGATGAAGCAGAGAGGCACGT	ENST00000459662.1	14	+	96117514	96139789	96139789	96139789	8	"96117514,96118713,96120845,96128816,96135887,96136778,96137667,96138307,"	"96118563,96118826,96120963,96129001,96135954,96136914,96137824,96139789,"	ENSG00000187621.10	"gene_id ""ENSG00000187621.10""; transcript_id ""ENST00000459662.1""; gene_type ""processed_transcript""; gene_status ""KNOWN""; gene_name ""TCL6""; transcript_type ""lincRNA""; transcript_status ""KNOWN""; transcript_name ""TCL6-003""; level 2; havana_gene ""OTTHUMG00000149979.2""; havana_transcript ""OTTHUMT00000315127.1"";"	NR_028288;RefSeq_720_3307	TCL6	Intergenic	ENSEMBL	ENST00000461160
p24353	0.99998	0.14244	1.44541	down	136.849	135.556	175.062	64.9214	115.309	245.812	212.933	194.581	-1.41918	-1.60414	-1.24732	-2.23108	-1.56388	-0.760879	-0.6407	-1.41033	Detected	Detected	Detected	Detected	Detected	Detected	Detected	Detected	0	p24353	AAGGACTCCTTTTGTTGTATTCAACATAAAGCCCCTTTCCCCAAACTCTTACTCTGGTTT	TCONS_00016461	9	-	112937185	112938141	112938141	112938141	2	"112937185,112937945,"	"112937491,112938141,"	XLOC_007827	Gene_id=XLOC_007827;Gene_name=linc-PTPN3-1;Transcript_id=TCONS_00016461;Transcript_name=linc-PTPN3-1;	XLOC_007827		Intergenic	HumanLincRNACatalog
p6175	0.99998	0.768083	1.09237	up	103.314	110.015	93.4399	75.5043	46.888	138.581	50.2283	220.203	-1.82473	-1.90533	-2.15307	-2.01322	-2.86209	-1.5877	-2.72453	-1.23187	Detected	Detected	Detected	Detected	Detected	Detected	Detected	Detected	0	p6175	GTTCAAACTCAGCGTGTGAACCGGCTGGCACCTGCTTAGCTTTCTAGCCCCACATCCTCT	ENST00000568458.1	16	-	84376069	84377013	84377013	84377013	2	"84376069,84376676,"	"84376201,84377013,"	ENSG00000260504.1	"gene_id ""ENSG00000260504.1""; transcript_id ""ENST00000568458.1""; gene_type ""processed_transcript""; gene_status ""NOVEL""; gene_name ""RP11-558A11.3""; transcript_type ""processed_transcript""; transcript_status ""KNOWN""; transcript_name ""RP11-558A11.3-001""; level 2; tag ""basic""; havana_gene ""OTTHUMG00000176736.1""; havana_transcript ""OTTHUMT00000433403.1"";"	ENST00000568458.1		Intergenic	ENSEMBL
p22318	0.99998	0.328559	1.12606	down	134.137	173.195	159.731	100.544	146.018	192.16	105.3	259.108	-1.44806	-1.25063	-1.37954	-1.60002	-1.22323	-1.11613	-1.65659	-0.997148	Detected	Detected	Detected	Detected	Detected	Detected	Detected	Detected	0	p22318	GAGGGTGTGGCATGTTGAAATTTAAAAAGAAGCAATGTGTATTTGCAAGTCAAACCAATA	TCONS_00008529	4	-	90459366	90472707	90472707	90472707	3	"90459366,90462022,90472210,"	"90459537,90462178,90472707,"	XLOC_004016	Gene_id=XLOC_004016;Gene_name=linc-GPRIN3-2;Transcript_id=TCONS_00008529;Transcript_name=linc-GPRIN3-2;	XLOC_004016		Intergenic	HumanLincRNACatalog		"ENST00000508021, ENST00000506864"
p21399	0.99998	0.810877	1.0647	down	153.785	94.7228	121.176	63.8757	102.739	119.54	60.724	247.93	-1.25085	-2.12124	-1.77808	-2.25451	-1.7304	-1.80094	-2.45076	-1.06077	Detected	Detected	Detected	Detected	Detected	Detected	Detected	Detected	0	p21399	ATGGGCAGTTGTGGCAGCTGTGGTTCTATACCGGTCCCAGATCTCACTGCCCATCTGCTT	TCONS_00028641	20	-	23168343	23169661	23169661	23169661	2	"23168343,23169414,"	"23169272,23169661,"	XLOC_013690	Gene_id=XLOC_013690;Gene_name=linc-CD93-3;Transcript_id=TCONS_00028641;Transcript_name=linc-CD93-3;	XLOC_013690		Intergenic	HumanLincRNACatalog
p9085	0.99998	0.995337	1.00137	up	170.623	108.402	122.81	62.083	90.089	162.176	67.9539	180.27	-1.10095	-1.92664	-1.75875	-2.29558	-1.91996	-1.36087	-2.28847	-1.52054	Detected	Detected	Detected	Detected	Detected	Detected	Detected	Detected	0	p9085	GCCCCGTCCATCCGTGTAAGCAATTTAACGACAGCTTGCAAAGCACCGAGCTTTAACAGA	ENST00000446799.1	2	-	38054751	38103006	38103006	38103006	4	"38054751,38056075,38092256,38102885,"	"38055021,38056181,38092421,38103006,"	ENSG00000237803.1	"gene_id ""ENSG00000237803.1""; transcript_id ""ENST00000446799.1""; gene_type ""lincRNA""; gene_status ""KNOWN""; gene_name ""LINC00211""; transcript_type ""lincRNA""; transcript_status ""KNOWN""; transcript_name ""LINC00211-002""; level 2; havana_gene ""OTTHUMG00000152169.2""; havana_transcript ""OTTHUMT00000326756.1"";"	ENCODE_1151_662;TCONS_00002749;XLOC_002049;TCONS_00003251;XLOC_002049;TCONS_00003252;XLOC_002049	LINC00211	Intergenic	ENSEMBL	ENST00000418746
RNA33532|snoRNA_scaRNA_128_128	0.99998	0.418335	1.15989	up	220.148	236.688	155.799	98.8008	111.482	158.411	132.376	241.905	-0.733291	-0.800041	-1.4155	-1.62526	-1.61257	-1.39476	-1.32646	-1.09626	Detected	Detected	Detected	Detected	Detected	Detected	Detected	Detected	0	RNA33532|snoRNA_scaRNA_128_128	GGGTCATCGTGATGAGGGGCACAAACTTGTGGCCTCCCTACAGACAAATGCCCTACATGT	RNA33532|snoRNA_scaRNA_128_128															ftp://ftp.ensembl.org/pub/current/fasta/homo_sapiens/ncrna/Homo_sapiens.GRCh37.61.ncrna.fa.gz
p29870	0.99998	0.832489	1.02102	up	181.791	212.14	222.704	124.803	178.806	226.818	131.17	236.599	-1.00948	-0.958007	-0.900051	-1.2882	-0.93099	-0.876895	-1.33966	-1.12826	Detected	Detected	Detected	Detected	Detected	Detected	Detected	Detected	0	p29870	TCACTGCAAGCAAAAAGGGGAAGAAACGCTCACAAAAGGGAAGGCAGCAGGAAAAGTAAT	TCONS_00006781	3	+	9291437	9293990	9293990	9293990	2	"9291437,9293691,"	"9291505,9293990,"	XLOC_002573	Gene_id=XLOC_002573;Gene_name=linc-THUMPD3-1;Transcript_id=TCONS_00006781;Transcript_name=linc-THUMPD3-1;	XLOC_002573		Divergent	HumanLincRNACatalog
p20376	0.99998	0.536566	1.62933	down	10.296	9.72415	32.6608	59.3429	6.00051	67.1164	67.7194	63.9919	-5.1516	-5.40531	-3.66955	-2.3607	-5.82815	-2.6337	-2.29346	-3.01474	Not Detected	Detected	Not Detected	Detected	Not Detected	Detected	Detected	Not Detected	0	p20376	TGGAGCAGACTCTAGGATCTGCAGTTACTGTATGATGAGCCCTTCTGAGTATTTTGCTTG	TCONS_00026411	18	-	9322058	9334462	9334462	9334462	2	"9322058,9334134,"	"9322150,9334462,"	XLOC_012754	Gene_id=XLOC_012754;Gene_name=linc-LAMA1-5;Transcript_id=TCONS_00026411;Transcript_name=linc-LAMA1-5;	XLOC_012754		Divergent	HumanLincRNACatalog
p43766_v4	0.99998	0.54504	1.11217	up	255.765	404.895	300.679	308.473	286.614	254.773	201.439	544.668	-0.516945	-0.0254774	-0.466957	0.017292	-0.250278	-0.70922	-0.720757	0.0746765	Detected	Detected	Detected	Detected	Detected	Detected	Detected	Detected	0	p43766_v4	CCTGAGCGTGCAGCAGGACATCTTCCTGACCTGGTAATAATTAGGCTGGAGTGCAATGGT	XR_244292.1	chr21	+	15095911	15097393	15095911	15095911	3	"15095911,15096376,15097377,"	"15096040,15096555,15097393,"	none					RefSeq
p38032_v4	0.99998	0.574135	1.29177	down	20.9348	50.4478	59.789	35.0165	15.0662	63.648	75.7597	108.15	-4.12779	-3.03016	-2.79723	-3.12174	-4.5	-2.71025	-2.1316	-2.25767	Not Detected	Detected	Detected	Detected	Not Detected	Detected	Detected	Detected	0	p38032_v4	ATCATGAAAGGAAGAGCCAAATGTTACTAACCACCTATGTTACAATGTCAGCTGATATTA	ENST00000609827.1	chr7	+	105211529	105214107	105214107	105214107	1	"105211529,"	"105214107,"	ENSG00000272604.1	"gene_id ""ENSG00000272604.1""; transcript_id ""ENST00000609827.1""; gene_type ""antisense""; gene_status ""NOVEL""; gene_name ""RP11-251G23.5""; transcript_type ""antisense""; transcript_status ""KNOWN""; transcript_name ""RP11-251G23.5-001""; level 2; tag ""basic""; havana_gene ""OTTHUMG00000186297.1""; havana_transcript ""OTTHUMT00000472786.1"";"				ENSEMBL
p11055	0.99998	0.727719	1.08341	down	49.3664	88.8972	106.365	50.3132	53.8618	91.6268	51.3128	163.061	-2.89016	-2.21281	-1.96616	-2.59884	-2.66205	-2.18459	-2.69371	-1.66529	Detected	Detected	Detected	Detected	Detected	Detected	Detected	Detected	0	p11055	GCTTGAAGGGAAGAATGGTTTGAGCACCGAGGACAAGAATTAATTCCCCAGGCCTGGGTT	ENST00000564152.1	22	-	47157790	47158460	47158460	47158460	1	"47157790,"	"47158460,"	ENSG00000260708.1	"gene_id ""ENSG00000260708.1""; transcript_id ""ENST00000564152.1""; gene_type ""antisense""; gene_status ""NOVEL""; gene_name ""CTA-29F11.1""; transcript_type ""antisense""; transcript_status ""KNOWN""; transcript_name ""CTA-29F11.1-001""; level 2; tag ""basic""; havana_gene ""OTTHUMG00000172744.1""; havana_transcript ""OTTHUMT00000420346.1"";"	HIT000293167;H-InvDB_344_658	CTA-29F11.1	Divergent	ENSEMBL
p17024	0.99998	0.387559	1.09327	down	563.164	685.479	693.465	517.204	566.789	667.208	786.9	848.267	0.621791	0.734088	0.738644	0.762884	0.733428	0.679703	1.24508	0.713817	Detected	Detected	Detected	Detected	Detected	Detected	Detected	Detected	0	p17024	CATCTGGAAGAGGATTATTCTCTATAATCCCAGTTAGAGACACAATGACATAAACATCGC	ENST00000433061.1	X	-	62729821	62780929	62780929	62780929	3	"62729821,62736789,62780711,"	"62729959,62736962,62780929,"	ENSG00000235437.2	"gene_id ""ENSG00000235437.2""; transcript_id ""ENST00000433061.1""; gene_type ""processed_transcript""; gene_status ""KNOWN""; gene_name ""RP11-357C3.3""; transcript_type ""processed_transcript""; transcript_status ""KNOWN""; transcript_name ""RP11-357C3.3-001""; level 2; tag ""basic""; havana_gene ""OTTHUMG00000021699.1""; havana_transcript ""OTTHUMT00000056936.1"";"	ENCODE_1675_529;TCONS_00017062;XLOC_008174		Intergenic	ENSEMBL
p22883	0.99998	0.775837	1.03774	up	1165.53	1160.23	1284.63	778.647	1315.75	1098.34	749.28	1374.62	1.67115	1.49331	1.6281	1.35312	1.94843	1.39882	1.1744	1.41026	Detected	Detected	Detected	Detected	Detected	Detected	Detected	Detected	0	p22883	CTGACTCAATGCAAAAGGCGAAAACACCAATTTAGTTGTTGCTGCGGCTGCTTTTCATGC	TCONS_00009844	5	+	2940841	2965533	2965533	2965533	2	"2940841,2965041,"	"2940897,2965533,"	XLOC_004257	Gene_id=XLOC_004257;Gene_name=linc-IRX1-7;Transcript_id=TCONS_00009844;Transcript_name=linc-IRX1-7;	XLOC_004257		Intergenic	HumanLincRNACatalog
[truncated: 19,891 more rows]
[truncated: 3 more columns]
