# Supplementary material for: Linc02527 promoted autophagy in Intrahepatic cholestasis of pregnancy
Source: Cell Death Dis. 2018 Sep 24;9(10):979. doi: 10.1038/s41419-018-1013-z (PMC6155230; doi:10.1038/s41419-018-1013-z)
Supplement: Supplementary file 11 — S2 [file 41419_2018_1013_MOESM11_ESM.xls]

## Sheet: Sheet1
systematic_name	FC (abs) [H14661] vs [HNC]	FC [H14661] vs [HNC]	Log FC [H14661] vs [HNC]	Regulation [H14661] vs [HNC]	HNC:gTotalProbeSignal(raw)	H14661:gTotalProbeSignal(raw)	HNC:gTotalProbeSignal(normalized)	H14661:gTotalProbeSignal(normalized)	HNC:gFEFlags	H14661:gFEFlags	active_sequence	chr	control_type	mirbase.accession	start	stop	strand
hsa-miR-136-3p	2.06768	2.06768	1.04801	up	4.19317	9.9655	-1.33175	-0.28374	Detected	Detected	AGACTCATTTGAGACGATGA	chr14	0	MIMAT0004606	101351090	101351108	-
hsa-miR-1268b	18.1108	18.1108	4.17877	up	0.1	2.08166	-6.72172	-2.54295	Not Detected	Detected	CACCCCCACCAC		0	MIMAT0018925
hsa-miR-424-3p	17.223	17.223	4.10626	up	0.1	1.97962	-6.72172	-2.61546	Not Detected	Detected	ATAGCAGCGCCTC	chrX	0	MIMAT0004749	133680711	133680700	+
hsa-miR-4261	17.0882	17.0882	4.09493	up	0.1	1.96413	-6.72172	-2.62679	Not Detected	Detected	TGGGTCCCTGTTTC		0	MIMAT0016890
hsa-miR-155-3p	16.0546	16.0546	4.00492	up	0.1	1.84533	-6.72172	-2.7168	Not Detected	Detected	TGTTAATGCTAATATGTAGGAG	chr21	0	MIMAT0004658	26946335	26946355	-
hsa-miR-33b-3p	8.96707	8.96707	3.16464	up	0.1	1.03068	-6.72172	-3.55709	Not Detected	Detected	GGGCTGCACTG	chr17	0	MIMAT0004811	17717224	17717215	+
hsa-miR-199a-3p	17.0562	17.0562	4.09223	up	0.1	1.96045	-6.72172	-2.6295	Not Detected	Detected	TAACCAATGTGCAGACTACT		0	MIMAT0000232
hsa-miR-378d	21.0946	21.0946	4.3988	up	0.1	2.42462	-6.72172	-2.32292	Not Detected	Detected	TTTCTGACTCCAAGTC		0	MIMAT0018926
hsa-miR-1587	21.5812	21.5812	4.4317	up	0.1	2.48055	-6.72172	-2.29002	Not Detected	Detected	CCCAACCCAGCCC		0	MIMAT0019077
hsa-miR-6727-5p	16.6945	16.6945	4.0613	up	0.1	1.91888	-6.72172	-2.66042	Not Detected	Detected	CGCTCCCAGCC		0	MIMAT0027355
hsa-miR-766-3p	2.27197	2.27197	1.18395	up	1.19276	3.1148	-3.14549	-1.96154	Detected	Detected	GCTGAGGCTGTGGG	chrX	0	MIMAT0003888	118780786	118780774	+
hsa-miR-4649-3p	17.649	17.649	4.14152	up	0.1	2.02859	-6.72172	-2.58021	Not Detected	Detected	TGGGGAGAGGCAG		0	MIMAT0019712
hsa-miR-3940-5p	22.1065	22.1065	4.4664	up	0.1	2.54093	-6.72172	-2.25533	Not Detected	Detected	CAGAGCCCGCCC		0	MIMAT0019229
hsa-miR-452-5p	48.1727	48.1727	5.59014	up	0.1	5.537	-6.72172	-1.13158	Not Detected	Detected	TCAGTTTCCTCTGCAAA	chrX	0	MIMAT0001635	151128134	151128119	+
hsa-miR-34a-3p	15.6942	15.6942	3.97216	up	0.1	1.8039	-6.72172	-2.74956	Not Detected	Detected	AGGGCAGTATACTTGCTG	chr1	0	MIMAT0004557	9211811	9211795	+
hsa-miR-1972	24.5309	24.5309	4.61653	up	0.1	2.8196	-6.72172	-2.10519	Not Detected	Detected	TGAGCCACTGTGC		0	MIMAT0009447
hsa-miR-654-5p	8.71572	8.71572	3.12362	up	0.1	1.00179	-6.72172	-3.5981	Not Detected	Detected	GCACATGTTCTGCGGCCC	chr14	0	MIMAT0003330	100576329	100576345	-
hsa-miR-4417	25.0628	25.0628	4.64747	up	0.1	2.88073	-6.72172	-2.07425	Not Detected	Detected	CCCTCCGGGAAGC		0	MIMAT0018929
hsa-miR-23a-5p	9.56895	9.56895	3.25836	up	0.1	1.09986	-6.72172	-3.46336	Not Detected	Detected	AAATCCCATCCCC	chr19	0	MIMAT0004496	13947430	13947419	+
hsa-miR-4787-3p	16.1071	16.1071	4.00963	up	0.1	1.85136	-6.72172	-2.7121	Not Detected	Detected	GCGCGGGGCA		0	MIMAT0019957
hsa-miR-6794-5p	17.7111	17.7111	4.14658	up	0.1	2.03572	-6.72172	-2.57514	Not Detected	Detected	GCTCACCCCCAGTC		0	MIMAT0027488
hsa-miR-454-5p	8.70015	8.70015	3.12104	up	0.1	1	-6.72172	-3.60068	Not Detected	Detected	GCAGAGACAATATTGATAGG	chr17	0	MIMAT0003884	57215163	57215145	+
hsa-miR-380-3p	17.2588	17.2588	4.10926	up	0.1	1.98374	-6.72172	-2.61246	Not Detected	Detected	AAGATGTGGACCATATTACATA	chr14	0	MIMAT0000735	101491394	101491414	-
hsa-miR-431-3p	9.95132	9.95132	3.31489	up	0.1	1.14381	-6.72172	-3.40684	Not Detected	Detected	AGAAGCCCTGCAAGAC	chr14	0	MIMAT0004757	101347413	101347427	-
hsa-miR-15a-3p	15.9706	15.9706	3.99735	up	0.1	1.83567	-6.72172	-2.72438	Not Detected	Detected	TGAGGCAGCACAATATGG	chr13	0	MIMAT0004488	50623326	50623310	+
hsa-miR-29b-2-5p	12.0171	12.0171	3.58701	up	0.1	1.38125	-6.72172	-3.13471	Not Detected	Detected	CTAAGCCACCATGT	chr1	0	MIMAT0004515	207975819	207975807	+
hsa-miR-466	8.77697	8.77697	3.13372	up	0.1	1.00883	-6.72172	-3.588	Not Detected	Detected	ATGTGTGTTGCGTGT		0	MIMAT0015002
hsa-miR-892b	45.3521	45.3521	5.5031	up	0.1	5.2128	-6.72172	-1.21862	Not Detected	Detected	TCTACCCAGAAAGGAG		0	MIMAT0004918
hsa-miR-345-5p	32.2187	32.2187	5.00982	up	0.1	3.70323	-6.72172	-1.7119	Not Detected	Detected	GAGCCCTGGACTAG	chr14	0	MIMAT0000772	100774222	100774234	-
hsa-miR-8072	18.1254	18.1254	4.17994	up	0.1	2.08334	-6.72172	-2.54178	Not Detected	Detected	CTGCCTACCTCCCC		0	MIMAT0030999
hsa-miR-2355-5p	15.8181	15.8181	3.9835	up	0.1	1.81814	-6.72172	-2.73822	Not Detected	Detected	TTGTCCATTGTATCTGGG	chr2	0	MIMAT0016895	207974741	207974725	+
hsa-miR-3200-3p	2.16469	2.16469	1.11416	up	4.32245	10.7547	-1.28795	-0.173783	Detected	Detected	CAGACCTGAGTAGCG	chr22	0	MIMAT0015085	31127605	31127618	-
hsa-miR-5194	36.2944	36.2944	5.18168	up	0.1	4.1717	-6.72172	-1.54005	Not Detected	Detected	CCATCCCATTCCAAAC		0	MIMAT0021125
hsa-miR-411-3p	12.2658	12.2658	3.61657	up	0.1	1.40984	-6.72172	-3.10515	Not Detected	Detected	GGTTAGTGGACCGTGT	chr14	0	MIMAT0004813	101489719	101489733	-
hsa-miR-32-5p	2.11998	2.11998	1.08405	up	1.12956	2.75242	-3.22403	-2.13998	Detected	Detected	TGCAACTTAGTAATGTGCAA	chr9	0	MIMAT0000090	111808535	111808517	+
hsa-miR-222-5p	2.22675	2.22675	1.15494	up	2.15795	5.52314	-2.29013	-1.13519	Detected	Detected	AGGATCTACACTGG	chrX	0	MIMAT0004569	45606472	45606460	+
hsa-miR-6132	47.8873	47.8873	5.58157	up	0.1	5.50419	-6.72172	-1.14015	Not Detected	Detected	TGCAATCCCCAGCC		0	MIMAT0024616
hsa-miR-6752-3p	17.0484	17.0484	4.09156	up	0.1	1.95955	-6.72172	-2.63016	Not Detected	Detected	CTGGGAGTATGGGGG		0	MIMAT0027405
hsa-miR-1180-3p	53.0666	53.0666	5.72973	up	0.1	6.0995	-6.72172	-0.991991	Not Detected	Detected	ACACACCCACGCG	chr17	0	MIMAT0005825	19247880	19247869	+
hsa-miR-664b-5p	16.3721	16.3721	4.03317	up	0.1	1.88182	-6.72172	-2.68855	Not Detected	Detected	TACCCAATCATCTCCC	chrX	0	MIMAT0022271	153996880	153996894	-
hsa-miR-29c-5p	18.4641	18.4641	4.20665	up	0.1	2.12227	-6.72172	-2.51507	Not Detected	Detected	GAACACCAGGAGAAATCGG	chr1	0	MIMAT0004673	207975233	207975216	+
hsa-miR-181a-3p	20.0411	20.0411	4.32489	up	0.1	2.30353	-6.72172	-2.39684	Not Detected	Detected	GGTACAATCAACGGTCGA	chr1	0	MIMAT0000270	198828257	198828241	+
hsa-miR-450a-5p	2.16248	2.16248	1.11268	up	3.26112	8.10572	-1.69443	-0.581742	Detected	Detected	ATATTAGGAACACATCGCAA	chrX	0	MIMAT0001545	133674409	133674390	+
hsa-miR-550a-3p	26.1996	26.1996	4.71147	up	0.1	3.0114	-6.72172	-2.01025	Not Detected	Detected	ATGTGCCTGAGGGAGTAA	chr7	0	MIMAT0003257	30295999	30296016	-
hsa-miR-193a-5p	16.414	16.414	4.03686	up	0.1	1.88664	-6.72172	-2.68486	Not Detected	Detected	TCATCTCGCCCG		0	MIMAT0004614
hsa-miR-10a-3p	18.332	18.332	4.1963	up	0.1	2.1071	-6.72172	-2.52543	Not Detected	Detected	TATTCCCCTAGATACG	chr17	0	MIMAT0004555	46657283	46657269	+
hsa-miR-188-5p	18.9371	18.9371	4.24314	up	0.1	2.17664	-6.72172	-2.47858	Not Detected	Detected	CCCTCCACCATG		0	MIMAT0000457
hsa-miR-6812-5p	17.8627	17.8627	4.15888	up	0.1	2.05315	-6.72172	-2.56284	Not Detected	Detected	GCTGCTCCTCCCC		0	MIMAT0027524
hsa-miR-551b-5p	11.7714	11.7714	3.55721	up	0.1	1.35301	-6.72172	-3.16451	Not Detected	Detected	GGTCTCACCC	chr3	0	MIMAT0004794	168269676	168269684	-
hsa-miR-135a-3p	8.70015	8.70015	3.12104	up	0.1	1	-6.72172	-3.60068	Not Detected	Detected	CGCCACGGCTC	chr3	0	MIMAT0004595	52328311	52328302	+
hsa-miR-6724-5p	19.8132	19.8132	4.30839	up	0.1	2.27734	-6.72172	-2.41333	Not Detected	Detected	CCCCACGCCCG		0	MIMAT0025856
hsa-miR-6766-3p	36.1061	36.1061	5.17417	up	0.1	4.15005	-6.72172	-1.54755	Not Detected	Detected	TGAGGGTGGGGGA		0	MIMAT0027433
hsa-miR-369-5p	28.7104	28.7104	4.8435	up	0.1	3.29999	-6.72172	-1.87822	Not Detected	Detected	GCGAATATAACACGGTCGAT		0	MIMAT0001621
hsa-miR-3935	25.9791	-25.9791	-4.69928	down	2.26022	0.1	-2.22333	-6.92261	Detected	Not Detected	GTGGCTGGTGCTCG		0	MIMAT0018350
hsa-miR-4745-5p	2.18769	-2.18769	-1.12941	down	4.99262	2.62311	-1.08	-2.2094	Detected	Detected	CGCCGTCCCGG		0	MIMAT0019878
hsa-miR-5188	2.47212	-2.47212	-1.30575	down	20.5714	9.5646	0.962771	-0.342978	Detected	Detected	CTCCGGTTTAAATGGG		0	MIMAT0021119
hsa-miR-1181	2.70011	-2.70011	-1.43302	down	16.635	7.08132	0.656355	-0.776664	Detected	Detected	CGGCTCGGGTGG		0	MIMAT0005826
hsa-miR-3162-3p	3.06882	-3.06882	-1.61769	down	6.44311	2.41322	-0.712037	-2.32972	Detected	Detected	TGGGGAGTGGAGG		0	MIMAT0019213
hsa-miR-517a-3p	54.7039	-54.7039	-5.77357	down	4.75932	0.1	-1.14904	-6.92261	Detected	Not Detected	ACACTCTAAAGGGATGCAC	chr19	0	MIMAT0002852	54215579	54215596	-
hsa-miR-6845-5p	33.8407	-33.8407	-5.08069	down	2.94419	0.1	-1.84192	-6.92261	Detected	Not Detected	GCTCTCTGCTCTGG		0	MIMAT0027590
hsa-miR-3184-5p	33.9847	-33.9847	-5.08681	down	2.95672	0.1	-1.8358	-6.92261	Detected	Not Detected	AAAAGCTCGGTCTGAG	chr17	0	MIMAT0015064	28444136	28444122	+
hsa-miR-744-3p	2.54151	-2.54151	-1.34568	down	2.68639	1.21493	-1.97413	-3.31981	Detected	Detected	AGGTTGAGGTTAGTG	chr17	0	MIMAT0004946	11985291	11985304	-
hsa-miR-520h	25.2077	-25.2077	-4.65579	down	2.19311	0.1	-2.26682	-6.92261	Detected	Not Detected	ACTCTAAAGGGAAGCACTTT		0	MIMAT0002867
hsa-miR-7706	73.5159	-73.5159	-6.19998	down	6.39599	0.1	-0.722627	-6.92261	Detected	Not Detected	TCTCGGCAGAGCACA		0	MIMAT0030021
hsa-miR-944	14.2707	-14.2707	-3.83498	down	1.24157	0.1	-3.08763	-6.92261	Detected	Not Detected	CTCATCCGATGTACAATAAT		0	MIMAT0004987
hsa-miR-1323	32.0866	-32.0866	-5.0039	down	2.79158	0.1	-1.91871	-6.92261	Detected	Not Detected	AGAAAATGCCCCTCAGT		0	MIMAT0005795
hsa-miR-128-2-5p	57.9312	-57.9312	-5.85627	down	5.0401	0.1	-1.06634	-6.92261	Detected	Not Detected	TCTCGTACAGTGTATCGG		0	MIMAT0031095
hsa-miR-4282	26.7494	-26.7494	-4.74144	down	2.32724	0.1	-2.18117	-6.92261	Detected	Not Detected	TCCTGGATGCAAATTTT		0	MIMAT0016912
hsa-miR-148a-5p	2.135	-2.135	-1.09423	down	3.6195	1.94861	-1.544	-2.63824	Detected	Detected	AGTCGGAGTGTCTC	chr7	0	MIMAT0004549	25989565	25989553	+
hsa-miR-887-3p	2.33575	-2.33575	-1.22389	down	15.7968	7.77346	0.581763	-0.642126	Detected	Detected	CCTCGGGATGGCG	chr5	0	MIMAT0004951	15935348	15935359	-
hsa-miR-3185	70.1126	-70.1126	-6.1316	down	6.0999	0.1	-0.791009	-6.92261	Detected	Not Detected	CCGCAGACCGACC		0	MIMAT0015065
hsa-miR-3187-3p	27.3563	-27.3563	-4.7738	down	2.38004	0.1	-2.14881	-6.92261	Detected	Not Detected	CCGCGCAGCC	chr19	0	MIMAT0015069	813638	813646	-
hsa-miR-515-3p	117.841	-117.841	-6.88069	down	10.2523	0.1	-0.0419174	-6.92261	Detected	Not Detected	AACGCTCCAAAAGAAGGCACT		0	MIMAT0002827
hsa-miR-3944-5p	2.50066	-2.50066	-1.32231	down	197.733	90.8864	4.22762	2.90531	Detected	Detected	TCTCGGTTGGCCT		0	MIMAT0019231
hsa-miR-6729-5p	3.1301	-3.1301	-1.64621	down	17.9449	6.58958	0.765711	-0.880496	Detected	Detected	GCCGCTCAGCCG		0	MIMAT0027359
hsa-miR-1304-3p	29.1352	-29.1352	-4.86469	down	2.53481	0.1	-2.05792	-6.92261	Detected	Not Detected	GGGGTTCGAGGC		0	MIMAT0022720
hsa-miR-572	2.95478	-2.95478	-1.56305	down	33.5294	13.0429	1.66756	0.10451	Detected	Detected	TGGGCCACCGCC		0	MIMAT0003237
hsa-miR-372-3p	2.71626	-2.71626	-1.44162	down	13.8024	5.84059	0.387054	-1.05457	Detected	Detected	ACGCTCAAATGTCGCAG	chr19	0	MIMAT0000724	54291192	54291207	-
hsa-miR-6508-5p	2.71523	-2.71523	-1.44107	down	4.83218	2.04555	-1.12712	-2.56819	Detected	Detected	GGTGGGTCATGCAT		0	MIMAT0025472
hsa-miR-6786-5p	34.1039	-34.1039	-5.09186	down	2.96709	0.1	-1.83075	-6.92261	Detected	Not Detected	ACGCCCCTCCG		0	MIMAT0027472
hsa-miR-6815-5p	32.3555	-32.3555	-5.01594	down	2.81498	0.1	-1.90667	-6.92261	Detected	Not Detected	AATGACTCCTCCGG		0	MIMAT0027530
hsa-miR-9-3p	2.70763	-2.70763	-1.43703	down	106.172	45.0706	3.33047	1.89343	Detected	Detected	ACTTTCGGTTATCTAGCT	chr1	0	MIMAT0000442	154656832	154656815	+
hsa-miR-4478	28.8966	-28.8966	-4.85283	down	2.51405	0.1	-2.06978	-6.92261	Detected	Not Detected	CTCCTCAGCTCAGC		0	MIMAT0019006
hsa-miR-6728-5p	2.04687	-2.04687	-1.03342	down	5.29966	2.97599	-0.993895	-2.02731	Detected	Detected	CCCCTCTGGTCCTAC		0	MIMAT0027357
hsa-miR-550a-5p	13.6306	-13.6306	-3.76877	down	1.18588	0.1	-3.15384	-6.92261	Detected	Not Detected	GGGCTCTTACTCCCT	chr7	0	MIMAT0004800	30329439	30329453	-
hsa-miR-4730	33.1362	-33.1362	-5.05034	down	2.8829	0.1	-1.87227	-6.92261	Detected	Not Detected	TGGCATGGAATGGGC		0	MIMAT0019852
hsa-miR-512-3p	27.4673	-27.4673	-4.77965	down	2.3897	0.1	-2.14297	-6.92261	Detected	Not Detected	GACCTCAGCTATGACAGCA		0	MIMAT0002823
hsa-miR-183-3p	14.9515	-14.9515	-3.90222	down	1.3008	0.1	-3.0204	-6.92261	Detected	Not Detected	TTATGGCCCTTC	chr7	0	MIMAT0004560	129414831	129414821	+
hsa-let-7f-1-3p	3.11998	-3.11998	-1.64154	down	2.71443	1	-1.95915	-3.60068	Detected	Detected	GGGAAGGCAATAGATTGT	chr9	0	MIMAT0004486	96938696	96938712	-
hsa-miR-4713-5p	58.093	-58.093	-5.86029	down	5.05418	0.1	-1.06232	-6.92261	Detected	Not Detected	TGGGAGCCTGGTAGT		0	MIMAT0019820
hsa-miR-1292-5p	27.158	-27.158	-4.76331	down	2.36279	0.1	-2.1593	-6.92261	Detected	Not Detected	CAGCGTCTGCCG	chr20	0	MIMAT0005943	2633439	2633449	-
hsa-miR-3615	27.4177	-27.4177	-4.77704	down	2.38538	0.1	-2.14558	-6.92261	Detected	Not Detected	GAGCCGCGAGGAG		0	MIMAT0017994
hsa-miR-2114-5p	3.09013	-3.09013	-1.62767	down	16.1375	6.00251	0.612552	-1.01512	Detected	Detected	GACCGCTTCAAGGAA	chrX	0	MIMAT0011156	149396259	149396272	-
hsa-miR-6865-3p	2.98529	-2.98529	-1.57787	down	5.05408	1.94594	-1.06235	-2.64022	Detected	Detected	GGCGGTAGGGAAAGA		0	MIMAT0027631
hsa-miR-7157-5p	63.1117	-63.1117	-5.97984	down	5.49081	0.1	-0.942776	-6.92261	Detected	Not Detected	TCTCTGGTGCCAATG		0	MIMAT0028224
hsa-miR-1281	2.57964	-2.57964	-1.36717	down	5.03403	2.243	-1.06808	-2.43525	Detected	Detected	GGGAGAGGAGGAGG		0	MIMAT0005939
hsa-miR-758-5p	3.68213	-3.68213	-1.88054	down	9.90024	3.09044	-0.092331	-1.97287	Detected	Detected	GTGTGCTCTCTGGT		0	MIMAT0022929
hsa-miR-6075	77.9171	-77.9171	-6.28387	down	6.7789	0.1	-0.638743	-6.92261	Detected	Not Detected	CACCAATGCCGCC		0	MIMAT0023700
hsa-miR-4754	57.0534	-57.0534	-5.83424	down	4.96373	0.1	-1.08837	-6.92261	Detected	Not Detected	ACTCCGCTAACCCA		0	MIMAT0019894
hsa-miR-125b-2-3p	2.00789	-2.00789	-1.00568	down	8.66767	4.96175	-0.28415	-1.28983	Detected	Detected	GTCCCAAGAGCCTGA	chr21	0	MIMAT0004603	17962618	17962631	-
hsa-miR-4691-5p	79.5381	-79.5381	-6.31357	down	6.91993	0.1	-0.609037	-6.92261	Detected	Not Detected	CCGCAGCTCATGG		0	MIMAT0019781
hsa-miR-6892-5p	90.1781	-90.1781	-6.49471	down	7.84563	0.1	-0.427905	-6.92261	Detected	Not Detected	TCCTACTCTCCGGTC		0	MIMAT0027684
hsa-miR-8064	2.99716	-2.99716	-1.5836	down	33.7196	12.9314	1.67572	0.092123	Detected	Detected	GTCCGCTCGCTC		0	MIMAT0030991
hsa-miR-124-5p	18.2197	-18.2197	-4.18743	down	1.58514	0.1	-2.73518	-6.92261	Detected	Not Detected	ATCAAGGTCCGCTGTG	chr8	0	MIMAT0004591	65291736	65291751	-
hsa-miR-6800-3p	2.92779	-2.92779	-1.54981	down	5.25123	2.06155	-1.00714	-2.55695	Detected	Detected	GGGGCGATGCCAG		0	MIMAT0027501
hsa-miR-4660	29.731	-29.731	-4.8939	down	2.58664	0.1	-2.02872	-6.92261	Detected	Not Detected	CTCCATTTTCCACCAG		0	MIMAT0019728
hsa-miR-8063	3.92515	-3.92515	-1.97275	down	10.1069	2.95962	-0.0625216	-2.03527	Detected	Detected	AAGCCCCGACTCC		0	MIMAT0030990
hsa-miR-191-3p	2.10381	-2.10381	-1.073	down	3.56645	1.94851	-1.56531	-2.63831	Detected	Detected	GGGGACGAAATCC	chr3	0	MIMAT0001618	49058129	49058118	+
hsa-miR-6792-5p	2.11793	-2.11793	-1.08266	down	37.0025	20.0813	1.80976	0.7271	Detected	Detected	TCACCCAGAGCCCC		0	MIMAT0027484
hsa-miR-4470	2.28736	-2.28736	-1.19368	down	35.6166	17.8975	1.75468	0.561	Detected	Detected	TCTCGGCTTCCACG		0	MIMAT0018997
hsa-miR-3648	2.9154	-2.9154	-1.54369	down	7.66235	3.02091	-0.462008	-2.0057	Detected	Detected	CCCTCGGCGATC		0	MIMAT0018068
hsa-miR-4695-5p	4.70318	-4.70318	-2.23364	down	7.37419	1.80217	-0.51731	-2.75095	Detected	Detected	CCTGCTCGCCCA		0	MIMAT0019788
hsa-miR-5001-5p	2.4862	-2.4862	-1.31394	down	27.7641	12.8358	1.39535	0.0814143	Detected	Detected	AGCTCCGCCGCTG		0	MIMAT0021021
hsa-miR-3663-3p	27.026	-27.026	-4.75627	down	2.3513	0.1	-2.16634	-6.92261	Detected	Not Detected	GCGCCCGGCC		0	MIMAT0018085
hsa-miR-770-5p	15.1455	-15.1455	-3.92082	down	1.31768	0.1	-3.00179	-6.92261	Detected	Not Detected	TGGCCCTGACACGT		0	MIMAT0003948
hsa-miR-425-3p	3.41281	-3.41281	-1.77096	down	5.69872	1.91928	-0.889157	-2.66012	Detected	Detected	GGGCGGACACGAC	chr3	0	MIMAT0001343	49057656	49057645	+
hsa-miR-548q	3.41989	-3.41989	-1.77395	down	11.6158	3.90399	0.138218	-1.63573	Detected	Detected	CCGCCATTACTTTTGC		0	MIMAT0011163
hsa-miR-5585-5p	2.50438	-2.50438	-1.32445	down	8.22646	3.7756	-0.359523	-1.68398	Detected	Detected	CTCTCGAGTAGCTGGT		0	MIMAT0022285
hsa-miR-486-5p	2.71367	-2.71367	-1.44025	down	39.7336	16.8296	1.91249	0.472247	Detected	Detected	CTCGGGGCAGCTC	chr8	0	MIMAT0002177	41637129	41637140	-
hsa-miR-6889-5p	3.02038	-3.02038	-1.59473	down	15.4918	5.89541	0.55364	-1.04109	Detected	Detected	ATTCCGGACCCCAG		0	MIMAT0027678
hsa-miR-874-3p	2.16798	-2.16798	-1.11635	down	21.4524	11.3735	1.02328	-0.0930743	Detected	Detected	TCGGTCCCTCGG	chr5	0	MIMAT0004911	136983328	136983318	+
hsa-miR-323b-5p	26.59	-26.59	-4.73281	down	2.31337	0.1	-2.1898	-6.92261	Detected	Not Detected	TGCGAACTCACCAC	chr14	0	MIMAT0001630	101522580	101522592	-
hsa-miR-3132	1.0601	-1.0601	-0.0841938	down	4.72453	5.12256	-1.15962	-1.24382	Detected	Detected	TCCTCTGAGCTCCTT		0	MIMAT0014997
hsa-miR-3907	1.12789	-1.12789	-0.173626	down	5.90842	6.02113	-0.837022	-1.01065	Detected	Detected	TGTGAGCCAGCCTG		0	MIMAT0018179
hsa-miR-342-3p	1.22593	1.22593	0.293875	up	47.6637	67.1624	2.17502	2.4689	Detected	Detected	ACGGGTGCGATTTCTG		0	MIMAT0000753
hsa-miR-21-3p	1.13604	1.13604	0.184015	up	110.6	144.419	3.38942	3.57343	Detected	Detected	ACAGCCCATCGACT	chr17	0	MIMAT0004494	57918680	57918692	-
hsa-miR-758-3p	1.17476	1.17476	0.232368	up	22.3512	30.1803	1.08249	1.31485	Detected	Detected	GGTTAGTGGACCAGGTC	chr14	0	MIMAT0003879	101492414	101492429	-
hsa-miR-18a-5p	1.30007	1.30007	0.378586	up	139.388	208.288	3.72317	4.10176	Detected	Detected	CTATCTGCACTAGATGC	chr13	0	MIMAT0000072	92003017	92003032	-
hsa-miR-374b-5p	1.28376	1.28376	0.360371	up	55.5207	81.9239	2.39516	2.75553	Detected	Detected	CACTTAGCAGGTTGTATTA	chrX	0	MIMAT0004955	73438413	73438396	+
hsa-miR-3960	1.33535	1.33535	0.417216	up	55.3782	84.9976	2.39145	2.80867	Detected	Detected	CCCCCGCCTCC		0	MIMAT0019337
hsa-miR-374c-5p	1.18595	1.18595	0.246046	up	2.6495	3.61164	-1.99407	-1.74803	Detected	Detected	AGCACTTAGCAGGTTG	chrX	0	MIMAT0018443	73438403	73438417	-
hsa-miR-377-3p	1.25523	1.25523	0.327954	up	42.7571	61.6887	2.0183	2.34625	Detected	Detected	ACAAAAGTTGCCTTTGTGT	chr14	0	MIMAT0000730	101528435	101528452	-
hsa-miR-1306-5p	1.04255	1.04255	0.0601164	up	2.94066	3.52383	-1.84365	-1.78354	Detected	Detected	TGGACGTTTGCAGGG		0	MIMAT0022726
hsa-miR-7977	1.05577	1.05577	0.0782973	up	41594.9	50475.8	11.9443	12.0226	Detected	Detected	TGGTGCGTTGGCTG		0	MIMAT0031180
hsa-miR-4430	1.58187	-1.58187	-0.661633	down	12.4015	9.01106	0.232647	-0.428986	Detected	Detected	CTCCGCTCACTCC		0	MIMAT0018945
hsa-miR-3665	1.37198	-1.37198	-0.456255	down	23.0862	19.341	1.12916	0.67291	Detected	Detected	CGCCGCCCCG		0	MIMAT0018087
hsa-miR-4507	1.02662	1.02662	0.0378981	up	11.8173	13.9444	0.163036	0.200935	Detected	Detected	CCCAGCCCAGCC		0	MIMAT0019044
hsa-miR-181b-5p	1.24221	1.24221	0.312911	up	6.95135	9.92517	-0.602501	-0.289591	Detected	Detected	ACCCACCGACAGC	chr1	0	MIMAT0000257	198828059	198828047	+
hsa-miR-29c-3p	1.21569	1.21569	0.281781	up	293.303	409.84	4.79645	5.07823	Detected	Detected	TAACCGATTTCAAATGGTGCT	chr1	0	MIMAT0000681	207975271	207975252	+
hsa-miR-182-5p	1.3286	1.3286	0.409909	up	1.49988	2.29047	-2.81495	-2.40504	Detected	Detected	AGTGTGAGTTCTAC	chr7	0	MIMAT0000259	129410268	129410256	+
hsa-miR-487a-3p	1.29327	1.29327	0.371023	up	7.72258	11.4795	-0.450712	-0.0796883	Detected	Detected	AACTGGATGTCCCTGT	chr14	0	MIMAT0002178	101518838	101518852	-
hsa-let-7f-5p	1.3291	1.3291	0.410447	up	1294.28	1977.24	6.93814	7.34859	Detected	Detected	AACTATACAATCTACTACCTC	chr9	0	MIMAT0000067	96938636	96938656	-
hsa-miR-3656	1.32976	-1.32976	-0.411161	down	5.75951	4.97837	-0.873848	-1.28501	Detected	Detected	CCACCCCCGCAC		0	MIMAT0018076
hsa-miR-4299	1.00388	1.00388	0.00558533	up	9.66327	11.1501	-0.127283	-0.121698	Detected	Detected	GCCTCTCATGTCACC		0	MIMAT0016851
hsa-miR-1229-5p	1.41891	-1.41891	-0.504779	down	5.0622	4.10071	-1.06003	-1.56481	Detected	Detected	CGCTCTCCCCCAA		0	MIMAT0022942
hsa-miR-320a	1.0758	1.0758	0.105409	up	43.3853	53.6472	2.03934	2.14475	Detected	Detected	TCGCCCTCTCAAC	chr8	0	MIMAT0000510	22158488	22158477	+
hsa-miR-6803-5p	1.04398	-1.04398	-0.0620934	down	18.8385	20.7409	0.835816	0.773723	Detected	Detected	ACGCCCAGCCCC		0	MIMAT0027506
hsa-miR-4442	1.15481	-1.15481	-0.207656	down	7.20735	7.17362	-0.550326	-0.757981	Detected	Detected	CCTCCCTCTTGTCC		0	MIMAT0018960
hsa-miR-4485-5p	1.78808	1.78808	0.83841	up	23.5142	48.327	1.15567	1.99408	Detected	Detected	TCACTGGGCAGGCG		0	MIMAT0032116
hsa-miR-376c-3p	1.25218	1.25218	0.324437	up	74.7005	107.513	2.82325	3.14769	Detected	Detected	ACGTGGAATTTCCTCTATG	chr14	0	MIMAT0000720	101506072	101506089	-
hsa-miR-33a-5p	1.22459	1.22459	0.292297	up	2.6085	3.67159	-2.01657	-1.72428	Detected	Detected	TGCAATGCAACTACAATGCAC	chr22	0	MIMAT0000091	42296954	42296973	-
hsa-miR-502-3p	1.59562	1.59562	0.674117	up	3.82233	7.01021	-1.46534	-0.791225	Detected	Detected	TGAATCCTTGCCCAG		0	MIMAT0004775
hsa-miR-25-3p	1.28636	1.28636	0.3633	up	183.227	270.911	4.1177	4.481	Detected	Detected	TCAGACCGAGACAAGTG	chr7	0	MIMAT0000081	99691255	99691240	+
hsa-miR-30a-3p	1.22724	1.22724	0.295421	up	56.0769	79.1021	2.40954	2.70496	Detected	Detected	GCTGCAAACATCCGACT	chr6	0	MIMAT0000088	72113321	72113306	+
hsa-miR-1273g-3p	1.14628	1.14628	0.196959	up	1824.71	2404.14	7.43366	7.63062	Detected	Detected	CTCAGGCTGGAGTG		0	MIMAT0022742
hsa-miR-196a-5p	1.43436	1.43436	0.52041	up	43.0455	70.9676	2.028	2.54841	Detected	Detected	CCCAACAACATGAAACTAC	chr12	0	MIMAT0000226	54385549	54385567	-
hsa-miR-6717-5p	1.04838	1.04838	0.0681673	up	28.8407	34.7536	1.45024	1.51841	Detected	Detected	TCTCTACATCCCCACAT		0	MIMAT0025846
hsa-miR-130a-3p	1.25108	1.25108	0.323174	up	585.717	842.26	5.79427	6.11744	Detected	Detected	ATGCCCTTTTAACATTGCA	chr11	0	MIMAT0000425	57408729	57408746	-
hsa-miR-6749-5p	1.08901	-1.08901	-0.123023	down	17.3384	18.2999	0.716101	0.593078	Detected	Detected	GCTCCCCCAACC		0	MIMAT0027398
hsa-miR-128-3p	1.24546	1.24546	0.316682	up	37.7444	54.0327	1.8384	2.15508	Detected	Detected	AAAGAGACCGGTTCACTG	chr2	0	MIMAT0000424	136423019	136423036	-
hsa-miR-27a-3p	1.08068	1.08068	0.111941	up	1082.17	1344.21	6.67992	6.79186	Detected	Detected	GCGGAACTTAGCCACTG	chr19	0	MIMAT0000084	13947324	13947309	+
hsa-miR-500a-5p	1.07005	-1.07005	-0.0976738	down	1.96295	2.10853	-2.42677	-2.52444	Detected	Detected	TCTCACCCAGGT	chrX	0	MIMAT0004773	49773062	49773073	-
hsa-miR-5581-5p	1.01675	-1.01675	-0.0239706	down	13.1376	14.8516	0.315838	0.291867	Detected	Detected	TCTCCATTTCTCCTGGA		0	MIMAT0022275
hsa-miR-15b-3p	1.66086	1.66086	0.731927	up	1.92916	3.68276	-2.45182	-1.7199	Detected	Detected	TAGAGCAGCAAATAATGATTC	chr3	0	MIMAT0004586	160122435	160122454	-
hsa-miR-6068	1.02776	1.02776	0.0395073	up	5.34999	6.32003	-0.980258	-0.940751	Detected	Detected	CCACCGCCGGA		0	MIMAT0023693
hsa-miR-330-3p	1.49446	1.49446	0.57962	up	3.30339	5.67435	-1.67585	-1.09623	Detected	Detected	TCTCTGCAGGCCGTG	chr19	0	MIMAT0000751	50834170	50834157	+
hsa-miR-218-5p	1.13679	1.13679	0.184964	up	16.1208	21.0639	0.611056	0.79602	Detected	Detected	ACATGGTTAGATCAAGCACA	chr4	0	MIMAT0000275	20529923	20529942	-
hsa-miR-7150	1.05036	-1.05036	-0.0708883	down	7.41409	8.11319	-0.509525	-0.580413	Detected	Detected	TACCTCTCCCCCTG		0	MIMAT0028211
hsa-miR-7-1-3p	1.18668	1.18668	0.246936	up	10.0884	13.7604	-0.0651633	0.181772	Detected	Detected	TATGGCAGACTGTGATTTG	chr9	0	MIMAT0004553	86584749	86584732	+
hsa-miR-15b-5p	1.2734	1.2734	0.348689	up	956.52	1400.02	6.50186	6.85055	Detected	Detected	TGTAAACCATGATGTGCTGC	chr3	0	MIMAT0000417	160122398	160122416	-
hsa-miR-3125	1.16425	-1.16425	-0.219401	down	11.7014	11.5522	0.148813	-0.070588	Detected	Detected	TCTCTCCACAGCTTC		0	MIMAT0014988
hsa-miR-1246	1.27182	1.27182	0.3469	up	148.047	216.422	3.81012	4.15702	Detected	Detected	CCTGCTCCAAAAATCC		0	MIMAT0005898
hsa-miR-1301-3p	1.25869	-1.25869	-0.331919	down	2.80898	2.5651	-1.90975	-2.24167	Detected	Detected	GAAGTCACTCCCAG	chr2	0	MIMAT0005797	25551579	25551567	+
hsa-miR-6740-5p	1.04228	1.04228	0.0597386	up	35.879	42.983	1.76527	1.82501	Detected	Detected	TCTCCTCTCTCCATCC		0	MIMAT0027381
hsa-miR-16-5p	1.248	1.248	0.319623	up	1139.3	1634.28	6.75413	7.07376	Detected	Detected	CGCCAATATTTACGTGCT	chr3	0	MIMAT0000069	160122546	160122563	-
hsa-miR-34a-5p	1.14642	-1.14642	-0.19713	down	87.7693	87.9982	3.05585	2.85872	Detected	Detected	ACAACCAGCTAAGACACTGC	chr1	0	MIMAT0000255	9211769	9211751	+
hsa-miR-6893-5p	1.14762	1.14762	0.198641	up	13.5721	17.9027	0.362778	0.561419	Detected	Detected	GCTCCACCCTACACC		0	MIMAT0027686
hsa-miR-6510-5p	1.62408	-1.62408	-0.699621	down	5.36726	3.79856	-0.975609	-1.67523	Detected	Detected	GACTCCTCTCTCTCC		0	MIMAT0025476
hsa-miR-361-3p	1.21676	1.21676	0.283049	up	3.05112	4.26716	-1.79046	-1.50741	Detected	Detected	AAATCAGAATCACACCTGG		0	MIMAT0004682
hsa-miR-296-5p	1.00321	-1.00321	-0.00462773	down	5.97758	6.84866	-0.820233	-0.824861	Detected	Detected	ACAGGATTGAGGGGG	chr20	0	MIMAT0000690	56826098	56826085	+
hsa-miR-99b-5p	1.343	1.343	0.425459	up	56.4842	87.1919	2.41998	2.84544	Detected	Detected	CGCAAGGTCGGTTCT	chr19	0	MIMAT0000689	52195879	52195892	-
hsa-let-7g-5p	1.31472	1.31472	0.394752	up	396.212	598.733	5.23033	5.62509	Detected	Detected	AACTGTACAAACTACTACCTC	chr3	0	MIMAT0000414	52302319	52302300	+
hsa-miR-186-5p	1.069	1.069	0.0962554	up	3.57581	4.39363	-1.56152	-1.46527	Detected	Detected	AGCCCAAAAGGAGAATTCTTT	chr1	0	MIMAT0000456	71533349	71533330	+
hsa-miR-551b-3p	1.30349	1.30349	0.382381	up	3.81814	5.72049	-1.46692	-1.08454	Detected	Detected	CTGAAACCAAGTATGGGTC	chr3	0	MIMAT0003233	168269705	168269722	-
hsa-miR-1260a	1.09241	1.09241	0.127514	up	715.816	898.794	6.08365	6.21116	Detected	Detected	TGGTGGCAGAGGTGG	chr14	0	MIMAT0005911	77732578	77732591	-
hsa-miR-140-3p	1.08819	1.08819	0.121935	up	36.6983	45.9013	1.79785	1.91978	Detected	Detected	CCGTGGTTCTACCCT		0	MIMAT0004597
hsa-miR-4763-3p	1.10623	-1.10623	-0.145651	down	4.95164	5.1449	-1.09189	-1.23754	Detected	Detected	CCCGCCCAGCA		0	MIMAT0019913
hsa-miR-299-5p	1.24629	1.24629	0.317641	up	13.3964	19.1903	0.34398	0.661621	Detected	Detected	ATGTATGTGGGACGGTAAA		0	MIMAT0002890
hsa-miR-6780b-5p	1.07732	1.07732	0.107446	up	35.1326	43.5039	1.73494	1.84239	Detected	Detected	TCTTCCCTGCCAAGC		0	MIMAT0027572
hsa-miR-6085	1.11527	-1.11527	-0.157388	down	50.6588	52.2095	2.26295	2.10556	Detected	Detected	TGTGCTCCCCCAGC		0	MIMAT0023710
hsa-miR-4313	1.67867	-1.67867	-0.747318	down	5.96985	4.08763	-0.8221	-1.56942	Detected	Detected	GGGTTTGGGGCC		0	MIMAT0016865
hsa-miR-409-3p	1.19905	1.19905	0.26189	up	31.9958	44.0964	1.60002	1.86191	Detected	Detected	AGGGGTTCACCGAGCA	chr14	0	MIMAT0001639	100601443	100601457	-
hsa-miR-4324	1.3088	1.3088	0.388239	up	2.33251	3.50888	-2.17791	-1.78967	Detected	Detected	TTAAGGTTAGGGTCTCAG		0	MIMAT0016876
hsa-miR-7107-5p	1.20592	1.20592	0.27014	up	4.00879	5.55657	-1.39663	-1.12649	Detected	Detected	CCCTTCCTCCTCC		0	MIMAT0028111
hsa-miR-4515	1.61303	-1.61303	-0.68977	down	3.0611	2.18127	-1.78574	-2.47551	Detected	Detected	GGGCTGCCGGG		0	MIMAT0019052
hsa-miR-6875-5p	1.17899	1.17899	0.237547	up	315.695	427.809	4.90259	5.14014	Detected	Detected	TCTCCTGTCCTGGG		0	MIMAT0027650
hsa-miR-6829-5p	1.68242	1.68242	0.750541	up	2.40197	4.6449	-2.13558	-1.38503	Detected	Detected	TGCCCCTTCTCAGCA		0	MIMAT0027558
hsa-miR-197-5p	1.04985	1.04985	0.0701821	up	24.752	29.8683	1.22968	1.29986	Detected	Detected	CCTCCCACTGCC		0	MIMAT0022691
hsa-miR-424-5p	1.29339	1.29339	0.371153	up	269.955	401.322	4.67678	5.04793	Detected	Detected	TTCAAAACATGAATTGCTGCTG	chrX	0	MIMAT0001341	133680675	133680655	+
hsa-miR-379-5p	1.26194	1.26194	0.335641	up	16.7707	24.3256	0.668079	1.00372	Detected	Detected	CCTACGTTCCATAGT	chr14	0	MIMAT0000733	101488415	101488428	-
hsa-miR-4466	1.13648	-1.13648	-0.184574	down	7.52613	7.61172	-0.487886	-0.67246	Detected	Detected	CCCCGCCGGC		0	MIMAT0018993
hsa-miR-1973	1.93547	1.93547	0.952682	up	10.1683	22.6208	-0.0537879	0.898894	Detected	Detected	TATGCTACCTTTGCAC		0	MIMAT0009448
hsa-miR-98-5p	1.45885	1.45885	0.544836	up	72.5626	121.674	2.78136	3.3262	Detected	Detected	AACAATACAACTTACTACCT	chrX	0	MIMAT0000096	53583226	53583208	+
hsa-let-7a-5p	1.29063	1.29063	0.368071	up	1450.22	2151.33	7.10226	7.47033	Detected	Detected	AACTATACAACCTACTACC	chr9	0	MIMAT0000062	96938247	96938265	-
hsa-miR-374a-5p	1.35425	1.35425	0.437493	up	102.658	159.795	3.28191	3.7194	Detected	Detected	CACTTATCAGGTTGTATTATAA	chrX	0	MIMAT0000727	73423878	73423857	+
hsa-miR-30e-5p	1.21283	1.21283	0.278376	up	43.5349	60.6891	2.04431	2.32268	Detected	Detected	CTTCCAGTCAAGGATGT	chr1	0	MIMAT0000692	41220049	41220064	-
hsa-miR-4725-5p	1.63315	-1.63315	-0.707661	down	2.67558	1.88306	-1.97994	-2.6876	Detected	Detected	GGTGGGAAGGCTG		0	MIMAT0019843
hsa-miR-4428	1.08891	-1.08891	-0.12289	down	7.02364	7.41382	-0.587576	-0.710465	Detected	Detected	GCTCCATGTTCCCG		0	MIMAT0018943
hsa-miR-660-5p	1.2428	1.2428	0.313592	up	30.6224	43.7434	1.53672	1.85031	Detected	Detected	CAACTCCGATATGCAATG	chrX	0	MIMAT0003338	49777869	49777885	-
hsa-miR-1305	1.00662	1.00662	0.00952111	up	21.2252	24.5579	1.00791	1.01743	Detected	Detected	TCTCTCCCATTAGAGTTG		0	MIMAT0005893
hsa-let-7b-5p	1.34807	1.34807	0.430899	up	189.893	294.236	4.16925	4.60015	Detected	Detected	AACCACACAACCTACTAC	chr22	0	MIMAT0000063	46509576	46509592	-
hsa-miR-93-5p	1.16516	1.16516	0.22053	up	270.179	361.835	4.67798	4.89851	Detected	Detected	CTACCTGCACGAACAG	chr7	0	MIMAT0000093	99529359	99529344	+
hsa-miR-17-3p	1.11686	1.11686	0.159445	up	24.6622	31.6594	1.22444	1.38388	Detected	Detected	CTACAAGTGCCTTCA	chr13	0	MIMAT0000071	92002917	92002930	-
hsa-miR-574-5p	1.31637	1.31637	0.396568	up	23.624	35.7442	1.16239	1.55895	Detected	Detected	ACACACTCACACACACAC		0	MIMAT0004795
hsa-miR-7-5p	1.30967	1.30967	0.389208	up	97.1488	146.243	3.20233	3.59154	Detected	Detected	ACAACAAAATCACTAGTCTTCC	chr9	0	MIMAT0000252	86584708	86584687	+
hsa-miR-6780a-5p	1.25455	-1.25455	-0.327172	down	7.54142	6.90936	-0.484958	-0.81213	Detected	Detected	TCTCCAGCTGTCTTCC		0	MIMAT0027460
hsa-miR-324-3p	1.1053	1.1053	0.144444	up	36.7508	46.6898	1.79991	1.94435	Detected	Detected	CCAGCAGCACCTGGGG	chr17	0	MIMAT0000762	7067411	7067397	+
hsa-miR-125b-5p	1.22973	1.22973	0.298342	up	799.549	1130.13	6.24325	6.54159	Detected	Detected	TCACAAGTTAGGGTCT	chr11	0	MIMAT0000423	121970500	121970485	+
hsa-miR-410-3p	1.34044	1.34044	0.422712	up	25.7032	39.6013	1.28408	1.70679	Detected	Detected	ACAGGCCATCTGTGTTAT	chr14	0	MIMAT0002171	101532302	101532318	-
hsa-miR-193a-3p	1.14767	1.14767	0.198713	up	22.1581	29.2297	1.06997	1.26868	Detected	Detected	ACTGGGACTTTGTAGGC		0	MIMAT0000459
hsa-miR-542-5p	1.34714	-1.34714	-0.429904	down	8.48878	7.24277	-0.314237	-0.744141	Detected	Detected	TCTCGTGACATGATGATCC		0	MIMAT0003340
hsa-miR-4739	1.61952	-1.61952	-0.695566	down	13.1222	9.31309	0.314143	-0.381423	Detected	Detected	AGGGCCCCTCCG		0	MIMAT0019868
hsa-miR-31-3p	1.10901	1.10901	0.149275	up	108.427	138.213	3.36079	3.51006	Detected	Detected	ATGGCAATATGTTGGCATAG	chr9	0	MIMAT0004504	21512178	21512160	+
hsa-miR-27b-3p	1.24997	1.24997	0.321888	up	44.6671	64.174	2.08135	2.40323	Detected	Detected	GCAGAACTTAGCCACTGT	chr9	0	MIMAT0000419	97847791	97847807	-
hsa-miR-6826-5p	1.18111	1.18111	0.240141	up	480.681	652.559	5.50914	5.74928	Detected	Detected	AGGTCCCACCTCTTT		0	MIMAT0027552
hsa-miR-4521	1.09336	1.09336	0.128774	up	4.62825	5.81641	-1.18933	-1.06055	Detected	Detected	CTGAGCACAGGACTT		0	MIMAT0019058
hsa-miR-744-5p	1.10247	1.10247	0.140745	up	11.645	14.7565	0.141849	0.282594	Detected	Detected	TGCTGTTAGCCCT	chr17	0	MIMAT0004945	11985236	11985247	-
hsa-miR-195-5p	1.26135	-1.26135	-0.334964	down	2.41113	2.19715	-2.13009	-2.46505	Detected	Detected	GCCAATATTTCTGTGCTG	chr17	0	MIMAT0000461	6920968	6920952	+
hsa-miR-3653-3p	1.17895	1.17895	0.237506	up	9.3041	12.6079	-0.181928	0.0555782	Detected	Detected	CTTCAGTCAACTTCTTA	chr22	0	MIMAT0018073	29729238	29729223	+
hsa-miR-3198	1.03716	-1.03716	-0.0526353	down	19.2548	21.3387	0.867353	0.814718	Detected	Detected	TCTCCATTCCCCAG		0	MIMAT0015083
hsa-miR-663a	1.50515	-1.50515	-0.589904	down	7.93524	6.05975	-0.411521	-1.00142	Detected	Detected	GCGGTCCCGCGGC	chr20	0	MIMAT0003326	26188857	26188846	+
hsa-miR-4281	1.10279	1.10279	0.141162	up	21.546	27.3108	1.02956	1.17072	Detected	Detected	CCCCCCTCCCCG		0	MIMAT0016907
hsa-miR-361-5p	1.17768	1.17768	0.235954	up	32.6067	44.1376	1.6273	1.86325	Detected	Detected	GTACCCCTGGAGATTC	chrX	0	MIMAT0000703	85045323	85045309	+
hsa-miR-134-5p	1.22194	-1.22194	-0.289176	down	6.04785	5.68884	-0.803372	-1.09255	Detected	Detected	CCCCTCTGGTCA	chr14	0	MIMAT0000447	101521042	101521052	-
hsa-miR-431-5p	1.16164	1.16164	0.216159	up	15.4204	20.5892	0.546975	0.763133	Detected	Detected	TGCATGACGGCCTG	chr14	0	MIMAT0001625	101347371	101347383	-
hsa-miR-215-5p	1.2374	1.2374	0.307309	up	8.37173	11.9069	-0.334269	-0.0269602	Detected	Detected	GTCTGTCAATTCATAGGTCAT	chr1	0	MIMAT0000272	220291241	220291222	+
hsa-miR-542-3p	1.56969	1.56969	0.650477	up	4.51103	8.13883	-1.22634	-0.575861	Detected	Detected	TTTCAGTTATCAATCTGTCACA		0	MIMAT0003389
hsa-miR-181a-2-3p	1.96678	1.96678	0.975833	up	1.42765	3.22738	-2.88615	-1.91032	Detected	Detected	GGTACAGTCAACGGTCA	chr9	0	MIMAT0004558	127454803	127454818	-
hsa-miR-183-5p	1.32003	1.32003	0.400576	up	3.66817	5.56555	-1.52473	-1.12416	Detected	Detected	AGTGAATTCTACCAGTG	chr7	0	MIMAT0000261	129414792	129414777	+
hsa-miR-30b-5p	1.38122	1.38122	0.465947	up	731.297	1161	6.11452	6.58047	Detected	Detected	AGCTGAGTGTAGGATG	chr8	0	MIMAT0000420	135812800	135812786	+
hsa-miR-4516	1.32333	1.32333	0.404175	up	110.337	167.828	3.38598	3.79015	Detected	Detected	GCCCCGACCCT		0	MIMAT0019053
hsa-miR-378i	1.09274	1.09274	0.127952	up	26.0372	32.7027	1.30271	1.43066	Detected	Detected	CCTTCTGACTCCTAGT		0	MIMAT0019074
hsa-miR-376b-3p	1.42079	1.42079	0.506697	up	7.66005	12.5094	-0.462441	0.0442559	Detected	Detected	AACATGGATTTTCCTCTAT	chr14	0	MIMAT0002172	101506838	101506855	-
hsa-miR-1238-3p	1.59112	1.59112	0.670042	up	2.68064	4.90247	-1.97722	-1.30717	Detected	Detected	GGGGCAGACAGAC	chr19	0	MIMAT0005593	10662867	10662878	-
hsa-miR-4716-3p	1.07335	1.07335	0.102123	up	13.1131	16.1779	0.313146	0.415269	Detected	Detected	TCTCCATGTTTCCTTC		0	MIMAT0019827
hsa-miR-7704	1.30737	-1.30737	-0.386668	down	30.9979	27.2525	1.5543	1.16764	Detected	Detected	CACGTCGCCGC		0	MIMAT0030019
hsa-miR-6512-5p	1.14797	-1.14797	-0.199088	down	9.02504	9.03631	-0.225861	-0.424949	Detected	Detected	TCTTCCAGCTCTTCTAA		0	MIMAT0025480
hsa-miR-34c-5p	1.11481	1.11481	0.156792	up	27.0612	34.6752	1.35836	1.51515	Detected	Detected	GCAATCAGCTAACTACACTG	chr11	0	MIMAT0000686	110889390	110889408	-
hsa-miR-4310	1.83884	-1.83884	-0.878794	down	2.92944	1.83111	-1.84917	-2.72796	Detected	Detected	GGGACATGAATGCTGC		0	MIMAT0016862
hsa-miR-127-3p	1.10615	1.10615	0.145547	up	41.5232	52.7932	1.97605	2.1216	Detected	Detected	AGCCAAGCTCAGACGGA	chr14	0	MIMAT0000446	100419131	100419146	-
hsa-miR-23b-3p	1.25825	1.25825	0.331421	up	28.48	41.1889	1.43208	1.7635	Detected	Detected	GGTAATCCCTGGCAAT	chr9	0	MIMAT0000418	97847553	97847567	-
hsa-miR-545-3p	1.85189	1.85189	0.889	up	1.1573	2.4634	-3.18903	-2.30003	Detected	Detected	GCACACAATAAATGTTTGCTG	chrX	0	MIMAT0003165	73507022	73507003	+
hsa-miR-193b-3p	1.11798	-1.11798	-0.160897	down	23.2841	23.9385	1.14148	0.980581	Detected	Detected	AGCGGGACTTTGAGGG	chr16	0	MIMAT0002819	14397881	14397895	-
hsa-miR-454-3p	1.53382	1.53382	0.617129	up	11.2095	19.7621	0.0868555	0.703985	Detected	Detected	ACCCTATAAGCAATATTGCAC	chr17	0	MIMAT0003885	57215204	57215185	+
hsa-miR-323a-3p	1.38541	1.38541	0.470316	up	10.7709	17.1516	0.029271	0.499587	Detected	Detected	AGAGGTCGACCGTGTAATG	chr14	0	MIMAT0000755	100561874	100561892	-
hsa-miR-411-5p	1.28061	1.28061	0.35683	up	6.59861	9.71275	-0.677632	-0.320803	Detected	Detected	CGTACGCTATACGGTCTA	chr14	0	MIMAT0003329	101489681	101489697	-
hsa-miR-1287-5p	1.80415	-1.80415	-0.851322	down	6.20171	3.95104	-0.767128	-1.61845	Detected	Detected	GACTCGAACCACTGAT	chr10	0	MIMAT0005878	100155011	100154997	+
hsa-miR-320b	1.09713	1.09713	0.13374	up	54.7638	69.06	2.37536	2.5091	Detected	Detected	TTGCCCTCTCAACCC		0	MIMAT0005792
hsa-miR-152-3p	1.23219	1.23219	0.30123	up	67.5141	95.6196	2.67732	2.97855	Detected	Detected	CCAAGTTCTGTCATGC	chr17	0	MIMAT0000438	46114600	46114586	+
hsa-miR-181d-5p	1.07627	1.07627	0.106037	up	3.38202	4.18379	-1.64191	-1.53587	Detected	Detected	ACCCACCGACAACAAT	chr19	0	MIMAT0002821	13985732	13985746	-
hsa-miR-4728-5p	1.19604	-1.19604	-0.258264	down	9.263	8.90184	-0.188315	-0.446579	Detected	Detected	TGCTTGCTGCCTCTC		0	MIMAT0019849
hsa-miR-26a-5p	1.25321	1.25321	0.325632	up	128.641	185.3	3.60741	3.93304	Detected	Detected	AGCCTATCCTGGAT	chr3	0	MIMAT0000082	38010912	38010925	-
hsa-miR-4286	1.36956	1.36956	0.453712	up	711.931	1120.71	6.0758	6.52951	Detected	Detected	GGTACCAGGAGTGG		0	MIMAT0016916
hsa-miR-642a-3p	1.41987	1.41987	0.505755	up	33.3937	54.4986	1.66171	2.16746	Detected	Detected	GGTTCCCTCTCCAA		0	MIMAT0020924
hsa-miR-21-5p	1.27125	1.27125	0.346245	up	6284.28	9182.46	9.21774	9.56398	Detected	Detected	TCAACATCAGTCTGATAAGC	chr17	0	MIMAT0000076	57918637	57918655	-
hsa-miR-137	1.03006	-1.03006	-0.0427311	down	17.431	19.4506	0.723791	0.68106	Detected	Detected	CTACGCGTATTCTTAAGCAA	chr1	0	MIMAT0000429	98284294	98284276	+
hsa-miR-365a-3p	1.28718	1.28718	0.364214	up	51.4119	76.0635	2.28424	2.64845	Detected	Detected	ATAAGGATTTTTAGGGGCATT	chr16	0	MIMAT0000710	14403198	14403218	-
hsa-miR-3679-5p	1.05774	-1.05774	-0.0809817	down	6.35233	6.90285	-0.732509	-0.81349	Detected	Detected	TCCCCTTCCCTGC		0	MIMAT0018104
hsa-miR-382-5p	1.52876	1.52876	0.612361	up	9.81976	17.2549	-0.104107	0.508254	Detected	Detected	CGAATCCACCACGAAC	chr14	0	MIMAT0000737	101520660	101520674	-
hsa-miR-4306	1.16207	1.16207	0.216703	up	46.2482	61.7735	2.13153	2.34823	Detected	Detected	TACTGCCTTTCTCTCCA		0	MIMAT0016858
hsa-miR-30e-3p	1.48019	1.48019	0.565781	up	12.4192	21.1292	0.234706	0.800487	Detected	Detected	GCTGTAAACATCCGACTG	chr1	0	MIMAT0000693	41220090	41220106	-
hsa-miR-194-5p	1.18703	1.18703	0.247352	up	12.2678	16.7378	0.217007	0.464358	Detected	Detected	TCCACATGGAGTTGC	chr1	0	MIMAT0000460	220291534	220291520	+
hsa-miR-4449	1.02689	1.02689	0.0382827	up	18.1113	21.377	0.779024	0.817306	Detected	Detected	TGCCTCGCGCAGC		0	MIMAT0018968
hsa-miR-539-5p	1.35356	1.35356	0.436762	up	5.58553	8.68993	-0.9181	-0.481338	Detected	Detected	ACACACCAAGGATAATTTCTC	chr14	0	MIMAT0003163	101513668	101513687	-
hsa-miR-106b-5p	1.24987	1.24987	0.321781	up	332.699	477.959	4.97828	5.30006	Detected	Detected	ATCTGCACTGTCAGCAC	chr7	0	MIMAT0000680	99691647	99691632	+
hsa-miR-28-5p	1.06947	1.06947	0.09689	up	11.8467	14.5625	0.166613	0.263503	Detected	Detected	CTCAATAGACTGTGAGCTC	chr3	0	MIMAT0000085	189889280	189889297	-
hsa-miR-96-5p	1.26338	1.26338	0.337292	up	32.0587	46.5537	1.60285	1.94014	Detected	Detected	AGCAAAAATGTGCTAGTGCCA	chr7	0	MIMAT0000095	129414562	129414543	+
hsa-miR-362-3p	1.32772	1.32772	0.408948	up	12.083	18.4397	0.19511	0.604058	Detected	Detected	TGAATCCTTGAATAGGTGTG		0	MIMAT0004683
hsa-miR-29b-3p	1.19884	1.19884	0.261645	up	1394.55	1921.64	7.04579	7.30744	Detected	Detected	AACACTGATTTCAAATGGTGC	chr1	0	MIMAT0000100	207975861	207975841	+
hsa-miR-423-3p	1.35414	-1.35414	-0.43738	down	1.58466	1.34507	-2.73562	-3.173	Detected	Detected	ACTGAGGGGCCTCA		0	MIMAT0001340
hsa-miR-16-2-3p	1.30845	1.30845	0.387856	up	7.64047	11.4908	-0.466133	-0.0782776	Detected	Detected	TAAAGCAGCACAGTAATATTGG	chr3	0	MIMAT0004518	160122586	160122606	-
hsa-miR-1207-5p	1.14123	1.14123	0.190587	up	9.12135	11.9648	-0.210547	-0.0199605	Detected	Detected	CCCCTCCCAGCC		0	MIMAT0005871
hsa-miR-378a-3p	1.06344	1.06344	0.0887329	up	24.2427	29.6323	1.19969	1.28842	Detected	Detected	GCCTTCTGACTCCA		0	MIMAT0000732
hsa-miR-4252	1.80005	-1.80005	-0.848035	down	10.5093	6.7106	-0.00620535	-0.854241	Detected	Detected	TGGTGCTGACTCAGTG		0	MIMAT0016886
hsa-miR-340-5p	1.32177	1.32177	0.40247	up	15.551	23.6258	0.559139	0.961609	Detected	Detected	AATCAGTCTCATTGCTTT	chr5	0	MIMAT0004692	179442339	179442323	+
hsa-miR-148b-3p	1.2886	1.2886	0.365806	up	29.5184	43.7204	1.48375	1.84955	Detected	Detected	ACAAAGTTCTGTGATGCAC	chr12	0	MIMAT0000759	54731066	54731083	-
hsa-miR-3162-5p	1.06971	1.06971	0.0972133	up	32.6644	40.1617	1.62985	1.72707	Detected	Detected	CTCCCCACCCTTC	chr11	0	MIMAT0015036	59362581	59362570	+
hsa-miR-5703	1.41698	1.41698	0.50282	up	7.53849	12.2778	-0.485519	0.0173012	Detected	Detected	ACCTTCCCGACTTCT		0	MIMAT0022496
hsa-miR-222-3p	1.18174	1.18174	0.240907	up	46.6042	63.3022	2.14259	2.3835	Detected	Detected	ACCCAGTAGCCAG	chrX	0	MIMAT0000279	45606509	45606498	+
hsa-miR-151a-5p	1.19422	1.19422	0.256072	up	179.225	246.013	4.08584	4.34191	Detected	Detected	ACTAGACTGTGAGCTC	chr8	0	MIMAT0004697	141742693	141742679	+
hsa-miR-4653-3p	1.04735	1.04735	0.0667434	up	12.6718	15.2547	0.263761	0.330504	Detected	Detected	TCTCCAAGCAACCCT		0	MIMAT0019719
hsa-miR-362-5p	1.25167	1.25167	0.323852	up	22.9279	32.9858	1.11924	1.44309	Detected	Detected	ACTCACACCTAGGTTCC	chrX	0	MIMAT0000705	49660324	49660339	-
hsa-miR-6087	1.23824	1.23824	0.308288	up	82.9027	117.99	2.97355	3.28184	Detected	Detected	GCTCGCCCCCC		0	MIMAT0023712
hsa-miR-1288-3p	1.05299	-1.05299	-0.0744914	down	8.6094	9.39771	-0.293882	-0.368373	Detected	Detected	TCTCCAGATCAGGGC	chr17	0	MIMAT0005942	16185379	16185392	-
hsa-miR-126-3p	1.08208	1.08208	0.113804	up	56.1822	69.8764	2.41225	2.52605	Detected	Detected	CGCATTATTACTCACGGT	chr9	0	MIMAT0000445	139565110	139565126	-
hsa-miR-6516-3p	1.26763	1.26763	0.342139	up	5.11432	7.4517	-1.04525	-0.703113	Detected	Detected	TGTTTGCAGTATCATACAT		0	MIMAT0030418
hsa-miR-6124	1.10179	-1.10179	-0.139847	down	14.9692	15.6161	0.504132	0.364284	Detected	Detected	TCCTCCCCCTTCC		0	MIMAT0024597
hsa-miR-6797-3p	1.51342	-1.51342	-0.597812	down	5.92157	4.49729	-0.833815	-1.43163	Detected	Detected	GTGGGGAGGGAAGG		0	MIMAT0027495
hsa-miR-3156-5p	1.23509	-1.23509	-0.304621	down	5.56833	5.18201	-0.92255	-1.22717	Detected	Detected	TGTCTCCCACTTCCA	chr10	0	MIMAT0015030	45659476	45659490	-
hsa-miR-22-3p	1.102	1.102	0.140121	up	784.295	993.421	6.21546	6.35558	Detected	Detected	ACAGTTCTTCAACTGGCAG	chr17	0	MIMAT0000077	1617270	1617253	+
hsa-miR-26b-5p	1.33898	1.33898	0.421139	up	73.9312	113.783	2.80832	3.22946	Detected	Detected	ACCTATCCTGAATTACTTGA	chr2	0	MIMAT0000083	219267382	219267400	-
hsa-miR-1234-3p	1.65347	-1.65347	-0.725498	down	9.17396	6.37725	-0.20225	-0.927748	Detected	Detected	GTGGGGTGGG	chr8	0	MIMAT0005589	145625557	145625549	+
hsa-miR-370-3p	1.28888	1.28888	0.366113	up	4.22492	6.25897	-1.32087	-0.954757	Detected	Detected	ACCAGGTTCCACCC	chr14	0	MIMAT0000722	101377532	101377544	-
hsa-miR-4485-3p	1.77917	1.77917	0.831201	up	6.76913	13.8428	-0.640824	0.190377	Detected	Detected	TTAGGGTACCGCGG	chr11	0	MIMAT0019019	10529866	10529854	+
hsa-miR-4687-3p	1.17276	1.17276	0.229911	up	11.6636	15.7223	0.14415	0.374062	Detected	Detected	GCCTGCCCCCTCC		0	MIMAT0019775
hsa-miR-376a-5p	1.30768	1.30768	0.387013	up	5.06721	7.61631	-1.0586	-0.67159	Detected	Detected	TACTCATAGAAGGAGAATCTAC	chr14	0	MIMAT0003386	101507126	101507146	-
hsa-miR-532-3p	1.11915	1.11915	0.162403	up	13.7896	17.7384	0.385715	0.548118	Detected	Detected	TGCAAGCCTTGGGTG		0	MIMAT0004780
hsa-miR-6127	1.13135	1.13135	0.17805	up	100.666	130.905	3.25364	3.43169	Detected	Detected	CCTCCCACCCACTC		0	MIMAT0024610
hsa-miR-129-2-3p	1.51178	1.51178	0.596249	up	3.2439	5.63676	-1.70207	-1.10582	Detected	Detected	ATGCTTTTTGGGGTAAGGG	chr11	0	MIMAT0004605	43603004	43603021	-
hsa-miR-5787	1.29778	1.29778	0.376047	up	16.5989	24.7601	0.653218	1.02927	Detected	Detected	ACCTCCCCGCGC		0	MIMAT0023252
hsa-miR-30d-5p	1.28384	1.28384	0.360461	up	166.2	245.253	3.97698	4.33744	Detected	Detected	CTTCCAGTCGGGG	chr8	0	MIMAT0000245	135817145	135817134	+
hsa-miR-4284	1.29723	1.29723	0.375435	up	1029.44	1534.94	6.60785	6.98329	Detected	Detected	ATGGGGTGATGTGAG		0	MIMAT0016915
hsa-miR-505-5p	1.26412	1.26412	0.338137	up	4.05916	5.89792	-1.37861	-1.04048	Detected	Detected	ACATCAATACTTCCTGGCTC	chrX	0	MIMAT0004776	139006342	139006324	+
hsa-miR-421	1.4007	1.4007	0.486146	up	3.42494	5.51405	-1.62372	-1.13757	Detected	Detected	GCGCCCAATTAATGTCT		0	MIMAT0003339
hsa-miR-331-3p	1.20421	1.20421	0.268085	up	123.18	170.497	3.54484	3.81292	Detected	Detected	TTCTAGGATAGGCCCAGG	chr12	0	MIMAT0000760	94226391	94226407	-
hsa-miR-92a-3p	1.1378	1.1378	0.186252	up	133.668	174.811	3.66272	3.84897	Detected	Detected	ACAGGCCGGGACAAG	chr13	0	MIMAT0000092	92003622	92003636	-
hsa-miR-630	1.46109	1.46109	0.547047	up	8.23738	13.8338	-0.357609	0.189438	Detected	Detected	ACCTTCCCTGGTACAGA		0	MIMAT0003299
hsa-miR-6800-5p	1.32012	-1.32012	-0.400674	down	24.5916	21.4114	1.2203	0.819625	Detected	Detected	CCGCCCCTGACTG		0	MIMAT0027500
hsa-miR-654-3p	1.18698	1.18698	0.247301	up	24.7538	33.7723	1.22978	1.47708	Detected	Detected	AAGGTGATGGTCAGCAGA		0	MIMAT0004814
hsa-miR-4672	1.06788	-1.06788	-0.0947485	down	8.76557	9.43477	-0.267947	-0.362695	Detected	Detected	TGCCTCTGTCCAGC		0	MIMAT0019754
hsa-let-7d-5p	1.29473	1.29473	0.372654	up	394.287	586.767	5.22331	5.59596	Detected	Detected	AACTATGCAACCTACTAC	chr9	0	MIMAT0000065	96941128	96941144	-
hsa-miR-4291	1.05074	1.05074	0.0713996	up	71.6412	86.5226	2.76292	2.83432	Detected	Detected	AGCTGTTCCTGCTGAA		0	MIMAT0016922
hsa-miR-501-3p	1.20177	1.20177	0.265165	up	5.27154	7.28171	-1.00157	-0.736405	Detected	Detected	AGAATCCTTGCCCGGG		0	MIMAT0004774
hsa-miR-664b-3p	1.11274	1.11274	0.154117	up	9.92236	12.6906	-0.0891112	0.0650059	Detected	Detected	TGTAGGCTGGGAGGC	chrX	0	MIMAT0022272	153996918	153996931	-
hsa-miR-142-3p	1.51043	1.51043	0.594957	up	97.1991	168.747	3.20308	3.79803	Detected	Detected	TCCATAAAGTAGGAAACACTACA		0	MIMAT0000434
hsa-miR-20a-3p	1.19491	1.19491	0.256903	up	4.12018	5.65881	-1.35709	-1.10018	Detected	Detected	CTTTAAGTGCTCATAATGCAG	chr13	0	MIMAT0004493	92003364	92003383	-
hsa-miR-889-3p	1.19176	-1.19176	-0.253094	down	2.81405	2.71404	-1.90715	-2.16024	Detected	Detected	ACAATGGTTGTCCGATA	chr14	0	MIMAT0004921	101514291	101514306	-
hsa-miR-100-3p	1.0576	1.0576	0.0807913	up	9.40675	11.4349	-0.166098	-0.0853068	Detected	Detected	CATACCTATAGATACAAGC	chr11	0	MIMAT0004512	122023005	122022988	+
hsa-miR-6767-5p	1.06171	-1.06171	-0.0863933	down	12.7567	13.8104	0.27339	0.186997	Detected	Detected	TCTCCATGTGTCCCT		0	MIMAT0027434
hsa-let-7i-5p	1.25454	1.25454	0.327158	up	622.984	898.327	5.88326	6.21041	Detected	Detected	AACAGCACAAACTACTACCT	chr12	0	MIMAT0000415	62997474	62997492	-
hsa-miR-337-3p	1.24041	1.24041	0.310821	up	4.1312	5.89001	-1.35323	-1.04241	Detected	Detected	GAAGAAAGGCATCATATAGGA		0	MIMAT0000754
hsa-miR-142-5p	1.3628	1.3628	0.446575	up	7.49013	11.7326	-0.494804	-0.0482292	Detected	Detected	AGTAGTGCTTTCTACTTT		0	MIMAT0000433
hsa-miR-4530	1.19566	1.19566	0.257805	up	61.8435	84.9913	2.55076	2.80856	Detected	Detected	CGCTCCCGTCCT		0	MIMAT0019069
hsa-miR-500a-3p	1.60083	1.60083	0.67882	up	5.09992	9.38387	-1.04932	-0.370499	Detected	Detected	CAGAATCCTTGCCCAGG	chrX	0	MIMAT0002871	49659835	49659851	-
hsa-miR-210-3p	1.22858	1.22858	0.296992	up	42.2612	59.6786	2.00147	2.29846	Detected	Detected	TCAGCCGCTGTCACA	chr11	0	MIMAT0000267	568175	568162	+
hsa-miR-125a-5p	1.18665	1.18665	0.2469	up	92.9225	126.741	3.13816	3.38506	Detected	Detected	TCACAGGTTAAAGGGTCTC		0	MIMAT0000443
hsa-miR-4713-3p	1.01756	1.01756	0.0251124	up	36.5427	42.7399	1.79172	1.81683	Detected	Detected	TTCTCCCACTGTCTGG		0	MIMAT0019821
hsa-miR-6734-5p	1.02961	-1.02961	-0.0420994	down	16.8334	18.7919	0.673457	0.631357	Detected	Detected	TCTCCACCTCATTCTCC		0	MIMAT0027369
hsa-miR-140-5p	1.19342	1.19342	0.255098	up	40.8622	56.0515	1.9529	2.208	Detected	Detected	CTACCATAGGGTAAAACCACT	chr16	0	MIMAT0000431	68524509	68524528	-
hsa-miR-130b-3p	1.22136	1.22136	0.288486	up	161.659	226.943	3.93702	4.2255	Detected	Detected	ATGCCCTTTCATCATTG	chr22	0	MIMAT0000691	22007649	22007664	-
hsa-miR-29a-3p	1.20657	1.20657	0.270909	up	2025.58	2809.15	7.58433	7.85524	Detected	Detected	TAACCGATTTCAGATGGTGC	chr7	0	MIMAT0000086	130561568	130561550	+
hsa-miR-30a-5p	1.18979	1.18979	0.250708	up	432.178	591.026	5.35569	5.6064	Detected	Detected	CTTCCAGTCGAGGATG	chr6	0	MIMAT0000087	72113280	72113266	+
hsa-miR-4532	1.24353	-1.24353	-0.314441	down	3.88816	3.59386	-1.44071	-1.75515	Detected	Detected	CGCCGGGCTC		0	MIMAT0019071
hsa-miR-299-3p	1.07549	-1.07549	-0.104988	down	10.0565	10.7477	-0.0697353	-0.174724	Detected	Detected	AAGCGGTTTACCATCCC		0	MIMAT0000687
hsa-miR-590-5p	1.2643	1.2643	0.338338	up	26.2779	38.1869	1.31599	1.65432	Detected	Detected	CTGCACTTTTATGAATAAGCT	chr7	0	MIMAT0003258	73243481	73243500	-
hsa-miR-1225-5p	1.12133	1.12133	0.165215	up	13.7971	17.7826	0.3865	0.551715	Detected	Detected	CCCCCCACTGG		0	MIMAT0005572
hsa-miR-19a-3p	1.32317	1.32317	0.404001	up	402.458	612.083	5.2529	5.6569	Detected	Detected	TCAGTTTTGCATAGATTTGC	chr13	0	MIMAT0000073	92003197	92003215	-
hsa-miR-132-3p	1.24878	1.24878	0.320524	up	8.12581	11.6635	-0.377283	-0.0567585	Detected	Detected	CGACCATGGCTGTAGA	chr17	0	MIMAT0000426	1953281	1953267	+
hsa-miR-6785-5p	1.0303	1.0303	0.043069	up	14.3962	17.0485	0.447821	0.49089	Detected	Detected	CACCATCATCCACG		0	MIMAT0027470
hsa-miR-31-5p	1.09248	1.09248	0.127612	up	150.803	189.365	3.83673	3.96434	Detected	Detected	AGCTATGCCAGCATCTT	chr9	0	MIMAT0000089	21512141	21512126	+
hsa-miR-154-5p	1.19066	1.19066	0.251765	up	3.31492	4.53665	-1.67082	-1.41906	Detected	Detected	CGAAGGCAACACGGATAA	chr14	0	MIMAT0000452	101526111	101526127	-
hsa-miR-19b-3p	1.27932	1.27932	0.355382	up	832.228	1223.76	6.30104	6.65642	Detected	Detected	TCAGTTTTGCATGGATTTG	chr13	0	MIMAT0000074	92003503	92003521	-
hsa-miR-22-5p	1.37607	1.37607	0.460549	up	12.9159	20.4285	0.291282	0.751831	Detected	Detected	TAAAGCTTGCCACTGAAG	chr17	0	MIMAT0004495	1617232	1617216	+
hsa-miR-30c-5p	1.32139	1.32139	0.402052	up	74.7738	113.567	2.82467	3.22672	Detected	Detected	GCTGAGAGTGTAGGATG	chr1	0	MIMAT0000244	41222978	41222994	-
hsa-miR-219a-5p	1.26274	1.26274	0.33656	up	11.8912	17.259	0.172032	0.508591	Detected	Detected	AGAATTGCGTTTGGACAATCA	chr6	0	MIMAT0000276	33283610	33283630	-
hsa-miR-1249-3p	1.00906	-1.00906	-0.0130118	down	14.8309	16.8936	0.490737	0.477725	Detected	Detected	TGAAGAAGGGGGGGA	chr22	0	MIMAT0005901	45596896	45596883	+
hsa-miR-584-5p	1.07861	-1.07861	-0.109167	down	3.58223	3.81737	-1.55894	-1.6681	Detected	Detected	CTCAGTCCCAGGCAAA	chr5	0	MIMAT0003249	148441912	148441898	+
hsa-miR-543	1.67365	1.67365	0.742999	up	4.63285	8.91223	-1.18789	-0.444896	Detected	Detected	AAGAAGTGCACCGCGAATG		0	MIMAT0004954
hsa-miR-340-3p	1.33568	1.33568	0.417573	up	2.37663	3.64869	-2.15088	-1.7333	Detected	Detected	GCTATAAAGTAACTGAGACGG	chr5	0	MIMAT0000750	179442381	179442362	+
hsa-miR-17-5p	1.19003	1.19003	0.250993	up	468.473	640.788	5.47203	5.72302	Detected	Detected	CTACCTGCACTGTAAG	chr13	0	MIMAT0000070	92002879	92002894	-
hsa-miR-6879-5p	1.04771	-1.04771	-0.0672417	down	56.2388	61.6975	2.4137	2.34646	Detected	Detected	CTCTCCCACCTTCCC		0	MIMAT0027658
hsa-miR-1202	1.26318	-1.26318	-0.337059	down	9.24047	8.40819	-0.191828	-0.528887	Detected	Detected	CTCCCCCACTGCA		0	MIMAT0005865
hsa-miR-224-5p	1.49996	1.49996	0.584926	up	20.7485	35.7717	0.975138	1.56006	Detected	Detected	AACGGAACCACTAGTGACT	chrX	0	MIMAT0000281	151127077	151127060	+
hsa-miR-455-3p	1.11514	1.11514	0.157223	up	50.8184	65.1363	2.26748	2.42471	Detected	Detected	GTGTATATGCCCATGGA		0	MIMAT0004784
hsa-miR-320e	1.13468	1.13468	0.182287	up	32.4166	42.278	1.61887	1.80115	Detected	Detected	CCTTCTCAACCCAGC		0	MIMAT0015072
hsa-miR-7110-5p	1.64016	-1.64016	-0.713833	down	12.3696	8.66846	0.228927	-0.484907	Detected	Detected	CTCTCTCTCCCCAC		0	MIMAT0028117
hsa-miR-197-3p	1.10241	-1.10241	-0.140666	down	6.8976	7.19162	-0.6137	-0.754366	Detected	Detected	GCTGGGTGGAGAAGGT	chr1	0	MIMAT0000227	110141569	110141583	-
hsa-miR-30c-2-3p	1.23073	1.23073	0.299519	up	9.12331	12.906	-0.210237	0.089282	Detected	Detected	AGAGTAAACAGCCTTCTC	chr6	0	MIMAT0004550	72086730	72086714	+
hsa-let-7e-5p	1.39226	1.39226	0.477429	up	230.485	368.839	4.44874	4.92616	Detected	Detected	AACTATACAACCTCCTAC	chr19	0	MIMAT0000066	52196051	52196067	-
hsa-miR-502-5p	1.02291	-1.02291	-0.0326751	down	3.05388	3.43154	-1.78915	-1.82183	Detected	Detected	TAGCACCCAGATAGCAAG	chrX	0	MIMAT0002873	49665965	49665981	-
hsa-miR-30d-3p	1.33632	1.33632	0.418261	up	20.5484	31.5617	0.961161	1.37942	Detected	Detected	GCAGCAAACATCTGACT	chr8	0	MIMAT0004551	135817185	135817170	+
hsa-miR-1914-3p	1.08885	-1.08885	-0.122808	down	5.23048	5.52136	-1.01285	-1.13566	Detected	Detected	CCTCCCAGTGCGG	chr20	0	MIMAT0007890	62572888	62572877	+
hsa-miR-301a-3p	1.32505	1.32505	0.406047	up	117.259	178.588	3.47376	3.87981	Detected	Detected	GCTTTGACAATACTATTGCAC	chr17	0	MIMAT0000688	54583351	54583331	+
hsa-miR-20a-5p	1.27871	1.27871	0.354688	up	681.142	1001.11	6.01202	6.36671	Detected	Detected	CTACCTGCACTATAAGCAC	chr13	0	MIMAT0000075	92003331	92003348	-
hsa-miR-151a-3p	1.186	1.186	0.2461	up	81.678	111.343	2.95208	3.19818	Detected	Detected	CCTCAAGGAGCTTCAGT	chr8	0	MIMAT0000757	141742729	141742713	+
hsa-miR-196b-5p	1.26625	1.26625	0.340565	up	16.4165	23.8931	0.637278	0.977842	Detected	Detected	CCCAACAACAGGAAACTACC	chr7	0	MIMAT0001080	27209134	27209116	+
hsa-miR-6090	1.36472	1.36472	0.448604	up	31.8709	49.9932	1.59437	2.04298	Detected	Detected	GCCCCGCCCCT		0	MIMAT0023715
hsa-miR-1185-1-3p	1.35711	1.35711	0.440539	up	5.2904	8.25234	-0.996418	-0.555879	Detected	Detected	ATAAGAGTCTCCCCCT		0	MIMAT0022838
hsa-miR-6763-5p	1.5464	-1.5464	-0.62891	down	4.00896	2.97978	-1.39657	-2.02548	Detected	Detected	CTCCCCAGCCACTC		0	MIMAT0027426
hsa-miR-335-5p	1.29894	1.29894	0.377338	up	5.82264	8.69327	-0.858121	-0.480784	Detected	Detected	ACATTTTTCGTTATTGCTC	chr7	0	MIMAT0000765	130135972	130135989	-
hsa-miR-100-5p	1.2006	1.2006	0.263751	up	1054.64	1455.37	6.64273	6.90649	Detected	Detected	CACAAGTTCGGATCTACG	chr11	0	MIMAT0000098	122022970	122022954	+
hsa-miR-320c	1.15616	1.15616	0.209346	up	29.9762	39.8354	1.50595	1.7153	Detected	Detected	ACCCTCTCAACCCA		0	MIMAT0005793
hsa-miR-324-5p	1.25699	1.25699	0.329973	up	85.3754	123.35	3.01595	3.34593	Detected	Detected	ACACCAATGCCCTAGG		0	MIMAT0000761
hsa-miR-381-3p	1.14498	1.14498	0.195325	up	24.782	32.6143	1.23143	1.42675	Detected	Detected	ACAGAGAGCTTGCCC	chr14	0	MIMAT0000736	101512313	101512326	-
hsa-miR-423-5p	1.05816	1.05816	0.0815602	up	37.3896	45.4754	1.82477	1.90633	Detected	Detected	AAAGTCTCGCTCTCTG		0	MIMAT0004748
hsa-miR-34b-5p	1.1181	1.1181	0.161051	up	50.8865	65.3969	2.26942	2.43047	Detected	Detected	CAATCAGCTAATGACACTGCC	chr11	0	MIMAT0000685	110888887	110888907	-
hsa-miR-6869-5p	1.21253	1.21253	0.278023	up	38.2693	53.3356	1.85832	2.13634	Detected	Detected	GCCGCCGCGC		0	MIMAT0027638
hsa-miR-629-5p	1.00754	-1.00754	-0.0108434	down	1.2466	1.42212	-3.0818	-3.09264	Detected	Detected	AGTTCTCCCAACGTAAAC	chr15	0	MIMAT0004810	70371752	70371736	+
hsa-miR-769-5p	1.87346	1.87346	0.905706	up	3.65113	7.86222	-1.53145	-0.625746	Detected	Detected	AGCTCAGAACCCAGAGGT		0	MIMAT0003886
hsa-miR-10a-5p	1.31124	1.31124	0.390932	up	55.7732	84.0584	2.40171	2.79264	Detected	Detected	CACAAATTCGGATCTACAGGG	chr17	0	MIMAT0000253	46657243	46657224	+
hsa-miR-8069	1.15235	1.15235	0.204584	up	685.969	908.581	6.02221	6.22679	Detected	Detected	ACGCCGACCGCC		0	MIMAT0030996
hsa-miR-638	1.09878	1.09878	0.135904	up	12.249	15.4698	0.214793	0.350696	Detected	Detected	AGGCCGCCACCCGC		0	MIMAT0003308
hsa-miR-1260b	1.19371	1.19371	0.25545	up	817.447	1121.58	6.27519	6.53064	Detected	Detected	ATGGTGGCAGTGGTG		0	MIMAT0015041
hsa-miR-1290	1.30607	1.30607	0.385237	up	7.42888	11.1523	-0.50665	-0.121413	Detected	Detected	TCCCTGATCCAAAAATC		0	MIMAT0005880
hsa-miR-181a-5p	1.14906	1.14906	0.200458	up	23.3638	30.8575	1.14641	1.34687	Detected	Detected	ACTCACCGACAGCG	chr1	0	MIMAT0000256	198828218	198828205	+
hsa-miR-34c-3p	1.71586	-1.71586	-0.778928	down	1.49282	1	-2.82175	-3.60068	Detected	Detected	CCTGGCCGTG		0	MIMAT0004677
hsa-miR-1275	1.03815	-1.03815	-0.0540126	down	14.2204	15.7443	0.430092	0.376079	Detected	Detected	GACAGCCTCTCCC		0	MIMAT0005929
hsa-miR-181c-5p	1.0115	-1.0115	-0.0164902	down	5.92838	6.73667	-0.832157	-0.848647	Detected	Detected	ACTCACCGACAGGTTGAAT	chr19	0	MIMAT0000258	13985543	13985560	-
hsa-miR-154-3p	1.27059	1.27059	0.345503	up	20.0672	29.3067	0.926973	1.27248	Detected	Detected	AATAGGTCAACCGTGTATGA	chr14	0	MIMAT0000453	101526145	101526163	-
hsa-miR-103a-3p	1.22799	1.22799	0.296295	up	701.078	989.54	6.05364	6.34993	Detected	Detected	TCATAGCCCTGTACAATG	chr5	0	MIMAT0000101	167987970	167987953	+
hsa-miR-301b-3p	1.42282	1.42282	0.508757	up	13.0889	21.4056	0.310477	0.819235	Detected	Detected	GCTTTGACAATATCATTGC	chr22	0	MIMAT0004958	22007319	22007336	-
hsa-miR-6126	1.23247	-1.23247	-0.301548	down	8.88483	8.28605	-0.24845	-0.549998	Detected	Detected	TCTCCGCCGGGC		0	MIMAT0024599
hsa-miR-6752-5p	1.26468	-1.26468	-0.338771	down	2.59621	2.35957	-2.02339	-2.36216	Detected	Detected	GCCCCCTGGCTC		0	MIMAT0027404
hsa-miR-23a-3p	1.17724	1.17724	0.235406	up	1790.35	2422.56	7.40623	7.64164	Detected	Detected	GGAAATCCCTGGCAATG	chr19	0	MIMAT0000078	13947465	13947450	+
hsa-miR-762	1.08671	-1.08671	-0.119972	down	12.7501	13.4857	0.272646	0.152674	Detected	Detected	GCTCGGCCCCG		0	MIMAT0010313
hsa-miR-3195	1.16109	1.16109	0.215485	up	28.377	37.8711	1.42686	1.64234	Detected	Detected	AACCCGGGCCCG		0	MIMAT0015079
hsa-miR-493-5p	1.31941	1.31941	0.399889	up	14.5362	22.0447	0.461785	0.861674	Detected	Detected	AATGAAAGCCTACCATGTAC	chr14	0	MIMAT0002813	101335415	101335433	-
hsa-miR-101-3p	1.25226	1.25226	0.324532	up	41.8516	60.2392	1.98742	2.31195	Detected	Detected	TTCAGTTATCACAGTACTG	chr1	0	MIMAT0000099	65524183	65524165	+
hsa-miR-574-3p	1.04506	-1.04506	-0.0635793	down	13.5347	14.8862	0.358798	0.295218	Detected	Detected	TGTGGGTGTGTGCATG		0	MIMAT0003239
hsa-miR-4665-3p	1.21221	-1.21221	-0.277645	down	6.94454	6.58472	-0.603915	-0.88156	Detected	Detected	GGCGGGGGCTA		0	MIMAT0019740
hsa-miR-138-5p	1.03094	-1.03094	-0.0439564	down	3.89537	4.343	-1.43803	-1.48199	Detected	Detected	CGGCCTGATTCAC	chr3	0	MIMAT0000430	44155736	44155748	-
hsa-miR-940	1.12237	-1.12237	-0.166544	down	7.05324	7.22316	-0.581508	-0.748052	Detected	Detected	GGGGAGCGGGG		0	MIMAT0004983
hsa-miR-6821-5p	1.12957	1.12957	0.175775	up	9.98095	12.9586	-0.0806174	0.0951577	Detected	Detected	CCCCGCCTCGA		0	MIMAT0027542
hsa-miR-4459	1.09815	1.09815	0.13507	up	305.528	385.642	4.85537	4.99044	Detected	Detected	CTCCACCTCCTCCG		0	MIMAT0018981
hsa-miR-151b	1.21639	1.21639	0.2826	up	76.5375	107.009	2.8583	3.1409	Detected	Detected	AGACTGTGAGCTCCTC		0	MIMAT0010214
hsa-miR-7641	1.08823	1.08823	0.121984	up	401.268	501.913	5.24863	5.37061	Detected	Detected	GCTTAGCTTCCGAGA		0	MIMAT0029782
hsa-miR-30b-3p	1.25743	1.25743	0.330483	up	24.7577	35.7823	1.23001	1.56049	Detected	Detected	GAAGTAAACATCCACCTCC	chr8	0	MIMAT0004589	135812838	135812821	+
hsa-miR-495-3p	1.26343	1.26343	0.33734	up	25.9661	37.7076	1.29876	1.6361	Detected	Detected	AAGAAGTGCACCATGTTTG	chr14	0	MIMAT0002817	101500145	101500162	-
hsa-miR-1271-5p	1.02162	1.02162	0.0308647	up	2.82353	3.31556	-1.90229	-1.87143	Detected	Detected	TGAGTGCTTGCTAGGT	chr5	0	MIMAT0005796	175794970	175794984	-
hsa-miR-6069	1.3751	-1.3751	-0.459534	down	7.58103	6.33677	-0.477401	-0.936935	Detected	Detected	GGGGGCAGCAGG		0	MIMAT0023694
hsa-miR-320d	1.12533	1.12533	0.170348	up	43.4208	56.1631	2.04052	2.21087	Detected	Detected	TCCTCTCAACCCAGC		0	MIMAT0006764
hsa-miR-642b-3p	1.17585	1.17585	0.233699	up	7.68371	10.3847	-0.457991	-0.224292	Detected	Detected	GGGTCCCTCTCCA	chr19	0	MIMAT0018444	46178257	46178246	+
hsa-miR-532-5p	1.12663	1.12663	0.172009	up	32.9998	42.7331	1.64459	1.8166	Detected	Detected	ACGGTCCTACACTCAA	chrX	0	MIMAT0002888	49654520	49654534	-
hsa-miR-24-3p	1.09916	1.09916	0.136406	up	1730.74	2186.59	7.35738	7.49378	Detected	Detected	CTGTTCCTGCTGAACTGA	chr9	0	MIMAT0000080	97848350	97848367	-
hsa-miR-4787-5p	1.43724	-1.43724	-0.523306	down	3.51917	2.81438	-1.58456	-2.10787	Detected	Detected	GGGATGCCGCC		0	MIMAT0019956
hsa-miR-34b-3p	1.28418	1.28418	0.360853	up	2.67006	3.94114	-1.98292	-1.62207	Detected	Detected	ATGGCAGTGGAGTTAGT	chr11	0	MIMAT0004676	111383718	111383733	-
hsa-miR-15a-5p	1.25191	1.25191	0.324126	up	118.664	170.751	3.49094	3.81507	Detected	Detected	CACAAACCATTATGTGCTGCT	chr13	0	MIMAT0000068	50623289	50623270	+
hsa-miR-2861	1.23716	-1.23716	-0.307029	down	20.5134	19.0584	0.9587	0.651671	Detected	Detected	CCGCCCACCGC		0	MIMAT0013802
hsa-miR-18b-5p	1.32291	1.32291	0.40372	up	38.6654	58.7933	1.87318	2.2769	Detected	Detected	CTAACTGCACTAGATGCACC	chrX	0	MIMAT0001412	133304098	133304080	+
hsa-miR-503-5p	1.13507	1.13507	0.182779	up	20.163	26.3058	0.933847	1.11663	Detected	Detected	CTGCAGAACTGTTCCC	chrX	0	MIMAT0002874	133680385	133680371	+
hsa-miR-652-3p	1.12195	1.12195	0.16601	up	3.82016	4.92639	-1.46616	-1.30015	Detected	Detected	CACAACCCTAGTGGC	chrX	0	MIMAT0003322	109298624	109298637	-
hsa-miR-337-5p	1.15532	1.15532	0.208296	up	16.4747	21.8773	0.642381	0.850678	Detected	Detected	AACTCCTGTATGAAGCC		0	MIMAT0004695
hsa-miR-125a-3p	1.0806	-1.0806	-0.111826	down	8.21976	8.74318	-0.360698	-0.472524	Detected	Detected	GGCTCCCAAGAACCTCA		0	MIMAT0004602
hsa-miR-107	1.2223	1.2223	0.289603	up	429.828	603.875	5.34782	5.63742	Detected	Detected	TGATAGCCCTGTACAATGCT		0	MIMAT0000104
hsa-miR-329-3p	1.72328	1.72328	0.785159	up	9.74124	19.295	-0.115689	0.66947	Detected	Detected	AAAGAGGTTAACCAGGTGT	chr14	0	MIMAT0001629	101493174	101493192	-
hsa-miR-6880-5p	1.19994	-1.19994	-0.262963	down	6.05844	5.80329	-0.800848	-1.06381	Detected	Detected	GAGCTGCCCTCTTC		0	MIMAT0027660
hsa-miR-7975	1.0555	1.0555	0.0779233	up	43870.2	53223.1	12.0212	12.0991	Detected	Detected	TGGTGCCGTGAC		0	MIMAT0031178
hsa-miR-409-5p	1.16935	-1.16935	-0.225712	down	9.87183	9.70342	-0.096477	-0.322189	Detected	Detected	ATGCAAAGTTGCTCGGGT		0	MIMAT0001638
hsa-miR-221-5p	1.20459	1.20459	0.268547	up	18.7681	25.9858	0.83042	1.09897	Detected	Detected	AAATCTACATTGTATGCCAGG	chrX	0	MIMAT0004568	45605630	45605611	+
hsa-miR-494-3p	1.05095	1.05095	0.0716877	up	421.403	509.039	5.31926	5.39095	Detected	Detected	GAGGTTTCCCGTGT	chr14	0	MIMAT0002816	101496027	101496039	-
hsa-miR-6165	1.44264	-1.44264	-0.528707	down	10.5546	8.40924	0	-0.528707	Detected	Detected	CTCCCCTCACCTCC		0	MIMAT0024782
hsa-miR-425-5p	1.20702	1.20702	0.271449	up	64.034	88.8379	2.60097	2.87242	Detected	Detected	TCAACGGGAGTGATCGT	chr3	0	MIMAT0003393	49057616	49057601	+
hsa-miR-149-5p	1.01027	1.01027	0.0147359	up	15.0803	17.5114	0.514803	0.529538	Detected	Detected	GGGAGTGAAGACACGGAG	chr2	0	MIMAT0000450	241395438	241395454	-
hsa-miR-4465	1.20329	1.20329	0.266987	up	15.6425	21.6347	0.567606	0.834593	Detected	Detected	TCCCCTGGTCAGACT		0	MIMAT0018992
hsa-miR-6515-3p	1.05245	-1.05245	-0.0737497	down	7.19347	7.85617	-0.553107	-0.626856	Detected	Detected	CTGGGGGGTAGATG		0	MIMAT0025487
hsa-miR-625-5p	1.0863	1.0863	0.119419	up	10.2898	12.8478	-0.0366543	0.0827647	Detected	Detected	GGACTATAGAACTTTCCC	chr14	0	MIMAT0003294	65937838	65937854	-
hsa-miR-487b-3p	1.22219	1.22219	0.28947	up	42.5098	59.7175	2.00993	2.2994	Detected	Detected	AAGTGGATGACCCTGTAC	chr14	0	MIMAT0003180	101512847	101512863	-
hsa-miR-10b-5p	1.3493	1.3493	0.432216	up	50.3151	78.0336	2.25312	2.68534	Detected	Detected	CACAAATTCGGTTCTACAGG	chr2	0	MIMAT0000254	177015061	177015079	-
hsa-miR-148a-3p	1.32799	1.32799	0.409248	up	6.60252	10.0781	-0.676778	-0.267529	Detected	Detected	ACAAAGTTCTGTAGTGCACT	chr7	0	MIMAT0000243	25989603	25989585	+
hsa-miR-505-3p	1.42006	1.42006	0.505948	up	10.0984	16.4828	-0.0637397	0.442208	Detected	Detected	AGGAAACCAGCAAGTGTTG	chrX	0	MIMAT0002876	139006378	139006361	+
hsa-miR-1228-3p	1.17811	-1.17811	-0.236477	down	10.7322	10.4707	0.0240767	-0.212401	Detected	Detected	GGGGGGCGAG	chr12	0	MIMAT0005583	57588349	57588357	-
hsa-miR-6125	1.10153	-1.10153	-0.139512	down	34.6294	36.1344	1.71413	1.57462	Detected	Detected	TCCGCCGCTCC		0	MIMAT0024598
hsa-miR-575	1.05266	1.05266	0.0740419	up	17.4393	21.1004	0.724474	0.798516	Detected	Detected	GCTCCTGTCCAACTGGC		0	MIMAT0003240
hsa-miR-455-5p	1.0837	1.0837	0.115962	up	15.9276	19.8396	0.593667	0.709629	Detected	Detected	CGATGTAGTCCAAAGGCA	chr9	0	MIMAT0003150	116011555	116011571	-
hsa-miR-4497	1.10665	1.10665	0.146199	up	15.598	19.8405	0.563495	0.709694	Detected	Detected	GCCCAGCCGTC		0	MIMAT0019032
hsa-miR-6088	1.10333	1.10333	0.141865	up	8.53981	10.83	-0.305591	-0.163725	Detected	Detected	CGCCCCCCCGC		0	MIMAT0023713
hsa-miR-6791-5p	1.31711	-1.31711	-0.397372	down	2.32334	2.02752	-2.18359	-2.58097	Detected	Detected	TCCGCCTGCCCA		0	MIMAT0027482
hsa-miR-5100	1.11676	1.11676	0.159324	up	8313.97	10671.9	9.62153	9.78085	Detected	Detected	AGAGGCACCGCTG		0	MIMAT0022259
hsa-miR-339-3p	1.1187	-1.1187	-0.161822	down	4.15254	4.26652	-1.3458	-1.50762	Detected	Detected	CGGCTCTGTCGTCG		0	MIMAT0004702
hsa-miR-376a-3p	1.17989	1.17989	0.23865	up	80.8401	109.633	2.9372	3.17585	Detected	Detected	ACGTGGATTTTCCTCTAT	chr14	0	MIMAT0000729	101506458	101506475	-
hsa-miR-7152-3p	1.13358	1.13358	0.180891	up	11.1703	14.5543	0.0818015	0.262692	Detected	Detected	GCCTCCTGTCCAG		0	MIMAT0028215
hsa-miR-19b-1-5p	1.23528	1.23528	0.304839	up	2.6993	3.83257	-1.96721	-1.66237	Detected	Detected	GCTGGATGCAAACCTGC	chr13	0	MIMAT0004491	92003468	92003483	-
hsa-miR-136-5p	1.10038	1.10038	0.138003	up	9.59173	12.1315	-0.138003	0	Detected	Detected	TCCATCATCAAAACAAATGGAG	chr14	0	MIMAT0000448	101351055	101351075	-
hsa-let-7c-5p	1.26024	1.26024	0.333703	up	66.1468	95.8157	2.6478	2.98151	Detected	Detected	AACCATACAACCTACTAC	chr21	0	MIMAT0000064	17912163	17912179	-
hsa-miR-3196	1.20731	1.20731	0.271792	up	11.1529	15.4767	0.0795499	0.351342	Detected	Detected	GAGGCCCCTGCC		0	MIMAT0015080
hsa-miR-432-5p	1.27336	1.27336	0.348641	up	18.0851	26.4695	0.776935	1.12558	Detected	Detected	CCACCCAATGACCTACTC	chr14	0	MIMAT0002814	101350839	101350855	-
hsa-miR-1268a	1.18239	1.18239	0.241711	up	7.52548	10.2275	-0.488011	-0.246299	Detected	Detected	CCCCCACCACCA	chr15	0	MIMAT0005922	22513250	22513240	+
hsa-miR-106b-3p	1.29454	-1.29454	-0.37244	down	2.0829	1.84938	-2.3412	-2.71364	Detected	Detected	GCAGCAAGTACCC	chr7	0	MIMAT0004672	99691688	99691677	+
hsa-miR-6089	1.30932	1.30932	0.388819	up	178.333	268.38	4.07863	4.46745	Detected	Detected	CCGCCCCGCC		0	MIMAT0023714
hsa-miR-192-5p	1.17135	1.17135	0.228178	up	18.8132	25.3293	0.833877	1.06205	Detected	Detected	GGCTGTCAATTCATAGGT	chr11	0	MIMAT0000222	64658652	64658636	+
hsa-miR-155-5p	1.21549	1.21549	0.281534	up	211.694	295.755	4.32604	4.60758	Detected	Detected	ACCCCTATCACGATTA	chr21	0	MIMAT0000646	26946303	26946317	-
hsa-miR-4443	1.29484	1.29484	0.372772	up	32.1781	47.8905	1.60821	1.98098	Detected	Detected	AAAACCCACGCCTC		0	MIMAT0018961
hsa-miR-20b-5p	1.32066	1.32066	0.401257	up	154.74	234.891	3.87391	4.27517	Detected	Detected	CTACCTGCACTATGAGCA	chrX	0	MIMAT0001413	133303866	133303850	+
hsa-miR-4505	1.11196	1.11196	0.153102	up	20.7533	26.5246	0.975474	1.12858	Detected	Detected	TCCGTCCCAGCC		0	MIMAT0019041
hsa-miR-4484	1.1485	-1.1485	-0.199755	down	6.9501	6.95556	-0.602761	-0.802516	Detected	Detected	TGGGGCTTCTCCCG		0	MIMAT0019018
hsa-miR-99a-5p	1.17301	1.17301	0.230211	up	54.7525	73.8206	2.37506	2.60527	Detected	Detected	CACAAGATCGGATCTACG	chr21	0	MIMAT0000097	17911426	17911442	-
hsa-miR-6807-5p	1.07716	-1.07716	-0.107229	down	2.29467	2.44858	-2.20151	-2.30874	Detected	Detected	CCTCTCCATTCCACTG		0	MIMAT0027514
hsa-miR-6891-5p	1.26331	1.26331	0.337207	up	2.52815	3.67101	-2.06171	-1.72451	Detected	Detected	CCCCTCATCCCC		0	MIMAT0027682
hsa-miR-29b-1-5p	1.2728	1.2728	0.348001	up	18.5219	27.0968	0.811369	1.15937	Detected	Detected	TCTAAACCACCATATGAAACC	chr7	0	MIMAT0004514	130562250	130562231	+
hsa-miR-5739	1.16542	-1.16542	-0.220855	down	27.2755	26.9006	1.36974	1.14888	Detected	Detected	GCTCCCCATTCTCTCT		0	MIMAT0023116
hsa-miR-1915-3p	1.0208	1.0208	0.0297052	up	12.9673	15.2147	0.297007	0.326712	Detected	Detected	CCCGCCGCGTC	chr10	0	MIMAT0007892	21785556	21785547	+
hsa-miR-185-5p	1.16856	1.16856	0.224727	up	57.2734	76.9265	2.44	2.66473	Detected	Detected	TCAGGAACTGCCTTTCT	chr22	0	MIMAT0000455	20020682	20020697	-
hsa-miR-484	1.11837	1.11837	0.161403	up	11.3169	14.5475	0.100615	0.262018	Detected	Detected	ATCGGGAGGGGACTGA		0	MIMAT0002174
hsa-miR-3651	1.13297	1.13297	0.18011	up	120.651	157.116	3.5149	3.69501	Detected	Detected	TCATGTACCAGCGACC		0	MIMAT0018071
hsa-miR-6819-3p	1.66903	-1.66903	-0.739013	down	5.81178	4.00237	-0.860814	-1.59983	Detected	Detected	CTGGGGTGGGGAC		0	MIMAT0027539
hsa-miR-221-3p	1.21688	1.21688	0.283191	up	458.731	641.623	5.44171	5.7249	Detected	Detected	GAAACCCAGCAGACAATGT	chrX	0	MIMAT0000278	45605671	45605654	+
hsa-miR-6131	1.01333	1.01333	0.0190991	up	25.7262	29.9639	1.28537	1.30447	Detected	Detected	CACTCCCATCTGACC		0	MIMAT0024615
hsa-miR-135b-5p	1.24226	1.24226	0.312973	up	8.09363	11.5566	-0.383008	-0.0700349	Detected	Detected	TCACATAGGAATGAAAAGCCATA	chr1	0	MIMAT0000758	205417467	205417446	+
